# Supplementary material for: Links between the rumen microbiota, methane emissions and feed efficiency of finishing steers offered dietary lipid and nitrate supplementation
Source: PLoS One. 2020 Apr 24;15(4):e0231759. doi: 10.1371/journal.pone.0231759 (PMC7182223; doi:10.1371/journal.pone.0231759)
Supplement: S1 Table — (XLSX) [file pone.0231759.s003.xlsx]

## Sheet: Phylum
#OTU ID	CTL_1	CTL_2	CTL_3	CTL_4	CTL_5	CTL_6	CTL_7	CTL_8	CTL_9	CTL_10	CTL_11	CTL_12	CTL_13	CTL_14	CTL_15	CTL_16	CTL_17	CTL_18	CTL_19	CTL_20	MDDG_1	MDDG_2	MDDG_3	MDDG_4	MDDG_5	MDDG_6	MDDG_7	MDDG_8	MDDG_9	MDDG_10	MDDG_11	MDDG_12	MDDG_13	MDDG_14	MDDG_15	MDDG_16	MDDG_17	MDDG_18	MDDG_19	MDDG_20	NIT_1	NIT_2	NIT_3	NIT_4	NIT_5	NIT_6	NIT_7	NIT_8	NIT_9
k__Archaea;p__Euryarchaeota	0.054548	0.0569673	0.0850748	0.0824733	0.0455531	0.0452871	0.0601459	0.110955	0.0599564	0.0820141	0.101573	0.184792	0.109031	0.051329	0.0424898	0.0334369	0.0897641	0.079952	0.0343725	0.0521373	0.0963367	0.0450643	0.26755	0.15522	0.0698327	0.0752503	0.0850025	0.067779	0.195414	0.0641734	0.048507	0.133435	0.0522389	0.0729694	0.204408	0.0560248	0.072979	0.0898103	0.154211	0.0993072	0.027683	0.0361176	0.0411588	0.0220345	0.0214082	0.0414382	0.0229129	0.0736098	0.0820295
k__Bacteria;Other	0.000116362	8.05667e-05	0.000481783	0	1.72159e-05	2.72814e-05	0.000186516	0.00015948	0.000300533	0.00221802	0.000836913	0.000255885	0	0	0	0	0.000385386	0	0	0.000113769	0.000260839	0	0	0	0.0003878	1.19616e-05	0	0.000116244	0	0	0	0.000818107	0	0	0	0.00019805	0	0	0.000240955	0	0.000352864	0.000442066	5.67237e-06	0	0.000118365	0	0.00022502	0	3.24612e-05
k__Bacteria;p__Actinobacteria	0.00488291	0.00377992	0.0235471	0.0215578	0.0104328	0.00702496	0.0112787	0.00366805	0.00994265	0.00529801	0.0114099	0.0152252	0.00997297	0.0104636	0.0067894	0.0085226	0.0114999	0.0177629	0.0108148	0.00769493	0.0250116	0.0131562	0.00867572	0.010386	0.0158495	0.00527506	0.0196244	0.0219075	0.00991338	0.0183202	0.0118384	0.00765665	0.0247726	0.0126996	0.00996361	0.00972774	0.0135361	0.00395336	0.0139754	0.00351669	0.00840993	0.00389328	0.00802641	0.00655531	0.00335367	0.0199188	0.00852142	0.034887	0.0419886
k__Bacteria;p__Bacteroidetes	0.386767	0.449179	0.450346	0.320862	0.33669	0.306288	0.33179	0.453881	0.294823	0.399443	0.290702	0.191274	0.206607	0.37086	0.355036	0.363061	0.400678	0.262593	0.351323	0.282282	0.303936	0.345831	0.130136	0.220324	0.371182	0.390988	0.22403	0.386394	0.212312	0.400767	0.415673	0.341633	0.61315	0.334402	0.229706	0.39688	0.315584	0.446521	0.362582	0.289383	0.518004	0.541779	0.384394	0.42908	0.623845	0.407149	0.44329	0.403086	0.366649
k__Bacteria;p__Chloroflexi	0.00138342	0.00109436	0.00766837	0.00220627	0.00154943	0.00212795	0.000921608	0.00065242	0.00303038	0.000956586	0.00251074	0.00626919	0.00340578	0.00165544	0.000886421	0.000286474	0.00410051	0.00426919	0.00104794	0.00132386	0.00697021	0.00174063	0.00512702	0.00420152	0.00286541	0.00409086	0.00444281	0.00646494	0.00665899	0.000822195	0.00150583	0.00602043	0.000561886	0.00113313	0.00212772	0.00552209	0.00279117	0.00116943	0.00496738	0.00250192	0.000680524	0.00145029	0.00224059	0.000977864	0.00080488	0.0049797	0.00153601	0.00617165	0.00858599
k__Bacteria;p__Elusimicrobia	0.00259876	0.00126892	0.00120446	0.000486127	0.00123954	0.0061656	0.00217236	0.000391452	0.000976734	0.000452013	0.00309658	0.00153531	0.00174107	0.00509126	0.00123709	0.00139656	0.00110991	0.00182965	0.000817396	0.00180996	0.00397055	0.00911964	0.00120636	0.00107001	0.0111169	0.00992811	0.000613648	0.00167212	5.00676e-05	0.000674622	0.00104127	0.000419542	0.000644516	0.000406217	2.93479e-05	0.000768899	0.000374426	0.018257	0.000722865	0.00185457	0.00128543	0.000426555	0.000748753	0.000731587	0.0010495	2.9641e-05	0.000342422	0.000835744	0.00220736
k__Bacteria;p__Fibrobacteres	0.0136316	0.0165363	0.00750778	0.0234089	0.0105017	0.0120038	0.0107192	0.00774205	0.0116958	0.00596026	0.0110194	0.00272944	0.00526903	0.0180849	0.0101305	0.00976697	0.0145214	0.00790943	0.0101441	0.0139936	0.0142592	0.0611038	0.00359897	0.0320905	0.0555847	0.037679	0.0133407	0.0132518	0.00628348	0.0211241	0.0131039	0.0129219	0.0330934	0.013961	0.0146006	0.0774957	0.0109945	0.0358159	0.0292668	0.0115124	0.0116361	0.0202575	0.00707912	0.0138784	0.0288021	0.00702493	0.0200464	0.0073074	0.019639
k__Bacteria;p__Firmicutes	0.274886	0.275175	0.275138	0.403055	0.444995	0.401146	0.374623	0.265201	0.352	0.322948	0.342856	0.523115	0.571025	0.410362	0.333742	0.379229	0.341714	0.487793	0.309405	0.252061	0.456483	0.3208	0.516834	0.41594	0.321537	0.339051	0.517771	0.40299	0.512842	0.365076	0.33375	0.382077	0.182481	0.366707	0.449037	0.292345	0.471515	0.281605	0.341359	0.414357	0.211458	0.232891	0.311113	0.322456	0.206128	0.375582	0.308669	0.36927	0.326592
k__Bacteria;p__Fusobacteria	0.000318919	0.000335694	0.000943491	0.00100965	0.000878008	0.000641113	0.000384004	0.000333459	0.00117709	0.000231262	0.000655582	0.00136472	0.000778899	0.00053099	0.000564972	0.000277522	0.000662864	0.00123883	0.000712602	0.00066193	0.000550661	0.00025629	0.000452384	0.000392665	0.000122085	0.000693772	0.00041728	0.000160953	0.000375507	0.00432179	0.00280341	0.000545405	0.000305732	0.000598636	0.000836415	0.00033785	0.000998468	7.85436e-05	0.00077847	0.000209952	0	0	5.10514e-05	0	3.94549e-05	0	7.82679e-05	0	9.73836e-05
k__Bacteria;p__Lentisphaerae	0.00155581	0.00152405	0.000742748	0.00123401	0.000258238	0.00136407	0.00136047	0.00117436	0.00117709	0.00178703	0.00214808	0.00247356	0.000458176	0.00173873	0.000224041	0.000617709	0.00201942	0	0.000398218	0.000672272	0.00110132	0.000704797	0.000382013	0.000971846	0.00249197	0.00132774	0.00238095	0.000921008	0.000500676	0.00145465	0.000961169	0.000524428	0.00113203	0.00173177	0.00149674	0.0003961	0.000147501	0.00134397	0.000278025	0.00276436	0.00289012	0.000938421	0.00142944	0.000514284	0.00164921	0.000533539	0.000694628	0.00165006	0.00223982
k__Bacteria;p__Planctomycetes	0.0011981	0.00200074	0.00214795	0.00301025	0.00306442	0.00167781	0.00207362	0.00278366	0.00260462	0.00279617	0.00246889	0.00187649	0.00458176	0.00372734	0.002143	0.00105637	0.00334515	0.0040786	0.0021902	0.00262703	0.00546313	0.00259493	0.00564977	0.00553658	0.00537893	0.00605256	0.00335052	0.00713558	0.00588294	0.00379475	0.00318788	0.00774056	0.0045364	0.00513117	0.00824676	0.0046833	0.00444772	0.00369155	0.00506005	0.00372664	0.0010754	0.00120987	0.00240509	0.000861969	0.00230417	0.00234164	0.00272959	0.00660024	0.0049341
k__Bacteria;p__Proteobacteria	0.192304	0.121266	0.0695574	0.057606	0.0770926	0.12398	0.128685	0.0804071	0.184477	0.120004	0.145163	0.0206841	0.0332483	0.0452799	0.180645	0.15304	0.0637891	0.082563	0.225119	0.305077	0.0324455	0.0275298	0.0139234	0.0480327	0.0537606	0.0580495	0.0547251	0.0235259	0.00978821	0.042459	0.124632	0.0272493	0.0132622	0.10226	0.0185772	0.0319792	0.0338231	0.0298117	0.0156991	0.109157	0.138213	0.0716845	0.171073	0.13559	0.0329212	0.096363	0.11793	0.0303868	0.0594527
k__Bacteria;p__SR1	0.00199109	0.00359193	0.000180668	0.0013462	0.0053197	0.00144591	0.000746064	0.00104387	0.00130231	0.000819931	0.00119958	0.000426476	0.00119126	0.0016242	0.00327294	0.00353616	0.000369971	0.000876708	0.00198061	0.00130317	0.000376768	0.00476272	0.00367939	0.000736247	0.00321012	0.00251193	0.00126411	0.00073323	0.000600811	0.000421638	0.00185826	0.000881039	0.00185918	0.000641396	0.000469566	0.00133975	0.00256425	0.00342974	0.000685795	0.000524879	0.00226841	0.00582441	0.00271707	0.00266558	0.00107317	0.0010078	0.00184908	0.00107147	0.0015906
k__Bacteria;p__Spirochaetes	0.0178853	0.0311457	0.0163003	0.0267931	0.022811	0.0271177	0.0187723	0.016557	0.029302	0.0135604	0.0207276	0.0101501	0.0223132	0.0138266	0.0119229	0.0176629	0.0119932	0.0146944	0.0131936	0.0296938	0.010506	0.0491436	0.00351854	0.0292437	0.025049	0.0301073	0.0143962	0.00777045	0.00463125	0.0160433	0.00940343	0.0175998	0.0333083	0.0143245	0.0185038	0.0300104	0.0166563	0.0290524	0.0229278	0.0149766	0.0201973	0.0244455	0.0167222	0.0211943	0.01882	0.0112932	0.0236467	0.0112504	0.0202883
k__Bacteria;p__Synergistetes	0.000624908	0.000436403	0.000802971	0.000579613	0.000636987	0.000627472	0.000778979	0.00065242	0.00212878	0.000904026	0.00111588	0.000639713	0.00184798	0.000468521	0.000506526	0.000519234	0.000416217	0.001296	0.000754519	0.000930839	0.000507188	0.00149502	0.000231219	0.000284682	0.000294441	0.000394732	0.000785469	0.000616986	0.000675912	0.000632458	0.000977188	0.000377588	0.000231365	0.000299318	0.00041087	0.00043105	0.00165655	0.000881434	0.000611655	0.000332424	0.000638516	0.000721266	0.000346015	0.000202816	7.10188e-05	0.000533539	0.000626143	0.000107147	0.000194767
k__Bacteria;p__Tenericutes	0.0226993	0.0147571	0.0123858	0.0218757	0.0274249	0.0373482	0.0246201	0.020312	0.0152521	0.0170083	0.0208252	0.0102781	0.0118209	0.0260602	0.0262127	0.0127033	0.00852474	0.0135699	0.0151428	0.014821	0.0102887	0.0509056	0.0252028	0.0544234	0.0233398	0.0130381	0.0365734	0.0138688	0.0163971	0.0187418	0.018919	0.013719	0.0149148	0.0287559	0.0109614	0.0242669	0.029625	0.0257885	0.0158845	0.0231472	0.0231546	0.0247014	0.0239488	0.0328417	0.035825	0.0224679	0.0301038	0.0254581	0.0291339
k__Bacteria;p__Verrucomicrobia	0.0221218	0.0174024	0.0450667	0.0246055	0.0103639	0.0254808	0.0289648	0.0333749	0.0276992	0.0234311	0.0399905	0.026868	0.0155627	0.0364093	0.0116891	0.012193	0.0432095	0.0136462	0.00948389	0.016331	0.0310544	0.0215817	0.0130287	0.0198296	0.0360941	0.0215069	0.0198945	0.0417851	0.0139689	0.03936	0.00964373	0.0457721	0.0233926	0.0216792	0.0297734	0.0673719	0.0154536	0.0239034	0.0290258	0.0216425	0.0315309	0.0321235	0.0257299	0.0097714	0.0216371	0.00933693	0.0167983	0.0281367	0.0343277
k__Bacteria;p__WPS-2	0.000486998	0.00345765	0.000903342	0.00789021	0.00117068	0.000245533	0.00177739	0.000710413	0.00215382	0.000168191	0.00170172	4.26476e-05	0.00114544	0.00248837	0.0125073	0.00269465	0.0018961	0.00592731	0.0130993	0.0164655	0.000478205	0.04421	0.000804238	0.00131543	0.00190309	0.00404301	0.00138684	0.00290609	0.003705	0.00181305	0.00219467	0.000608336	0.000115682	0.0222992	0.000851089	0.00022135	0.00685312	0.00488716	0.00172375	0.00108475	0.000520895	0.00109353	0.00081115	0.000644666	0.000149929	0	0	0.000171435	1.62306e-05
[truncated: 30 more columns]

## Sheet: Class
#OTU ID	CTL_1	CTL_2	CTL_3	CTL_4	CTL_5	CTL_6	CTL_7	CTL_8	CTL_9	CTL_10	CTL_11	CTL_12	CTL_13	CTL_14	CTL_15	CTL_16	CTL_17	CTL_18	CTL_19	CTL_20	MDDG_1	MDDG_2	MDDG_3	MDDG_4	MDDG_5	MDDG_6	MDDG_7	MDDG_8	MDDG_9	MDDG_10	MDDG_11	MDDG_12	MDDG_13	MDDG_14	MDDG_15	MDDG_16	MDDG_17	MDDG_18	MDDG_19	MDDG_20	NIT_1	NIT_2	NIT_3	NIT_4	NIT_5	NIT_6	NIT_7	NIT_8	NIT_9
k__Archaea;p__Euryarchaeota;c__Methanobacteria	0.0442263	0.0507167	0.0788317	0.076808	0.0368247	0.039558	0.0541994	0.103952	0.0534449	0.077515	0.0938738	0.175793	0.104235	0.0446969	0.0369667	0.030044	0.0826114	0.0740437	0.0307781	0.0462317	0.09496	0.0430353	0.266826	0.151196	0.0656962	0.0685279	0.0838488	0.0664646	0.194588	0.0608214	0.0469211	0.130918	0.0491237	0.0692921	0.201561	0.0528327	0.0698814	0.0881521	0.151746	0.0972251	0.0244232	0.0328137	0.0372335	0.0192024	0.0176916	0.0390076	0.0194789	0.0718954	0.0766734
k__Archaea;p__Euryarchaeota;c__Thermoplasmata	0.0103218	0.00625063	0.0062431	0.00566525	0.00872844	0.0057291	0.00594657	0.00700264	0.00651156	0.00449911	0.0076996	0.00899864	0.00479558	0.00663217	0.00552309	0.00339293	0.00715277	0.00590825	0.00359445	0.00590565	0.00137665	0.00202896	0.000723815	0.00402482	0.00413653	0.00672241	0.00115366	0.00131445	0.000826115	0.00335203	0.00158593	0.00251725	0.00311516	0.00367734	0.00284675	0.0031921	0.00309752	0.00165814	0.00246515	0.00208202	0.00325979	0.00330386	0.00392528	0.00283218	0.00371665	0.00243057	0.00343401	0.00171435	0.0053561
k__Bacteria;Other;Other	0.000116362	8.05667e-05	0.000481783	0	1.72159e-05	2.72814e-05	0.000186516	0.00015948	0.000300533	0.00221802	0.000836913	0.000255885	0	0	0	0	0.000385386	0	0	0.000113769	0.000260839	0	0	0	0.0003878	1.19616e-05	0	0.000116244	0	0	0	0.000818107	0	0	0	0.00019805	0	0	0.000240955	0	0.000352864	0.000442066	5.67237e-06	0	0.000118365	0	0.00022502	0	3.24612e-05
k__Bacteria;p__Actinobacteria;c__Actinobacteria	0.00219364	0.00177918	0.0153568	0.0150512	0.00383914	0.0051289	0.00776784	0.00176878	0.00751334	0.00105119	0.00634659	0.00887069	0.00332941	0.00584089	0.00211377	0.00635614	0.00477879	0.0102537	0.00551218	0.0037337	0.0132738	0.00708001	0.00311642	0.00530098	0.0111026	0.0010885	0.0134757	0.0166676	0.00287889	0.012607	0.00595925	0.00335634	0.0214839	0.00632844	0.00192229	0.0035183	0.00554831	0.00121306	0.0089524	0.00118973	0.0055114	0.00197766	0.00489526	0.0021513	0.00188594	0.0133681	0.00464716	0.0277724	0.0377037
k__Bacteria;p__Actinobacteria;c__Coriobacteriia	0.00268926	0.00200074	0.0081903	0.00650662	0.00659367	0.00189606	0.00351089	0.00189927	0.00242931	0.00424682	0.00506333	0.00635449	0.00664355	0.00462274	0.00467563	0.00216646	0.00672113	0.0075092	0.00530259	0.00396124	0.0117378	0.0060762	0.0055593	0.00508501	0.00474696	0.00418655	0.00614875	0.00523991	0.0070345	0.0057132	0.00587915	0.00430031	0.00328869	0.0063712	0.00804132	0.00620944	0.00798775	0.0027403	0.00502298	0.00232696	0.00289853	0.00191562	0.00313115	0.00440401	0.00146772	0.00655067	0.00387426	0.00711454	0.00428488
k__Bacteria;p__Bacteroidetes;c__Bacteroidia	0.386762	0.449179	0.450125	0.320638	0.336639	0.306234	0.331746	0.453867	0.294798	0.399411	0.290688	0.191232	0.206561	0.370756	0.354997	0.363061	0.40054	0.262536	0.35126	0.282282	0.303936	0.345831	0.130136	0.220167	0.371182	0.390988	0.224018	0.386394	0.212287	0.400767	0.415433	0.341403	0.61315	0.334402	0.229691	0.396787	0.314847	0.446425	0.362582	0.289278	0.518004	0.541717	0.384394	0.428956	0.623687	0.407149	0.443173	0.403064	0.366649
k__Bacteria;p__Bacteroidetes;c__Flavobacteriia	4.30971e-06	0	0	0.000224366	5.16476e-05	5.45628e-05	4.38861e-05	1.44982e-05	2.50445e-05	3.15358e-05	1.39486e-05	4.26476e-05	4.58176e-05	0.000104116	3.89636e-05	0	0.000138739	5.71766e-05	6.28766e-05	0	0	0	0	0.000157066	0	0	1.2273e-05	0	2.50338e-05	0	0.000240292	0.000230748	0	0	1.46739e-05	9.31999e-05	0.000737505	9.59978e-05	0	0.000104976	0	0	0	0	0	0	0	0	0
k__Bacteria;p__Bacteroidetes;c__Sphingobacteriia	0	0	0.000220817	0	0	0	0	0	0	0	0	0	0	0	0	0	0	0	0	0	0	0	0	0	0	0	0	0	0	0	0	0	0	0	0	0	0	0	0	0	0	6.20444e-05	0	0.000123138	0.00015782	0	0.000117402	2.14293e-05	0
k__Bacteria;p__Chloroflexi;c__Anaerolineae	0.00138342	0.00109436	0.00766837	0.00220627	0.00154943	0.00212795	0.000921608	0.00065242	0.00303038	0.000956586	0.00251074	0.00626919	0.00340578	0.00165544	0.000886421	0.000286474	0.00410051	0.00426919	0.00104794	0.00132386	0.00697021	0.00174063	0.00512702	0.00420152	0.00286541	0.00409086	0.00444281	0.00646494	0.00665899	0.000822195	0.00150583	0.00602043	0.000561886	0.00113313	0.00212772	0.00552209	0.00279117	0.00116943	0.00496738	0.00250192	0.000680524	0.00145029	0.00224059	0.000977864	0.00080488	0.0049797	0.00153601	0.00617165	0.00858599
k__Bacteria;p__Elusimicrobia;c__Elusimicrobia	0.000232725	0.000684817	0	0.000336549	0.00120511	0.00096849	0.0014263	0.000173979	0.000876556	6.30716e-05	0.000809016	0.000554418	0.00102326	0.000208231	0.00098383	0.000223808	0.00067828	0.00083859	0.000817396	0.00139626	0.000420241	0.00177267	0.00120636	0.000736247	0.000366256	0.000729656	0.000613648	0.000205662	5.00676e-05	0.000674622	0.00104127	0.000251725	0.000421414	0.000406217	0	0.000675699	0.000147501	0.000541078	0.00051898	0.00185457	0.000260447	0.000356755	0.000181516	0.000731587	0.000639169	2.9641e-05	0.000342422	0.000835744	0.00204506
k__Bacteria;p__Elusimicrobia;c__Endomicrobia	0.00236603	0.000584108	0.00120446	0.000149577	3.44317e-05	0.00519711	0.000746064	0.000217473	0.000100178	0.000388941	0.00228756	0.000980894	0.000717809	0.00488303	0.000253263	0.00117275	0.000431632	0.000991061	0	0.000413706	0.00355031	0.00734697	0	0.000333765	0.0107507	0.00919845	0	0.00146646	0	0	0	0.000167817	0.000223102	0	2.93479e-05	9.31999e-05	0.000226925	0.017716	0.000203885	0	0.00102499	6.97999e-05	0.000567237	0	0.000410331	0	0	0	0.000162306
k__Bacteria;p__Fibrobacteres;c__Fibrobacteria	0.0136316	0.0165363	0.00750778	0.0234089	0.0105017	0.0120038	0.0107192	0.00774205	0.0116958	0.00596026	0.0110194	0.00272944	0.00526903	0.0180849	0.0101305	0.00976697	0.0145214	0.00790943	0.0101441	0.0139936	0.0142592	0.0611038	0.00359897	0.0320905	0.0555847	0.037679	0.0133407	0.0132518	0.00628348	0.0211241	0.0131039	0.0129219	0.0330934	0.013961	0.0146006	0.0774957	0.0109945	0.0358159	0.0292668	0.0115124	0.0116361	0.0202575	0.00707912	0.0138784	0.0288021	0.00702493	0.0200464	0.0073074	0.019639
k__Bacteria;p__Firmicutes;c__Bacilli	0.00103864	0.00126221	0.00552043	0.00708623	0.00204869	0.00195062	0.00106424	0.00279816	0.00395702	0.00119836	0.0072114	0.0078045	0.00253524	0.0041438	0.00254237	0.00151294	0.00593495	0.00651813	0.00390883	0.00329931	0.00349235	0.00132416	0.00345822	0.00200259	0.00128549	0.00168658	0.00871379	0.00221757	0.0073349	0.00940254	0.00547866	0.00255921	0.000669305	0.00324974	0.00243587	0.000582499	0.0253021	0.00198104	0.00535661	0.00363916	0.00139465	0.00442066	0.00260929	0.00807643	0.00817505	0.00385334	0.00783658	0.00990035	0.00684932
k__Bacteria;p__Firmicutes;c__Clostridia	0.266439	0.267978	0.261949	0.366334	0.407189	0.373237	0.365868	0.257749	0.339052	0.317639	0.329869	0.508018	0.562243	0.367112	0.322005	0.371467	0.32727	0.463645	0.2999	0.244035	0.435529	0.289063	0.49911	0.401392	0.305069	0.328549	0.476276	0.390364	0.497447	0.338196	0.308119	0.373414	0.17254	0.341778	0.431913	0.281452	0.425211	0.269885	0.325808	0.403965	0.205224	0.221258	0.302888	0.293953	0.18633	0.353203	0.282234	0.352705	0.310216
k__Bacteria;p__Firmicutes;c__Erysipelotrichi	0.0074084	0.00593508	0.00766837	0.029635	0.0357573	0.0259583	0.00769104	0.00465393	0.00899096	0.00411017	0.0057747	0.00729273	0.00624647	0.0391059	0.0091954	0.00624871	0.00850933	0.0176295	0.00559602	0.00472659	0.0174617	0.0304131	0.0142652	0.0125456	0.0151817	0.00881568	0.0327811	0.0104083	0.00806088	0.0174769	0.0201525	0.00610434	0.00927112	0.0216792	0.0146886	0.0103102	0.0210019	0.00973941	0.0101942	0.00675345	0.00483928	0.00721266	0.00561565	0.0204265	0.0116234	0.0185257	0.0185984	0.00666452	0.00952736
k__Bacteria;p__Fusobacteria;c__Fusobacteriia	0.000318919	0.000335694	0.000943491	0.00100965	0.000878008	0.000641113	0.000384004	0.000333459	0.00117709	0.000231262	0.000655582	0.00136472	0.000778899	0.00053099	0.000564972	0.000277522	0.000662864	0.00123883	0.000712602	0.00066193	0.000550661	0.00025629	0.000452384	0.000392665	0.000122085	0.000693772	0.00041728	0.000160953	0.000375507	0.00432179	0.00280341	0.000545405	0.000305732	0.000598636	0.000836415	0.00033785	0.000998468	7.85436e-05	0.00077847	0.000209952	0	0	5.10514e-05	0	3.94549e-05	0	7.82679e-05	0	9.73836e-05
k__Bacteria;p__Lentisphaerae;c__[Lentisphaeria]	0.00155581	0.00152405	0.000742748	0.00123401	0.000258238	0.00136407	0.00136047	0.00117436	0.00117709	0.00178703	0.00214808	0.00247356	0.000458176	0.00173873	0.000224041	0.000617709	0.00201942	0	0.000398218	0.000672272	0.00110132	0.000704797	0.000382013	0.000971846	0.00249197	0.00132774	0.00238095	0.000921008	0.000500676	0.00145465	0.000961169	0.000524428	0.00113203	0.00173177	0.00149674	0.0003961	0.000147501	0.00134397	0.000278025	0.00276436	0.00289012	0.000938421	0.00142944	0.000514284	0.00164921	0.000533539	0.000694628	0.00165006	0.00223982
k__Bacteria;p__Planctomycetes;c__Planctomycetia	0.0011981	0.00200074	0.00214795	0.00301025	0.00306442	0.00167781	0.00207362	0.00278366	0.00260462	0.00279617	0.00246889	0.00187649	0.00458176	0.00372734	0.002143	0.00105637	0.00334515	0.0040786	0.0021902	0.00262703	0.00546313	0.00259493	0.00564977	0.00553658	0.00537893	0.00605256	0.00335052	0.00713558	0.00588294	0.00379475	0.00318788	0.00774056	0.0045364	0.00513117	0.00824676	0.0046833	0.00444772	0.00369155	0.00506005	0.00372664	0.0010754	0.00120987	0.00240509	0.000861969	0.00230417	0.00234164	0.00272959	0.00660024	0.0049341
k__Bacteria;p__Proteobacteria;c__Alphaproteobacteria	0.00222812	0.0037732	0.00558065	0.00381422	0.00254795	0.00235984	0.00189807	0.00260968	0.00227905	0.00208136	0.00456118	0.00281474	0.00213816	0.00257166	0.00155854	0.00554148	0.00411592	0.00264918	0.00243123	0.00277183	0.000652098	0.0043676	0.00293547	0.00318059	0.0020539	0.00193778	0.00316642	0.00180625	0.00140189	0.00324662	0.00660003	0.00262214	0.00266896	0.00269386	0.00117392	0.00638419	0.00424349	0.00490461	0.00215006	0.00166212	0.00557021	0.00405615	0.00333536	0.00796054	0.00368509	0.00394226	0.00574291	0.00255009	0.00546971
k__Bacteria;p__Proteobacteria;c__Betaproteobacteria	0.000991234	0.00149048	0.00277025	0.002655	0.00378749	0.00208703	0.00093258	0.00118885	0.0031556	0.0016714	0.0014367	0.00626919	0.00163416	0.00198861	0.00181181	0.00104742	0.00231232	0.00531743	0.00326958	0.00354753	0.000739045	0.00218914	0.00197038	0.00175718	0.000904867	0.00126793	0.00274914	0.00149328	0.00172733	0.0137243	0.00403691	0.00155231	0.000859355	0.00271524	0.000880437	0.0017009	0.0029954	0.00120434	0.00337337	0.00169711	0.00216759	0.00257484	0.00120822	0.00133279	0.00173602	0.00251949	0.00793441	0.00242152	0.00693047
k__Bacteria;p__Proteobacteria;c__Deltaproteobacteria	0.000991234	0.000510255	0.00152564	0.000990951	0.00105017	0.000763879	0.00128367	0.000753907	0.0013524	0.00124041	0.000976399	0.00119413	0.00100799	0.000999511	0.000779271	0.000322283	0.00110991	0.00154377	0.000261986	0.000755014	0.00210121	0.000630046	0.000623285	0.00110928	0.000509885	0.000538271	0.000294551	0.00150223	0.00105142	0.000569212	0.00108932	0.00157328	0.00109072	0.000833814	0.00272935	0.0011184	0.00206501	0.0011607	0.00103796	0.000787319	0.000672122	0.000542888	0.000737409	0.000731587	0.000702297	0.000533539	0.00110553	0.000428587	0.000486918
k__Bacteria;p__Proteobacteria;c__Epsilonproteobacteria	6.89554e-05	0.00012085	0.000120446	0.000280458	0.00049926	0	0.000186516	1.44982e-05	0.000100178	5.25597e-05	0	0	1.52725e-05	7.2881e-05	0	0.000143237	0.000277478	0	0.000146712	0	0	0	0	0.000147249	6.46333e-05	0	9.81836e-05	0	0	2.10819e-05	0	0	3.30521e-05	0	0	9.31999e-05	0	3.49083e-05	0	5.24879e-05	0.00119302	0.000341244	0.000243912	0.000275251	0.000599714	0.000177846	0.000313072	0.0010929	0.000389535
k__Bacteria;p__Proteobacteria;c__Gammaproteobacteria	0.188024	0.115371	0.0595604	0.0498654	0.0692077	0.11877	0.124384	0.0758402	0.17759	0.114958	0.138188	0.010406	0.0284527	0.0396473	0.176495	0.145985	0.0559735	0.0730527	0.21901	0.298003	0.0289532	0.020343	0.00839424	0.0418385	0.0502273	0.0543056	0.0484168	0.0187242	0.00560757	0.0248978	0.112905	0.0215015	0.00861008	0.0960169	0.0137935	0.0226825	0.0245192	0.0225071	0.00913775	0.104958	0.128611	0.0641694	0.165548	0.12529	0.026198	0.0891899	0.102834	0.0238937	0.0461761
k__Bacteria;p__SR1;c__	0.00199109	0.00359193	0.000180668	0.0013462	0.0053197	0.00144591	0.000746064	0.00104387	0.00130231	0.000819931	0.00119958	0.000426476	0.00119126	0.0016242	0.00327294	0.00353616	0.000369971	0.000876708	0.00198061	0.00130317	0.000376768	0.00476272	0.00367939	0.000736247	0.00321012	0.00251193	0.00126411	0.00073323	0.000600811	0.000421638	0.00185826	0.000881039	0.00185918	0.000641396	0.000469566	0.00133975	0.00256425	0.00342974	0.000685795	0.000524879	0.00226841	0.00582441	0.00271707	0.00266558	0.00107317	0.0010078	0.00184908	0.00107147	0.0015906
k__Bacteria;p__Spirochaetes;c__MVP-15	0.000254273	0	0	0	0	8.18442e-05	0	0	0.0002254	0	0.000753222	0	0	0.000260289	0	0	0.000246647	0	0	0	0	0	0	0	0	0	0	3.57673e-05	0	0	0	0	0	0	0	0	0	0	0	0	0	0.000100822	0	1.44869e-05	0	0	1.9567e-05	0	0.000113614
k__Bacteria;p__Spirochaetes;c__Spirochaetes	0.017631	0.0311457	0.0163003	0.0267931	0.022811	0.0270359	0.0187723	0.016557	0.0290766	0.0135604	0.0199743	0.0101501	0.0223132	0.0135663	0.0119229	0.0176629	0.0117466	0.0146944	0.0131936	0.0296938	0.010506	0.0491436	0.00351854	0.0292437	0.025049	0.0301073	0.0143962	0.00773468	0.00463125	0.0160433	0.00940343	0.0175998	0.0333083	0.0143245	0.0185038	0.0300104	0.0166563	0.0290524	0.0229278	0.0149766	0.0201973	0.0243447	0.0167222	0.0211798	0.01882	0.0112932	0.0236271	0.0112504	0.0201746
k__Bacteria;p__Synergistetes;c__Synergistia	0.000624908	0.000436403	0.000802971	0.000579613	0.000636987	0.000627472	0.000778979	0.00065242	0.00212878	0.000904026	0.00111588	0.000639713	0.00184798	0.000468521	0.000506526	0.000519234	0.000416217	0.001296	0.000754519	0.000930839	0.000507188	0.00149502	0.000231219	0.000284682	0.000294441	0.000394732	0.000785469	0.000616986	0.000675912	0.000632458	0.000977188	0.000377588	0.000231365	0.000299318	0.00041087	0.00043105	0.00165655	0.000881434	0.000611655	0.000332424	0.000638516	0.000721266	0.000346015	0.000202816	7.10188e-05	0.000533539	0.000626143	0.000107147	0.000194767
k__Bacteria;p__Tenericutes;c__Mollicutes	0.0226777	0.0145624	0.0123858	0.0218383	0.0274249	0.0373482	0.0244007	0.020283	0.0151269	0.0169032	0.0204904	0.0102354	0.0118057	0.0260602	0.0262127	0.0126944	0.00821643	0.0135318	0.015038	0.0146659	0.0102887	0.0507347	0.0252028	0.0540209	0.023189	0.0128707	0.0364629	0.0138509	0.0163971	0.0185521	0.018919	0.013719	0.0148404	0.0286062	0.010844	0.0242203	0.029625	0.0256314	0.0158845	0.0231297	0.022953	0.0246006	0.023807	0.0326462	0.0355094	0.0224679	0.0297516	0.0252866	0.0291015
k__Bacteria;p__Tenericutes;c__RF3	2.15486e-05	0.000194703	0	3.73944e-05	0	0	0.000219431	2.89964e-05	0.000125222	0.000105119	0.000334765	4.26476e-05	1.52725e-05	0	0	8.95231e-06	0.000308309	3.81177e-05	0.000104794	0.00015514	0	0.00017086	0	0.000402482	0.000150811	0.000167462	0.000110457	1.78836e-05	0	0.000189737	0	0	7.43673e-05	0.000149659	0.000117392	4.66e-05	0	0.000157087	0	1.7496e-05	0.000201637	0.000100822	0.000141809	0.000195573	0.000315639	0	0.000352206	0.000171435	3.24612e-05
k__Bacteria;p__Verrucomicrobia;c__Opitutae	0.000926588	0.000731814	0.000883268	0.00142099	0.000120511	0.00260537	0.000921608	0.0016093	0.00182825	0.000998633	0.000948502	0.000725009	0.000992715	0.000447697	0.000798753	0.000143237	0.000940342	9.52944e-05	0.000335342	0.00138592	0.000985393	0.000864978	0.00246298	0.00910983	0.000351893	0.000287078	0.00100638	0.000107302	0.00182747	0.000400557	0.000288351	0.00094397	0	0.000406217	0.000264131	0.00101355	0.00174732	0.000200723	0.00189057	0.00171461	0.000764539	0.000628199	0.00268871	0.000101408	0.00118365	0.000266769	0.000753329	0.00145719	0.000470688
k__Bacteria;p__Verrucomicrobia;c__Verruco-5	0.0211952	0.0166706	0.0441835	0.0231845	0.0102434	0.0228755	0.0280432	0.0317656	0.0258709	0.0224325	0.039042	0.0247356	0.01457	0.0359616	0.0108903	0.0120498	0.0422692	0.0135509	0.00914855	0.0149451	0.030069	0.0207168	0.0105657	0.0107198	0.0357422	0.0212198	0.0188881	0.0416778	0.0121414	0.0389594	0.00935538	0.0448281	0.0233926	0.021273	0.0295093	0.0663583	0.0137062	0.0237027	0.0271352	0.0199279	0.0307664	0.0314953	0.0230412	0.00966999	0.0204534	0.00907016	0.0160449	0.0266795	0.033857
k__Bacteria;p__Verrucomicrobia;c__[Pedosphaerae]	0	0	0	0	0	0	0	0	0	0	0	0.00140737	0	0	0	0	0	0	0	0	0	0	0	0	0	0	0	0	0	0	0	0	0	0	0	0	0	0	0	0	0	0	0	0	0	0	0	0	0
k__Bacteria;p__WPS-2;c__	0.000486998	0.00345765	0.000903342	0.00789021	0.00117068	0.000245533	0.00177739	0.000710413	0.00215382	0.000168191	0.00170172	4.26476e-05	0.00114544	0.00248837	0.0125073	0.00269465	0.0018961	0.00592731	0.0130993	0.0164655	0.000478205	0.04421	0.000804238	0.00131543	0.00190309	0.00404301	0.00138684	0.00290609	0.003705	0.00181305	0.00219467	0.000608336	0.000115682	0.0222992	0.000851089	0.00022135	0.00685312	0.00488716	0.00172375	0.00108475	0.000520895	0.00109353	0.00081115	0.000644666	0.000149929	0	0	0.000171435	1.62306e-05
[truncated: 30 more columns]

## Sheet: Order
#OTU ID	CTL_1	CTL_2	CTL_3	CTL_4	CTL_5	CTL_6	CTL_7	CTL_8	CTL_9	CTL_10	CTL_11	CTL_12	CTL_13	CTL_14	CTL_15	CTL_16	CTL_17	CTL_18	CTL_19	CTL_20	MDDG_1	MDDG_2	MDDG_3	MDDG_4	MDDG_5	MDDG_6	MDDG_7	MDDG_8	MDDG_9	MDDG_10	MDDG_11	MDDG_12	MDDG_13	MDDG_14	MDDG_15	MDDG_16	MDDG_17	MDDG_18	MDDG_19	MDDG_20	NIT_1	NIT_2	NIT_3	NIT_4	NIT_5	NIT_6	NIT_7	NIT_8	NIT_9
k__Archaea;p__Euryarchaeota;c__Methanobacteria;o__Methanobacteriales	0.0442263	0.0507167	0.0788317	0.076808	0.0368247	0.039558	0.0541994	0.103952	0.0534449	0.077515	0.0938738	0.175793	0.104235	0.0446969	0.0369667	0.030044	0.0826114	0.0740437	0.0307781	0.0462317	0.09496	0.0430353	0.266826	0.151196	0.0656962	0.0685279	0.0838488	0.0664646	0.194588	0.0608214	0.0469211	0.130918	0.0491237	0.0692921	0.201561	0.0528327	0.0698814	0.0881521	0.151746	0.0972251	0.0244232	0.0328137	0.0372335	0.0192024	0.0176916	0.0390076	0.0194789	0.0718954	0.0766734
k__Archaea;p__Euryarchaeota;c__Thermoplasmata;o__E2	0.0103218	0.00625063	0.0062431	0.00566525	0.00872844	0.0057291	0.00594657	0.00700264	0.00651156	0.00449911	0.0076996	0.00899864	0.00479558	0.00663217	0.00552309	0.00339293	0.00715277	0.00590825	0.00359445	0.00590565	0.00137665	0.00202896	0.000723815	0.00402482	0.00413653	0.00672241	0.00115366	0.00131445	0.000826115	0.00335203	0.00158593	0.00251725	0.00311516	0.00367734	0.00284675	0.0031921	0.00309752	0.00165814	0.00246515	0.00208202	0.00325979	0.00330386	0.00392528	0.00283218	0.00371665	0.00243057	0.00343401	0.00171435	0.0053561
k__Bacteria;Other;Other;Other	0.000116362	8.05667e-05	0.000481783	0	1.72159e-05	2.72814e-05	0.000186516	0.00015948	0.000300533	0.00221802	0.000836913	0.000255885	0	0	0	0	0.000385386	0	0	0.000113769	0.000260839	0	0	0	0.0003878	1.19616e-05	0	0.000116244	0	0	0	0.000818107	0	0	0	0.00019805	0	0	0.000240955	0	0.000352864	0.000442066	5.67237e-06	0	0.000118365	0	0.00022502	0	3.24612e-05
k__Bacteria;p__Actinobacteria;c__Actinobacteria;o__Actinomycetales	0.000930898	0.00130921	0.0027301	0.00349637	0.00275454	0.00132315	0.00131658	0.0016528	0.00463322	0.000988122	0.00185516	0.00575742	0.00291705	0.00188449	0.00149036	0.00133389	0.00274395	0.0054699	0.00158239	0.00260635	0.00120276	0.00144163	0.00150795	0.00231672	0.00124958	0.000956926	0.00101865	0.00125186	0.0019276	0.00973985	0.00405293	0.0017411	0.000941985	0.00136831	0.00149674	0.000605799	0.00226925	0.000671984	0.00114917	0.000769823	0.000630114	0.000682488	0.00102103	0.00151388	0.00164921	0.00284554	0.00282743	0.00368585	0.00345712
k__Bacteria;p__Actinobacteria;c__Actinobacteria;o__Bifidobacteriales	0.00126275	0.000469972	0.0126267	0.0115549	0.0010846	0.00380576	0.00645126	0.000115986	0.00288011	6.30716e-05	0.00449144	0.00311327	0.000412359	0.0039564	0.000623417	0.00502225	0.00203484	0.00478378	0.00392979	0.00112735	0.0120711	0.00563838	0.00160848	0.00298425	0.009853	0.000131577	0.012457	0.0154157	0.000951284	0.00286714	0.00190632	0.00161524	0.0205419	0.00496013	0.000425544	0.0029125	0.00327906	0.000541078	0.00780323	0.000419903	0.00488129	0.00129518	0.00387423	0.000637422	0.000236729	0.0105226	0.00181973	0.0240866	0.0342466
k__Bacteria;p__Actinobacteria;c__Coriobacteriia;o__Coriobacteriales	0.00268926	0.00200074	0.0081903	0.00650662	0.00659367	0.00189606	0.00351089	0.00189927	0.00242931	0.00424682	0.00506333	0.00635449	0.00664355	0.00462274	0.00467563	0.00216646	0.00672113	0.0075092	0.00530259	0.00396124	0.0117378	0.0060762	0.0055593	0.00508501	0.00474696	0.00418655	0.00614875	0.00523991	0.0070345	0.0057132	0.00587915	0.00430031	0.00328869	0.0063712	0.00804132	0.00620944	0.00798775	0.0027403	0.00502298	0.00232696	0.00289853	0.00191562	0.00313115	0.00440401	0.00146772	0.00655067	0.00387426	0.00711454	0.00428488
k__Bacteria;p__Bacteroidetes;c__Bacteroidia;o__Bacteroidales	0.386762	0.449179	0.450125	0.320638	0.336639	0.306234	0.331746	0.453867	0.294798	0.399411	0.290688	0.191232	0.206561	0.370756	0.354997	0.363061	0.40054	0.262536	0.35126	0.282282	0.303936	0.345831	0.130136	0.220167	0.371182	0.390988	0.224018	0.386394	0.212287	0.400767	0.415433	0.341403	0.61315	0.334402	0.229691	0.396787	0.314847	0.446425	0.362582	0.289278	0.518004	0.541717	0.384394	0.428956	0.623687	0.407149	0.443173	0.403064	0.366649
k__Bacteria;p__Bacteroidetes;c__Flavobacteriia;o__Flavobacteriales	4.30971e-06	0	0	0.000224366	5.16476e-05	5.45628e-05	4.38861e-05	1.44982e-05	2.50445e-05	3.15358e-05	1.39486e-05	4.26476e-05	4.58176e-05	0.000104116	3.89636e-05	0	0.000138739	5.71766e-05	6.28766e-05	0	0	0	0	0.000157066	0	0	1.2273e-05	0	2.50338e-05	0	0.000240292	0.000230748	0	0	1.46739e-05	9.31999e-05	0.000737505	9.59978e-05	0	0.000104976	0	0	0	0	0	0	0	0	0
k__Bacteria;p__Bacteroidetes;c__Sphingobacteriia;o__Sphingobacteriales	0	0	0.000220817	0	0	0	0	0	0	0	0	0	0	0	0	0	0	0	0	0	0	0	0	0	0	0	0	0	0	0	0	0	0	0	0	0	0	0	0	0	0	6.20444e-05	0	0.000123138	0.00015782	0	0.000117402	2.14293e-05	0
k__Bacteria;p__Chloroflexi;c__Anaerolineae;o__Anaerolineales;f__Anaerolinaceae	0.00138342	0.00109436	0.00766837	0.00220627	0.00154943	0.00212795	0.000921608	0.00065242	0.00303038	0.000956586	0.00251074	0.00626919	0.00340578	0.00165544	0.000886421	0.000286474	0.00410051	0.00426919	0.00104794	0.00132386	0.00697021	0.00174063	0.00512702	0.00420152	0.00286541	0.00409086	0.00444281	0.00646494	0.00665899	0.000822195	0.00150583	0.00602043	0.000561886	0.00113313	0.00212772	0.00552209	0.00279117	0.00116943	0.00496738	0.00250192	0.000680524	0.00145029	0.00224059	0.000977864	0.00080488	0.0049797	0.00153601	0.00617165	0.00858599
k__Bacteria;p__Elusimicrobia;c__Elusimicrobia;o__Elusimicrobiales	0.000232725	0.000684817	0	0.000336549	0.00120511	0.00096849	0.0014263	0.000173979	0.000876556	6.30716e-05	0.000809016	0.000554418	0.00102326	0.000208231	0.00098383	0.000223808	0.00067828	0.00083859	0.000817396	0.00139626	0.000420241	0.00177267	0.00120636	0.000736247	0.000366256	0.000729656	0.000613648	0.000205662	5.00676e-05	0.000674622	0.00104127	0.000251725	0.000421414	0.000406217	0	0.000675699	0.000147501	0.000541078	0.00051898	0.00185457	0.000260447	0.000356755	0.000181516	0.000731587	0.000639169	2.9641e-05	0.000342422	0.000835744	0.00204506
k__Bacteria;p__Elusimicrobia;c__Endomicrobia;o__	0.00236603	0.000584108	0.00120446	0.000149577	3.44317e-05	0.00519711	0.000746064	0.000217473	0.000100178	0.000388941	0.00228756	0.000980894	0.000717809	0.00488303	0.000253263	0.00117275	0.000431632	0.000991061	0	0.000413706	0.00355031	0.00734697	0	0.000333765	0.0107507	0.00919845	0	0.00146646	0	0	0	0.000167817	0.000223102	0	2.93479e-05	9.31999e-05	0.000226925	0.017716	0.000203885	0	0.00102499	6.97999e-05	0.000567237	0	0.000410331	0	0	0	0.000162306
k__Bacteria;p__Fibrobacteres;c__Fibrobacteria;o__Fibrobacterales	0.0136316	0.0165363	0.00750778	0.0234089	0.0105017	0.0120038	0.0107192	0.00774205	0.0116958	0.00596026	0.0110194	0.00272944	0.00526903	0.0180849	0.0101305	0.00976697	0.0145214	0.00790943	0.0101441	0.0139936	0.0142592	0.0611038	0.00359897	0.0320905	0.0555847	0.037679	0.0133407	0.0132518	0.00628348	0.0211241	0.0131039	0.0129219	0.0330934	0.013961	0.0146006	0.0774957	0.0109945	0.0358159	0.0292668	0.0115124	0.0116361	0.0202575	0.00707912	0.0138784	0.0288021	0.00702493	0.0200464	0.0073074	0.019639
k__Bacteria;p__Firmicutes;c__Bacilli;o__Bacillales	0.000357706	0.000396119	0.00325203	0.0053287	0.00101574	0.000941209	0.000811893	0.00188477	0.00130231	0.000462525	0.00643029	0.00562948	0.00148144	0.0026133	0.00114943	0.000429711	0.00460922	0.00352589	0.00286089	0.00178928	0.00269534	0.000768869	0.00247303	0.000804963	0.000689422	0.00138754	0.00738832	0.0016453	0.00578281	0.00314121	0.00269127	0.00205576	0.000570149	0.00171039	0.00149674	0.00026795	0.023725	0.00158833	0.00405916	0.00213451	0.000789743	0.00351326	0.00216117	0.00598308	0.00678624	0.00269734	0.00554724	0.00790743	0.00584302
k__Bacteria;p__Firmicutes;c__Bacilli;o__Gemellales	8.61943e-06	0	0.000401485	9.34859e-05	3.44317e-05	0	0	0	0	1.05119e-05	0	4.26476e-05	0	0.000124939	0.000204559	0	3.08309e-05	0.000152471	0	0	0	0	0	0	1.4363e-05	0	0	0	0	0.00101193	0	0	0	0	0.000146739	1.165e-05	0.000158847	0	0.00018535	0	0	0	0	0	0	0	0	0	0
k__Bacteria;p__Firmicutes;c__Bacilli;o__Lactobacillales	0.000663696	0.000866092	0.00184683	0.00162665	0.000998519	0.000927568	0.000219431	0.000913388	0.00265471	0.000725323	0.000753222	0.00213238	0.00090108	0.00102033	0.00115917	0.00103847	0.00123324	0.00283977	0.00102698	0.00128249	0.000666589	0.000459186	0.000985192	0.000981663	0.000538611	0.000299039	0.00111684	0.000438149	0.00152706	0.00514399	0.00267525	0.000377588	9.91563e-05	0.00153935	0.000792393	0.0003029	0.00106655	0.000253085	0.0011121	0.00150465	0.00060491	0.000907399	0.000408411	0.00199919	0.00129412	0.001156	0.00203497	0.00150005	0.000925144
k__Bacteria;p__Firmicutes;c__Bacilli;o__Turicibacterales	8.61943e-06	0	2.00743e-05	3.73944e-05	0	8.18442e-05	3.29146e-05	0	0	0	2.78971e-05	0	0.000152725	0.000385228	2.92227e-05	4.47616e-05	6.16618e-05	0	2.09589e-05	0.000227538	0.00013042	9.61087e-05	0	0.000215966	4.30889e-05	0	0.00020864	0.000134127	2.50338e-05	0.00010541	0.000112136	0.000125863	0	0	0	0	0.000351733	0.000139633	0	0	0	0	3.97066e-05	9.41647e-05	9.46917e-05	0	0.000254371	0.000492875	8.1153e-05
k__Bacteria;p__Firmicutes;c__Clostridia;o__Clostridiales	0.266439	0.267978	0.261949	0.366334	0.407189	0.373237	0.365868	0.257749	0.339052	0.317639	0.329869	0.508018	0.562243	0.367112	0.322005	0.371467	0.32727	0.463645	0.2999	0.244035	0.435529	0.289063	0.49911	0.401392	0.305069	0.328549	0.476276	0.390364	0.497447	0.338196	0.308119	0.373414	0.17254	0.341778	0.431913	0.281452	0.425211	0.269885	0.325808	0.403965	0.205224	0.221258	0.302888	0.293953	0.18633	0.353203	0.282234	0.352705	0.310216
k__Bacteria;p__Firmicutes;c__Erysipelotrichi;o__Erysipelotrichales	0.0074084	0.00593508	0.00766837	0.029635	0.0357573	0.0259583	0.00769104	0.00465393	0.00899096	0.00411017	0.0057747	0.00729273	0.00624647	0.0391059	0.0091954	0.00624871	0.00850933	0.0176295	0.00559602	0.00472659	0.0174617	0.0304131	0.0142652	0.0125456	0.0151817	0.00881568	0.0327811	0.0104083	0.00806088	0.0174769	0.0201525	0.00610434	0.00927112	0.0216792	0.0146886	0.0103102	0.0210019	0.00973941	0.0101942	0.00675345	0.00483928	0.00721266	0.00561565	0.0204265	0.0116234	0.0185257	0.0185984	0.00666452	0.00952736
k__Bacteria;p__Fusobacteria;c__Fusobacteriia;o__Fusobacteriales	0.000318919	0.000335694	0.000943491	0.00100965	0.000878008	0.000641113	0.000384004	0.000333459	0.00117709	0.000231262	0.000655582	0.00136472	0.000778899	0.00053099	0.000564972	0.000277522	0.000662864	0.00123883	0.000712602	0.00066193	0.000550661	0.00025629	0.000452384	0.000392665	0.000122085	0.000693772	0.00041728	0.000160953	0.000375507	0.00432179	0.00280341	0.000545405	0.000305732	0.000598636	0.000836415	0.00033785	0.000998468	7.85436e-05	0.00077847	0.000209952	0	0	5.10514e-05	0	3.94549e-05	0	7.82679e-05	0	9.73836e-05
k__Bacteria;p__Lentisphaerae;c__[Lentisphaeria];o__Victivallales	0.000318919	0.000375978	0.000220817	0.00046743	0.000120511	0.000436503	0.000680235	0.000202975	0.000150267	0.000388941	0.000822965	0	0	0.000187408	0.000224041	0.000205903	0.000647449	0	0.000104794	0.000103427	0.000362277	0.000277647	0	3.92665e-05	0.000718148	0.000645925	0.00020864	0.000232487	0	0.000231901	0.000496604	0.000167817	0.00054536	0.000983473	0.000293479	0.00022135	0.000147501	0.000349083	0.000278025	1.7496e-05	0.00103339	0.0001396	0.00021555	0.00023179	0.000268293	0	9.78349e-05	0.000171435	0.000178537
k__Bacteria;p__Lentisphaerae;c__[Lentisphaeria];o__Z20	0.00123689	0.00114807	0.000521931	0.000766584	0.000137727	0.000927568	0.000680235	0.000971381	0.00102682	0.00139809	0.00132511	0.00247356	0.000458176	0.00155132	0	0.000411806	0.00137197	0	0.000293424	0.000568846	0.000739045	0.00042715	0.000382013	0.000932579	0.00177383	0.00068181	0.00217231	0.00068852	0.000500676	0.00122275	0.000464565	0.000356611	0.000586675	0.000748295	0.00120326	0.00017475	0	0.000994886	0	0.00274687	0.00185674	0.000798821	0.00121389	0.000282494	0.00138092	0.000533539	0.000596793	0.00147862	0.00206129
k__Bacteria;p__Planctomycetes;c__Planctomycetia;o__Pirellulales	0.0011981	0.00200074	0.00214795	0.00301025	0.00306442	0.00167781	0.00207362	0.00278366	0.00260462	0.00279617	0.00246889	0.00187649	0.00458176	0.00372734	0.002143	0.00105637	0.00326807	0.0040786	0.0021902	0.00262703	0.00546313	0.00259493	0.00549898	0.00553658	0.00537893	0.00605256	0.00335052	0.00713558	0.00588294	0.00379475	0.00318788	0.00774056	0.0045364	0.00513117	0.00824676	0.0046833	0.00444772	0.00369155	0.00506005	0.00372664	0.0010754	0.00120987	0.00224059	0.000832995	0.0022726	0.00234164	0.00271981	0.00660024	0.0049341
k__Bacteria;p__Planctomycetes;c__Planctomycetia;o__Planctomycetales	0	0	0	0	0	0	0	0	0	0	0	0	0	0	0	0	7.70772e-05	0	0	0	0	0	0.000150795	0	0	0	0	0	0	0	0	0	0	0	0	0	0	0	0	0	0	0	0.000164499	2.89737e-05	3.15639e-05	0	9.78349e-06	0	0
k__Bacteria;p__Proteobacteria;c__Alphaproteobacteria;o__	0.000254273	0.000154419	0.000401485	0.00059831	0.00091244	0.000695676	0.000482747	0.000318961	0.000175311	6.30716e-05	0.000543994	0	0	0.000208231	0.00054549	0.000286474	0.00106367	0.000304942	0.00037726	0.000424049	0.00013042	0.00119602	0	0.000274866	0.000473978	0.000514348	0.000294551	0.000321906	0.000450608	6.32458e-05	0.000272331	0.000272702	0.000454467	0.000363458	7.33697e-05	0.00012815	0.000260963	0.00208577	0.000315095	0.000157464	0.00088216	0.000612688	0.000595599	0.000246277	0.000591823	0.000533539	0.000489175	0.000300011	0.000876453
k__Bacteria;p__Proteobacteria;c__Alphaproteobacteria;o__Caulobacterales	0	0	0	9.34859e-05	0.000103295	0	0	0	0	0	0	0	0	1.04116e-05	3.89636e-05	0	3.08309e-05	0	0	2.06853e-05	0	0.000106787	0.000180954	0	0	0	0	0	0	0	0	0	0	0	5.86958e-05	0	0	0	0.00018535	0.000122472	0	0	0	0	0	0	0	0	0
k__Bacteria;p__Proteobacteria;c__Alphaproteobacteria;o__RF32	0.00118517	0.00123536	0.00383419	0.000878767	0.000774713	0.00102305	0.000296231	0.000434947	0.000350622	0.000630716	0.00135301	0.000810304	0.000335996	0.00172832	0.000730567	0.00479844	0.00163404	0.00116259	0.000827875	0.00137557	0.000434732	0.00215711	0.00167885	0.00145286	0.00127112	0.000275116	0.0010432	0.00121609	0.000650879	0.00238226	0.00568692	0.00142644	0.00209881	0.00153935	0.00055761	0.00591819	0.00226925	0.00247849	0.00011121	0.000244944	0.00257087	0.00250504	0.00121956	0.00603378	0.000686515	0.00228236	0.00361989	0.000514304	0.00188275
k__Bacteria;p__Proteobacteria;c__Alphaproteobacteria;o__Rhizobiales	7.32651e-05	2.68556e-05	0.000220817	0	0.000344317	5.45628e-05	0.000230402	0	2.50445e-05	7.35835e-05	0.000320817	0.000298533	0	7.2881e-05	9.74089e-06	0	3.08309e-05	0	0.000146712	0	0	0.000448507	0	0.000176699	1.4363e-05	0	0.000184094	3.57673e-05	0	2.10819e-05	1.60195e-05	0	6.61042e-05	0	0	8.15499e-05	0.000158847	0.000191996	0	0	0.000378069	0.000255933	0.000402739	0.000572232	0.000291966	0.000414975	0.000626143	0.000771456	0.00027592
k__Bacteria;p__Proteobacteria;c__Alphaproteobacteria;o__Rhodospirillales	0.000103433	0.000107422	0.000120446	0	8.60793e-05	0	0	0	0	0	6.97428e-05	0	0	0.000124939	0.000126632	8.95231e-06	0	0	0.000167671	4.13706e-05	0	0	0	0	0	0	0	0	0	0	0	0	0	0	0	0	0	0	0	0	0.000176432	0.000380022	6.80685e-05	0.000796778	0.000765425	0.000622462	0.000723978	0.000257152	0
k__Bacteria;p__Proteobacteria;c__Alphaproteobacteria;o__Rickettsiales	0.000611979	0.00224915	0.00100371	0.00136489	0.000327101	0.00058655	0.000888694	0.00185577	0.00172807	0.00131399	0.000976399	0.00034118	0.00129817	0.000426874	0.00010715	0.000447616	0.000940342	0.000362119	0.000136233	0.000517133	8.69464e-05	0.000459186	0.00094498	0.00127616	0.000294441	0.00114831	7.36377e-05	0.000232487	0.000125169	0.000632458	0	0.000922993	4.95782e-05	0.000791055	0.000425544	0.0002563	0.000385772	0.00014836	0.0015384	0.00110225	0.00156268	0.000108578	0.000856529	0.00021006	0.00117576	0	0.00019567	0.000707168	0.00105499
k__Bacteria;p__Proteobacteria;c__Alphaproteobacteria;o__Sphingomonadales	0	0	0	0.000878767	0	0	0	0	0	0	0.00129722	0.00136472	0.000503994	0	0	0	0.000416217	0.000819532	0.000775478	0.000393021	0	0	0.000130689	0	0	0	0.00157094	0	0.000175237	0.000147573	0.00062476	0	0	0	5.86958e-05	0	0.00116866	0	0	3.4992e-05	0	0.000193889	0.000192861	0.000101408	0.000173602	8.89231e-05	8.80514e-05	0	0.0013796
k__Bacteria;p__Proteobacteria;c__Betaproteobacteria;o__Burkholderiales	0.000616289	0.000819094	0.000722674	0.0013088	0.00177323	0.00114582	0.000219431	0.000463943	0.000976734	0.000578156	0.000557942	0.00336916	0.000610902	0.0010828	0.000847458	0.000510282	0.00118699	0.00135318	0.0014252	0.00165482	0.000550661	0.000758191	0.00124657	0.00102093	0.000667878	0.000669848	0.0011782	0.000822648	0.000776048	0.00482776	0.00192234	0.000860062	0.000470993	0.00141107	0.000308153	0.0012116	0.00182674	0.000689439	0.00203885	0.00136469	0.00210878	0.00252831	0.00109477	0.00133279	0.00172812	0.00251949	0.00793441	0.00242152	0.00693047
k__Bacteria;p__Proteobacteria;c__Betaproteobacteria;o__Neisseriales	0.000353396	0.000664675	0.00204758	0.0013462	0.00201425	0.000750239	0.000713149	0.000724911	0.00217887	0.000840954	0.000878759	0.00290003	0.00102326	0.000905807	0.000964348	0.000537139	0.00112533	0.00396425	0.00184438	0.00189271	0.000188384	0.00143095	0.000723815	0.00069698	0.000186719	0.000598079	0.00157094	0.000670637	0.000550744	0.00889657	0.00211457	0.000692245	0.000388362	0.00130417	0.000572284	0.000489299	0.000896352	0.000514897	0.00133452	0.000332424	0	4.65333e-05	6.80685e-05	0	0	0	0	0	0
k__Bacteria;p__Proteobacteria;c__Betaproteobacteria;o__Rhodocyclales	2.15486e-05	6.71389e-06	0	0	0	0.00019097	0	0	0	0.000252286	0	0	0	0	0	0	0	0	0	0	0	0	0	3.92665e-05	5.02704e-05	0	0	0	0.000400541	0	0	0	0	0	0	0	0.00027231	0	0	0	5.88107e-05	0	4.5379e-05	0	7.89098e-06	0	0	0	0
k__Bacteria;p__Proteobacteria;c__Deltaproteobacteria;o__Desulfovibrionales	0.000883491	0.000268556	0.0014855	0.000972253	0.000878008	0.000600191	0.000778979	0.000478441	0.00115204	0.00101966	0.000976399	0.00119413	0.000931625	0.000916218	0.000779271	0.000286474	0.00110991	0.0013913	0.000241027	0.000713643	0.00204324	0.000576652	0.000452384	0.00110928	0.000459615	0.00045454	0.000270005	0.00150223	0.00100135	0.00054813	0.00108932	0.00148938	0.00103288	0.000812435	0.00237718	0.000978599	0.00204232	0.0011607	0.000982355	0.000752327	0.000294053	0.000387777	0.000561565	0.000579475	0.000702297	0.000533539	0.00109575	0.000428587	0.000454457
k__Bacteria;p__Proteobacteria;c__Deltaproteobacteria;o__GMD14H09	0.000107743	0.0002417	4.01485e-05	1.86972e-05	0.000172159	0.000163688	0.00050469	0.000275466	0.000200356	0.000220751	0	0	7.63627e-05	8.32926e-05	0	3.58092e-05	0	0.000152471	2.09589e-05	4.13706e-05	5.79643e-05	5.33937e-05	0.000170901	0	5.02704e-05	8.37311e-05	2.45459e-05	0	5.00676e-05	2.10819e-05	0	8.39085e-05	5.78412e-05	2.13799e-05	0.000352175	0.0001398	2.26925e-05	0	5.5605e-05	3.4992e-05	0.000378069	0.000155111	0.000175844	0.000152112	0	0	9.78349e-06	0	3.24612e-05
k__Bacteria;p__Proteobacteria;c__Epsilonproteobacteria;o__Campylobacterales	6.89554e-05	0.00012085	0.000120446	0.000280458	0.00049926	0	0.000186516	1.44982e-05	0.000100178	5.25597e-05	0	0	1.52725e-05	7.2881e-05	0	0.000143237	0.000277478	0	0.000146712	0	0	0	0	0.000147249	6.46333e-05	0	9.81836e-05	0	0	2.10819e-05	0	0	3.30521e-05	0	0	9.31999e-05	0	3.49083e-05	0	5.24879e-05	0.00119302	0.000341244	0.000243912	0.000275251	0.000599714	0.000177846	0.000313072	0.0010929	0.000389535
k__Bacteria;p__Proteobacteria;c__Gammaproteobacteria;o__Aeromonadales	0.187399	0.114653	0.0586169	0.0482948	0.067159	0.117965	0.123836	0.0745063	0.174785	0.114054	0.137324	0.0070795	0.0272768	0.0383562	0.175141	0.145574	0.0535687	0.0707084	0.217836	0.296586	0.0283445	0.0182927	0.00766037	0.0396101	0.0493224	0.0537195	0.0473122	0.0177853	0.00503179	0.0180461	0.111287	0.0208303	0.0083374	0.0945845	0.0130892	0.0207486	0.0210359	0.0222802	0.00830368	0.104416	0.128291	0.0634559	0.164907	0.122392	0.0253616	0.0876782	0.100907	0.0220936	0.0459326
k__Bacteria;p__Proteobacteria;c__Gammaproteobacteria;o__Cardiobacteriales	0.000198247	0	0	0	0.000602555	0.000109126	0	0.000231971	5.00889e-05	0.000210239	9.76399e-05	0	0	0.000249878	0.00010715	0.00011638	0.000632033	0	0	0.000227538	0.000478205	0.000619367	0	0.000235599	0.000122085	0.000131577	0.000380461	8.94182e-05	0	0.00010541	0.000192234	0.000104886	4.95782e-05	0.000213799	0	0.00022135	0.000544619	0	0	0.000122472	3.36061e-05	0	0.000107775	7.24344e-06	2.36729e-05	0	1.9567e-05	0	0
k__Bacteria;p__Proteobacteria;c__Gammaproteobacteria;o__Enterobacteriales	5.17166e-05	0	0	0.00013088	3.44317e-05	0.000122766	0	0.000101488	0	1.05119e-05	0	0	4.58176e-05	0.000124939	0.000253263	0	0.000184985	0	0	0.000134454	0	0	3.01589e-05	0	0	0.000179424	0	6.25928e-05	0	0	0	0	0	0.000149659	5.86958e-05	5.82499e-05	0	3.49083e-05	0	0	0.000193235	0.000271444	6.80685e-05	0.00120965	0.000457677	8.89231e-05	0.00108597	0.000664309	0
k__Bacteria;p__Proteobacteria;c__Gammaproteobacteria;o__Pasteurellales	0.000357706	0.000563967	0.000883268	0.00125271	0.00118789	0.000518347	0.000548576	0.000768405	0.00275489	0.00065174	0.000516097	0.00319857	0.000977442	0.000884983	0.000827976	0.000250665	0.00135656	0.00234424	0.00115274	0.000910153	0.000101438	0.00109991	0.000703709	0.00186516	0.000610426	0.000275116	0.00062592	0.000786881	0.000575777	0.00539697	0.00139369	0.000566382	0.000198313	0.00106899	0.000601632	0.0016543	0.00260963	0.000191996	0.000834075	0.000419903	0	3.87777e-05	0.000181516	5.79475e-05	4.73459e-05	0.00142277	0	0.000342869	0.000210998
k__Bacteria;p__Proteobacteria;c__Gammaproteobacteria;o__Pseudomonadales	1.72389e-05	0.000154419	6.02228e-05	0.000186972	0.000172159	1.36407e-05	0	0.000231971	0	3.15358e-05	0.000251074	0.000127943	0.000152725	3.12347e-05	0.000136372	4.47616e-05	0.000231232	0	2.09589e-05	0.000144797	2.89821e-05	0.000331041	0	0.000127616	0.000172356	0	9.81836e-05	0	0	0.00134924	3.2039e-05	0	2.47891e-05	0	4.40218e-05	0	0.000329041	0	0	0	7.56137e-05	0.000403288	0.000175844	0.000956134	0.000236729	0	0.00061636	0.000492875	0
k__Bacteria;p__Proteobacteria;c__Gammaproteobacteria;o__Xanthomonadales	0	0	0	0	5.16476e-05	4.09221e-05	0	0	0	0	0	0	0	0	2.92227e-05	0	0	0	0	0	0	0	0	0	0	0	0	0	0	0	0	0	0	0	0	0	0	0	0	0	1.68031e-05	0	0.000107775	0.000666396	7.10188e-05	0	0.000205453	0.000300011	3.24612e-05
k__Bacteria;p__SR1;c__;o__	0.00199109	0.00359193	0.000180668	0.0013462	0.0053197	0.00144591	0.000746064	0.00104387	0.00130231	0.000819931	0.00119958	0.000426476	0.00119126	0.0016242	0.00327294	0.00353616	0.000369971	0.000876708	0.00198061	0.00130317	0.000376768	0.00476272	0.00367939	0.000736247	0.00321012	0.00251193	0.00126411	0.00073323	0.000600811	0.000421638	0.00185826	0.000881039	0.00185918	0.000641396	0.000469566	0.00133975	0.00256425	0.00342974	0.000685795	0.000524879	0.00226841	0.00582441	0.00271707	0.00266558	0.00107317	0.0010078	0.00184908	0.00107147	0.0015906
k__Bacteria;p__Spirochaetes;c__MVP-15;o__PL-11B10	0.000254273	0	0	0	0	8.18442e-05	0	0	0.0002254	0	0.000753222	0	0	0.000260289	0	0	0.000246647	0	0	0	0	0	0	0	0	0	0	3.57673e-05	0	0	0	0	0	0	0	0	0	0	0	0	0	0.000100822	0	1.44869e-05	0	0	1.9567e-05	0	0.000113614
k__Bacteria;p__Spirochaetes;c__Spirochaetes;o__M2PT2-76	6.46457e-05	0	4.01485e-05	3.73944e-05	0	0.000163688	0	4.34947e-05	0.00127727	0.000178703	0.000125537	0	0	0	0	0	0	0	0	0	0	0	0	0	0	0.000131577	0	0	0	0	0	0	0	0	0	0	0	0	0	0	0.000126023	1.55111e-05	6.80685e-05	0	0	0	0	0	0
k__Bacteria;p__Spirochaetes;c__Spirochaetes;o__Spirochaetales	0.0175664	0.0311457	0.0162602	0.0267557	0.022811	0.0268722	0.0187723	0.0165135	0.0277993	0.0133817	0.0198488	0.0101501	0.0223132	0.0135663	0.0119229	0.0176629	0.0117466	0.0146944	0.0131936	0.0296938	0.010506	0.0491436	0.00351854	0.0292437	0.025049	0.0299757	0.0143962	0.00773468	0.00463125	0.0160433	0.00940343	0.0175998	0.0333083	0.0143245	0.0185038	0.0300104	0.0166563	0.0290524	0.0229278	0.0149766	0.0200712	0.0243291	0.0166541	0.0211798	0.01882	0.0112932	0.0236271	0.0112504	0.0201746
k__Bacteria;p__Synergistetes;c__Synergistia;o__Synergistales	0.000624908	0.000436403	0.000802971	0.000579613	0.000636987	0.000627472	0.000778979	0.00065242	0.00212878	0.000904026	0.00111588	0.000639713	0.00184798	0.000468521	0.000506526	0.000519234	0.000416217	0.001296	0.000754519	0.000930839	0.000507188	0.00149502	0.000231219	0.000284682	0.000294441	0.000394732	0.000785469	0.000616986	0.000675912	0.000632458	0.000977188	0.000377588	0.000231365	0.000299318	0.00041087	0.00043105	0.00165655	0.000881434	0.000611655	0.000332424	0.000638516	0.000721266	0.000346015	0.000202816	7.10188e-05	0.000533539	0.000626143	0.000107147	0.000194767
k__Bacteria;p__Tenericutes;c__Mollicutes;o__	7.32651e-05	6.71389e-05	0.000260966	0	0.000309885	0.000218251	0.000219431	0	0	0	0.000348714	0	0	0.000114527	0	2.68569e-05	0.000215816	0	0.000199109	4.13706e-05	0	0.000117466	0	0.000206149	0.000150811	7.17695e-05	0.000135002	0	0	0	0	0	2.47891e-05	2.13799e-05	0	0	0	8.72707e-05	0	0	6.72122e-05	6.97999e-05	4.5379e-05	9.41647e-05	0.000441895	0	6.84844e-05	2.14293e-05	0.000129845
k__Bacteria;p__Tenericutes;c__Mollicutes;o__Acholeplasmatales	0.000129291	0	0.00014052	0	0	0	0	0	0	0	2.78971e-05	0	0.00012218	8.32926e-05	0	0	0	0	0	0	0	0	0	0	0	0	0.000343643	0	0	0	0	0.00014684	0	0	0	0	0	8.72707e-06	0	0	0	0	0.000272274	0	0.00102583	0	0	0	0
k__Bacteria;p__Tenericutes;c__Mollicutes;o__Anaeroplasmatales	0.00204711	0.00148377	0.00176654	0.00403859	0.00370141	0.00422862	0.00115201	0.000478441	0.00370658	0.00129297	0.00345924	0.000298533	0.000442904	0.00244672	0.00461718	0.00191579	0.00104825	0.00245859	0.00153	0.00200647	0.000768027	0.00426082	0.000492596	0.0077944	0.00760519	0.00246409	0.00274914	0.00114455	0.000250338	0.0054813	0.00140971	0.00165719	0.00385057	6.41396e-05	0.00105652	0.0041474	0.00106655	0.00282757	0.00244662	0.00325425	0.00146187	0.00331162	0.00238807	0.00346236	0.00660475	0.000533539	0.00606576	0.000492875	0.00499903
k__Bacteria;p__Tenericutes;c__Mollicutes;o__Mycoplasmatales	0.000314609	0.000919803	4.01485e-05	0.000523521	0.000602555	0.00114582	0.00159087	0.000420448	0.0002254	0.000367918	0.0014088	0.0017912	0.000366541	0.000447697	0.000292227	0.000438663	0.000709111	0.000724237	0.000482054	0.000330965	0.00101438	0.000352398	0.00774079	0.00165901	0.00163738	0.000275116	0.000490918	0.000563335	0.00215291	0.000463802	0.000224273	0.00136351	5.78412e-05	0.000427597	0.000381523	0.0004427	0.00148636	0.000279266	0.00166815	0.000752327	0.00155428	0.00109353	0.00126494	0.000434606	0.000844335	0.000800308	0.00084138	0.000728597	0.0010063
k__Bacteria;p__Tenericutes;c__Mollicutes;o__RF39	0.0201134	0.0120917	0.0101777	0.0172762	0.022811	0.0317556	0.0214384	0.0193841	0.0111949	0.0152423	0.0152458	0.00814568	0.010874	0.0229679	0.0213033	0.0103131	0.00624326	0.010349	0.0128268	0.0122871	0.00850626	0.046004	0.0169694	0.0443613	0.0137956	0.0100597	0.0327442	0.012143	0.0139939	0.012607	0.017285	0.0105515	0.0109072	0.0280931	0.009406	0.0196302	0.0270721	0.0224286	0.0117697	0.0191231	0.0198696	0.0201256	0.0198363	0.028655	0.0265926	0.0211341	0.022776	0.0240437	0.0229663
k__Bacteria;p__Tenericutes;c__RF3;o__ML615J-28	2.15486e-05	0.000194703	0	3.73944e-05	0	0	0.000219431	2.89964e-05	0.000125222	0.000105119	0.000334765	4.26476e-05	1.52725e-05	0	0	8.95231e-06	0.000308309	3.81177e-05	0.000104794	0.00015514	0	0.00017086	0	0.000402482	0.000150811	0.000167462	0.000110457	1.78836e-05	0	0.000189737	0	0	7.43673e-05	0.000149659	0.000117392	4.66e-05	0	0.000157087	0	1.7496e-05	0.000201637	0.000100822	0.000141809	0.000195573	0.000315639	0	0.000352206	0.000171435	3.24612e-05
k__Bacteria;p__Verrucomicrobia;c__Opitutae;o__HA64	0.000926588	0.000731814	0.000883268	0.00142099	0.000120511	0.00260537	0.000921608	0.0016093	0.00182825	0.000998633	0.000948502	0.000725009	0.000992715	0.000447697	0.000798753	0.000143237	0.000940342	9.52944e-05	0.000335342	0.00138592	0.000985393	0.000864978	0.00246298	0.00910983	0.000351893	0.000287078	0.00100638	0.000107302	0.00182747	0.000400557	0.000288351	0.00094397	0	0.000406217	0.000264131	0.00101355	0.00174732	0.000200723	0.00189057	0.00171461	0.000764539	0.000628199	0.00268871	0.000101408	0.00118365	0.000266769	0.000753329	0.00145719	0.000470688
k__Bacteria;p__Verrucomicrobia;c__Verruco-5;o__WCHB1-41	0.0211952	0.0166706	0.0441835	0.0231845	0.0102434	0.0228755	0.0280432	0.0317656	0.0258709	0.0224325	0.039042	0.0247356	0.01457	0.0359616	0.0108903	0.0120498	0.0422692	0.0135509	0.00914855	0.0149451	0.030069	0.0207168	0.0105657	0.0107198	0.0357422	0.0212198	0.0188881	0.0416778	0.0121414	0.0389594	0.00935538	0.0448281	0.0233926	0.021273	0.0295093	0.0663583	0.0137062	0.0237027	0.0271352	0.0199279	0.0307664	0.0314953	0.0230412	0.00966999	0.0204534	0.00907016	0.0160449	0.0266795	0.033857
k__Bacteria;p__Verrucomicrobia;c__[Pedosphaerae];o__[Pedosphaerales]	0	0	0	0	0	0	0	0	0	0	0	0.00140737	0	0	0	0	0	0	0	0	0	0	0	0	0	0	0	0	0	0	0	0	0	0	0	0	0	0	0	0	0	0	0	0	0	0	0	0	0
k__Bacteria;p__WPS-2;c__;o__	0.000486998	0.00345765	0.000903342	0.00789021	0.00117068	0.000245533	0.00177739	0.000710413	0.00215382	0.000168191	0.00170172	4.26476e-05	0.00114544	0.00248837	0.0125073	0.00269465	0.0018961	0.00592731	0.0130993	0.0164655	0.000478205	0.04421	0.000804238	0.00131543	0.00190309	0.00404301	0.00138684	0.00290609	0.003705	0.00181305	0.00219467	0.000608336	0.000115682	0.0222992	0.000851089	0.00022135	0.00685312	0.00488716	0.00172375	0.00108475	0.000520895	0.00109353	0.00081115	0.000644666	0.000149929	0	0	0.000171435	1.62306e-05
[truncated: 30 more columns]

## Sheet: Family
#OTU ID	CTL_1	CTL_2	CTL_3	CTL_4	CTL_5	CTL_6	CTL_7	CTL_8	CTL_9	CTL_10	CTL_11	CTL_12	CTL_13	CTL_14	CTL_15	CTL_16	CTL_17	CTL_18	CTL_19	CTL_20	MDDG_1	MDDG_2	MDDG_3	MDDG_4	MDDG_5	MDDG_6	MDDG_7	MDDG_8	MDDG_9	MDDG_10	MDDG_11	MDDG_12	MDDG_13	MDDG_14	MDDG_15	MDDG_16	MDDG_17	MDDG_18	MDDG_19	MDDG_20	NIT_1	NIT_2	NIT_3	NIT_4	NIT_5	NIT_6	NIT_7	NIT_8	NIT_9
k__Archaea;p__Euryarchaeota;c__Methanobacteria;o__Methanobacteriales;f__Methanobacteriaceae	0.0442263	0.0507167	0.0788317	0.076808	0.0368247	0.039558	0.0541994	0.103952	0.0534449	0.077515	0.0938738	0.175793	0.104235	0.0446969	0.0369667	0.030044	0.0826114	0.0740437	0.0307781	0.0462317	0.09496	0.0430353	0.266826	0.151196	0.0656962	0.0685279	0.0838488	0.0664646	0.194588	0.0608214	0.0469211	0.130918	0.0491237	0.0692921	0.201561	0.0528327	0.0698814	0.0881521	0.151746	0.0972251	0.0244232	0.0328137	0.0372335	0.0192024	0.0176916	0.0390076	0.0194789	0.0718954	0.0766734
k__Archaea;p__Euryarchaeota;c__Thermoplasmata;o__E2;f__[Methanomassiliicoccaceae]	0.0103218	0.00625063	0.0062431	0.00566525	0.00872844	0.0057291	0.00594657	0.00700264	0.00651156	0.00449911	0.0076996	0.00899864	0.00479558	0.00663217	0.00552309	0.00339293	0.00715277	0.00590825	0.00359445	0.00590565	0.00137665	0.00202896	0.000723815	0.00402482	0.00413653	0.00672241	0.00115366	0.00131445	0.000826115	0.00335203	0.00158593	0.00251725	0.00311516	0.00367734	0.00284675	0.0031921	0.00309752	0.00165814	0.00246515	0.00208202	0.00325979	0.00330386	0.00392528	0.00283218	0.00371665	0.00243057	0.00343401	0.00171435	0.0053561
k__Bacteria;Other;Other;Other;Other	0.000116362	8.05667e-05	0.000481783	0	1.72159e-05	2.72814e-05	0.000186516	0.00015948	0.000300533	0.00221802	0.000836913	0.000255885	0	0	0	0	0.000385386	0	0	0.000113769	0.000260839	0	0	0	0.0003878	1.19616e-05	0	0.000116244	0	0	0	0.000818107	0	0	0	0.00019805	0	0	0.000240955	0	0.000352864	0.000442066	5.67237e-06	0	0.000118365	0	0.00022502	0	3.24612e-05
k__Bacteria;p__Actinobacteria;c__Actinobacteria;o__Actinomycetales;f__Actinomycetaceae	0.000512856	0.000584108	0.00134498	0.00177623	0.00117068	0.000327377	0.00057052	0.000666918	0.00192842	0.000399453	0.000836913	0.00324121	0.000855262	0.000593459	0.00065264	0.000438663	0.000724526	0.00219177	0.000523972	0.00127215	0.00107234	0.000501901	0.000683603	0.00115836	0.000703785	0.000334924	0.000319097	0.000554393	0.000901217	0.00415314	0.00136166	0.000734199	0.000479256	0.000684155	0.000939132	0.0001398	0.000612696	0.000122179	0.000352165	0.000314928	0	0	6.80685e-05	0	0.000142038	0	7.82679e-05	0.000150005	0.000308381
k__Bacteria;p__Actinobacteria;c__Actinobacteria;o__Actinomycetales;f__Beutenbergiaceae	0	1.34278e-05	2.00743e-05	0	8.60793e-05	0	0	1.44982e-05	0	0	0	0	0	0	6.81862e-05	3.58092e-05	7.70772e-05	0	0	0	0	0	0	0	0	0	0	0	0	0	0	0	0	0	0	0	0	0	0	0	0	1.55111e-05	4.5379e-05	0.000108652	0.000110474	2.9641e-05	0	0.000235723	0
k__Bacteria;p__Actinobacteria;c__Actinobacteria;o__Actinomycetales;f__Corynebacteriaceae	0.000120672	0.000127564	0.00056208	0.000617007	0.000137727	0.000204611	0.000208459	0.000275466	0.000726289	0.000178703	0.000111588	0.000383828	0.00090108	0.000301936	0.000185077	0.000179046	0.000447048	0.000743296	5.23972e-05	5.17133e-05	4.34732e-05	4.2715e-05	0.000492596	3.92665e-05	0.000157993	4.78463e-05	8.59107e-05	0.000241429	0	0.000316229	0.00105729	0.000104886	0.000247891	0.000106899	0.000322827	0.00012815	0.000555965	0	5.5605e-05	1.7496e-05	0.000403273	0.000496355	0.000533203	0.000731587	0.000994263	0.00154133	0.00205453	0.00246437	0.00215867
k__Bacteria;p__Actinobacteria;c__Actinobacteria;o__Actinomycetales;f__Dietziaceae	8.61943e-06	0	0	0	3.44317e-05	0	0	1.44982e-05	0	0	0	0	0	0	0	2.68569e-05	0	0	0	0	0	0.000352398	0.000120636	0.000147249	0	0	1.2273e-05	0.000178836	7.51014e-05	0	0.000352429	4.19542e-05	0	4.27597e-05	0	0	0.000351733	6.98166e-05	0.00018535	0	0	0	7.94132e-05	3.62172e-05	3.94549e-05	0	4.89175e-05	0.000128576	3.24612e-05
k__Bacteria;p__Actinobacteria;c__Actinobacteria;o__Actinomycetales;f__Gordoniaceae	0	0	0.000100371	0	0	0	1.09715e-05	0	0	0	0	0	0	0	0	0	0	0	0	0	0	0	0	0	0	0	0	0	0	0	0	0	0	0	0	0	0	6.98166e-05	0	0	1.68031e-05	0	3.97066e-05	0.000123138	4.73459e-05	0	9.78349e-05	0.000128576	0
k__Bacteria;p__Actinobacteria;c__Actinobacteria;o__Actinomycetales;f__Microbacteriaceae	0	0	0	0	0	0	0	0	0	0	9.76399e-05	0	0	8.32926e-05	0	0	0	0	0	0	0	0	0	0.000147249	0.000107722	0.000155501	0	0	0	0	0	0	0	0	0	0	0	0	3.707e-05	0	8.40153e-06	0	6.80685e-05	0.000108652	2.36729e-05	8.89231e-05	0	6.4288e-05	0
k__Bacteria;p__Actinobacteria;c__Actinobacteria;o__Actinomycetales;f__Micrococcaceae	0.000211176	0.000550539	0.0007026	0.00108444	0.00122233	0.000791161	0.000526633	0.000463943	0.00197851	0.000409965	0.000809016	0.00213238	0.00116071	0.000874572	0.00054549	0.000653519	0.0012024	0.00232518	0.00100603	0.00113769	8.69464e-05	0.000544616	0.000130689	0.000618447	0.000201082	0.000418655	0.000490918	0.000277197	0.000951284	0.0052494	0.00128156	0.000818107	0.000123945	0.000384837	0.000220109	0.00033785	0.000658081	0.000261812	0.00051898	0.000227448	0	0	9.0758e-05	7.24344e-06	0	0.000414975	0	0	8.1153e-05
k__Bacteria;p__Actinobacteria;c__Actinobacteria;o__Actinomycetales;f__Nocardiaceae	2.58583e-05	0	0	0	0	0	0	5.79929e-05	0	0	0	0	0	0	3.89636e-05	0	0.000154154	0	0	0	0	0	0	0.0001178	0	0	0.000110457	0	0	0	0	0	0	0	0	0	0	0	0	0.000209952	6.72122e-05	0	2.26895e-05	0.000159356	0	0	0.000205453	2.14293e-05	0.000162306
k__Bacteria;p__Actinobacteria;c__Actinobacteria;o__Actinomycetales;f__Nocardiopsaceae	5.17166e-05	3.35694e-05	0	1.86972e-05	0	0	0	7.24911e-05	0	0	0	0	0	2.08231e-05	0	0	0.000138739	0	0	1.03427e-05	0	0	0	8.83496e-05	0	0	0	0	0	2.10819e-05	0	4.19542e-05	9.08933e-05	0.000149659	1.46739e-05	0	9.07698e-05	0.00014836	0	0	3.36061e-05	0.000162866	5.67237e-06	0.000108652	0.000220947	0.000503898	0.000117402	0.00032144	0.000519379
k__Bacteria;p__Actinobacteria;c__Actinobacteria;o__Actinomycetales;f__Pseudonocardiaceae	0	0	0	0	0.000103295	0	0	0	0	0	0	0	0	1.04116e-05	0	0	0	0.000209648	0	0.000134454	0	0	0	0	0	0	0	0	0	0	0	0	0	0	0	0	0	0	0	0	4.20076e-05	7.75555e-06	3.97066e-05	3.62172e-05	3.15639e-05	2.9641e-05	9.78349e-05	0	0
k__Bacteria;p__Actinobacteria;c__Actinobacteria;o__Actinomycetales;f__Streptomycetaceae	0	0	0	0	0	0	0	8.69893e-05	0	0	0	0	0	0	0	0	0	0	0	0	0	0	8.04238e-05	0	7.89963e-05	0	0	0	0	0	0	0	0	0	0	0	0	0	0	0	5.88107e-05	0	2.83619e-05	9.41647e-05	3.94549e-05	0.000237128	0.000127185	0.000171435	0.000194767
k__Bacteria;p__Actinobacteria;c__Actinobacteria;o__Bifidobacteriales;f__Bifidobacteriaceae	0.00126275	0.000469972	0.0126267	0.0115549	0.0010846	0.00380576	0.00645126	0.000115986	0.00288011	6.30716e-05	0.00449144	0.00311327	0.000412359	0.0039564	0.000623417	0.00502225	0.00203484	0.00478378	0.00392979	0.00112735	0.0120711	0.00563838	0.00160848	0.00298425	0.009853	0.000131577	0.012457	0.0154157	0.000951284	0.00286714	0.00190632	0.00161524	0.0205419	0.00496013	0.000425544	0.0029125	0.00327906	0.000541078	0.00780323	0.000419903	0.00488129	0.00129518	0.00387423	0.000637422	0.000236729	0.0105226	0.00181973	0.0240866	0.0342466
k__Bacteria;p__Actinobacteria;c__Coriobacteriia;o__Coriobacteriales;f__Coriobacteriaceae	0.00268926	0.00200074	0.0081903	0.00650662	0.00659367	0.00189606	0.00351089	0.00189927	0.00242931	0.00424682	0.00506333	0.00635449	0.00664355	0.00462274	0.00467563	0.00216646	0.00672113	0.0075092	0.00530259	0.00396124	0.0117378	0.0060762	0.0055593	0.00508501	0.00474696	0.00418655	0.00614875	0.00523991	0.0070345	0.0057132	0.00587915	0.00430031	0.00328869	0.0063712	0.00804132	0.00620944	0.00798775	0.0027403	0.00502298	0.00232696	0.00289853	0.00191562	0.00313115	0.00440401	0.00146772	0.00655067	0.00387426	0.00711454	0.00428488
k__Bacteria;p__Bacteroidetes;c__Bacteroidia;o__Bacteroidales;f__	0.0512209	0.0437745	0.0368965	0.0215392	0.0342423	0.0467194	0.0412639	0.0262708	0.0286008	0.0332597	0.0275484	0.0522433	0.0429006	0.0437806	0.0328463	0.0246815	0.0257284	0.0202596	0.0178779	0.035889	0.0283735	0.0270279	0.0190705	0.0711116	0.0394694	0.0310283	0.0397521	0.0250818	0.0306163	0.0276173	0.0210496	0.0215015	0.0216905	0.0299318	0.0187973	0.0234747	0.0360356	0.0247936	0.0204812	0.0308979	0.042058	0.0371646	0.0306535	0.0180869	0.0266794	0.021549	0.0369229	0.0287582	0.0682984
k__Bacteria;p__Bacteroidetes;c__Bacteroidia;o__Bacteroidales;f__BS11	0.00181439	0.00524355	0.00459701	0.00415077	0.00223806	0.00649298	0.00476164	0.00856845	0.00385685	0.00681173	0.00228756	0.00759127	0.00733082	0.00168667	0.00108124	0.00170989	0.00513334	0.00689931	0.00172911	0.00424049	0.003246	1.06787e-05	0.00266404	0.000854046	0.00176664	0.00279901	0.00359597	0.00299551	0.0034046	0.000484884	0.00113738	0.0012796	0.000743673	0.00141107	0.00199566	0.00033785	0.00138424	0.00120434	0.00313241	0.0021695	0.00504932	0.0109508	0.00521291	0.002202	0.000978481	0.00163026	0.00254371	0.0030644	0.00233721
k__Bacteria;p__Bacteroidetes;c__Bacteroidia;o__Bacteroidales;f__Bacteroidaceae	0.000706793	0.00131592	0.00084312	0.00112183	0.000774713	0.000613832	0.00172253	0.000768405	0.000776378	0.000620204	0.000822965	8.52951e-05	0.000152725	0.00039564	0.000623417	0.000438663	0.000924927	0.000152471	0.00119466	0.000403363	0.00114479	6.40724e-05	0.000150795	0.00127616	0.00149375	0.000897118	0.000478645	0.000357673	5.00676e-05	0.000252983	0.000592721	0.000545405	0.00138819	8.55194e-05	0.000337501	0.0024698	6.80774e-05	0.000602168	0.000315095	0.000297432	0.00135265	0.000876377	0.000487824	0.000492554	0.00112841	0.000148205	0.000997916	0.000492875	0.00107122
k__Bacteria;p__Bacteroidetes;c__Bacteroidia;o__Bacteroidales;f__Porphyromonadaceae	0.000107743	0.000161133	0.000722674	0.00013088	0.000120511	6.82035e-05	7.68007e-05	8.69893e-05	7.51334e-05	7.35835e-05	0.000502148	0.00106619	6.10902e-05	0.00013535	0.000340931	8.05708e-05	0.000308309	0.000266824	0.00017815	0.000103427	0.000159402	0.000224254	0.000130689	0.000186516	7.18148e-05	0.000502386	4.90918e-05	0.000152011	0.000300406	0.00111734	0.000400487	0.000125863	4.95782e-05	2.13799e-05	0	0	0	0.000122179	0.00011121	0	0.0022096	4.65333e-05	0	0	0.00193329	5.92821e-05	0	0.000192864	0.000519379
k__Bacteria;p__Bacteroidetes;c__Bacteroidia;o__Bacteroidales;f__Prevotellaceae	0.285648	0.322011	0.304808	0.257479	0.253417	0.220216	0.237084	0.383507	0.220416	0.29118	0.21033	0.0918628	0.121295	0.26588	0.27482	0.280968	0.306598	0.195944	0.299324	0.20556	0.220612	0.262569	0.0798307	0.112155	0.279941	0.314111	0.143999	0.304532	0.142217	0.312771	0.368368	0.234147	0.532346	0.247108	0.169059	0.289549	0.23658	0.380326	0.305939	0.201169	0.383462	0.430696	0.290817	0.372052	0.53852	0.346622	0.343205	0.303461	0.243183
k__Bacteria;p__Bacteroidetes;c__Bacteroidia;o__Bacteroidales;f__RF16	0.0144763	0.0389338	0.0427783	0.013275	0.0069552	0.00926204	0.0108728	0.00714762	0.00961707	0.00733733	0.0147297	0.00221767	0.00119126	0.0156174	0.0113871	0.017833	0.0209804	0.00802379	0.00908567	0.00602977	0.00559355	0.0281812	0.00422225	0.0044273	0.0180327	0.0074401	0.00952381	0.00943362	0.00342963	0.0148838	0.00816993	0.00883136	0.017625	0.0255062	0.0137348	0.0147955	0.0134112	0.0174105	0.010046	0.0254741	0.0448053	0.0261672	0.0218216	0.0114084	0.0309721	0.0110265	0.0357293	0.0200364	0.0239726
k__Bacteria;p__Bacteroidetes;c__Bacteroidia;o__Bacteroidales;f__S24-7	0.00947275	0.00530397	0.00821038	0.00588961	0.00700685	0.00431046	0.0126502	0.00452344	0.00573518	0.0164827	0.0129722	0.0220488	0.0164943	0.0121087	0.00663355	0.00646357	0.00810852	0.010044	0.00696882	0.00674341	0.0126652	0.00452779	0.0132096	0.0112499	0.00582418	0.00419851	0.00763378	0.00976447	0.0152205	0.011827	0.00511021	0.00826498	0.00511481	0.0169328	0.0069848	0.00799189	0.00534407	0.0080289	0.00604241	0.00908041	0.00501571	0.00315651	0.0127288	0.0068378	0.00553947	0.00806236	0.00332639	0.00930033	0.00938129
k__Bacteria;p__Bacteroidetes;c__Bacteroidia;o__Bacteroidales;f__[Paraprevotellaceae]	0.0233155	0.0324348	0.0512697	0.0170518	0.0318838	0.0185514	0.0233145	0.0229942	0.0257207	0.0436455	0.0214947	0.0141163	0.0171358	0.0311514	0.0272648	0.0308855	0.0327578	0.0209457	0.0149018	0.0233123	0.0321412	0.0232263	0.0108572	0.0189068	0.0245822	0.0300116	0.0189863	0.0340773	0.017048	0.0318126	0.0106049	0.0667072	0.0341924	0.0134052	0.0187826	0.0581684	0.022023	0.0139371	0.0165147	0.0201904	0.0340514	0.0326586	0.0226725	0.0178768	0.0179362	0.0180514	0.0204475	0.0377585	0.0178861
k__Bacteria;p__Bacteroidetes;c__Flavobacteriia;o__Flavobacteriales;f__Flavobacteriaceae	4.30971e-06	0	0	0.000112183	5.16476e-05	5.45628e-05	4.38861e-05	1.44982e-05	0	3.15358e-05	1.39486e-05	4.26476e-05	4.58176e-05	0.000104116	1.94818e-05	0	0.000138739	5.71766e-05	6.28766e-05	0	0	0	0	0	0	0	1.2273e-05	0	0	0	0.000240292	0.000230748	0	0	0	0	0.000226925	5.23624e-05	0	0	0	0	0	0	0	0	0	0	0
k__Bacteria;p__Bacteroidetes;c__Flavobacteriia;o__Flavobacteriales;f__[Weeksellaceae]	0	0	0	0.000112183	0	0	0	0	2.50445e-05	0	0	0	0	0	1.94818e-05	0	0	0	0	0	0	0	0	0.000157066	0	0	0	0	2.50338e-05	0	0	0	0	0	1.46739e-05	9.31999e-05	0.00051058	4.36353e-05	0	0.000104976	0	0	0	0	0	0	0	0	0
k__Bacteria;p__Bacteroidetes;c__Sphingobacteriia;o__Sphingobacteriales;f__Sphingobacteriaceae	0	0	0.000220817	0	0	0	0	0	0	0	0	0	0	0	0	0	0	0	0	0	0	0	0	0	0	0	0	0	0	0	0	0	0	0	0	0	0	0	0	0	0	6.20444e-05	0	0.000123138	0.00015782	0	0.000117402	2.14293e-05	0
k__Bacteria;p__Chloroflexi;c__Anaerolineae;o__Anaerolineales;f__Anaerolinaceae	0.00138342	0.00109436	0.00766837	0.00220627	0.00154943	0.00212795	0.000921608	0.00065242	0.00303038	0.000956586	0.00251074	0.00626919	0.00340578	0.00165544	0.000886421	0.000286474	0.00410051	0.00426919	0.00104794	0.00132386	0.00697021	0.00174063	0.00512702	0.00420152	0.00286541	0.00409086	0.00444281	0.00646494	0.00665899	0.000822195	0.00150583	0.00602043	0.000561886	0.00113313	0.00212772	0.00552209	0.00279117	0.00116943	0.00496738	0.00250192	0.000680524	0.00145029	0.00224059	0.000977864	0.00080488	0.0049797	0.00153601	0.00617165	0.00858599
k__Bacteria;p__Elusimicrobia;c__Elusimicrobia;o__Elusimicrobiales;f__Elusimicrobiaceae	0.000232725	0.000684817	0	0.000336549	0.00120511	0.00096849	0.0014263	0.000173979	0.000876556	6.30716e-05	0.000809016	0.000554418	0.00102326	0.000208231	0.00098383	0.000223808	0.00067828	0.00083859	0.000817396	0.00139626	0.000420241	0.00177267	0.00120636	0.000736247	0.000366256	0.000729656	0.000613648	0.000205662	5.00676e-05	0.000674622	0.00104127	0.000251725	0.000421414	0.000406217	0	0.000675699	0.000147501	0.000541078	0.00051898	0.00185457	0.000260447	0.000356755	0.000181516	0.000731587	0.000639169	2.9641e-05	0.000342422	0.000835744	0.00204506
k__Bacteria;p__Elusimicrobia;c__Endomicrobia;o__;f__	0.00236603	0.000584108	0.00120446	0.000149577	3.44317e-05	0.00519711	0.000746064	0.000217473	0.000100178	0.000388941	0.00228756	0.000980894	0.000717809	0.00488303	0.000253263	0.00117275	0.000431632	0.000991061	0	0.000413706	0.00355031	0.00734697	0	0.000333765	0.0107507	0.00919845	0	0.00146646	0	0	0	0.000167817	0.000223102	0	2.93479e-05	9.31999e-05	0.000226925	0.017716	0.000203885	0	0.00102499	6.97999e-05	0.000567237	0	0.000410331	0	0	0	0.000162306
k__Bacteria;p__Fibrobacteres;c__Fibrobacteria;o__Fibrobacterales;f__Fibrobacteraceae	0.0136316	0.0165363	0.00750778	0.0234089	0.0105017	0.0120038	0.0107192	0.00774205	0.0116958	0.00596026	0.0110194	0.00272944	0.00526903	0.0180849	0.0101305	0.00976697	0.0145214	0.00790943	0.0101441	0.0139936	0.0142592	0.0611038	0.00359897	0.0320905	0.0555847	0.037679	0.0133407	0.0132518	0.00628348	0.0211241	0.0131039	0.0129219	0.0330934	0.013961	0.0146006	0.0774957	0.0109945	0.0358159	0.0292668	0.0115124	0.0116361	0.0202575	0.00707912	0.0138784	0.0288021	0.00702493	0.0200464	0.0073074	0.019639
k__Bacteria;p__Firmicutes;c__Bacilli;o__Bacillales;f__	0	0	0	0	0	0	0	0	0	0	2.78971e-05	0	0	0	0	0	0	0	0	0	0.000362277	0	0	0	0	0	0.000159548	0	0.000275372	0.000168655	0	8.39085e-05	9.08933e-05	0	0	0	0	0	0	0	0	0	0	4.34606e-05	8.68008e-05	0	0	6.4288e-05	0
k__Bacteria;p__Firmicutes;c__Bacilli;o__Bacillales;f__Bacillaceae	0.000288751	0.000221558	0.00212787	0.00487996	0.000172159	0.000668394	0.000460804	0.00123235	0.000876556	0.000294334	0.00532835	0.00511771	0.00109962	0.00181161	0.000720826	0.000313331	0.00408509	0.00352589	0.00250458	0.00163414	0.00160851	0.000736833	0.00247303	0.000588998	0.000359074	0.000897118	0.00628375	0.00142175	0.00460622	0.00187629	0.00206651	0.0014684	0.000421414	0.00138969	0.00132066	0.00019805	0.0225336	0.00123052	0.00355872	0.00197705	0.000478887	0.00260586	0.00163364	0.00456337	0.00522383	0.00225272	0.00360032	0.00441444	0.00360319
k__Bacteria;p__Firmicutes;c__Bacilli;o__Bacillales;f__Paenibacillaceae	0	1.34278e-05	0.000180668	5.60915e-05	0.000568123	8.18442e-05	0.000219431	0.000275466	0	4.20477e-05	8.36913e-05	0	0.000381813	0.000229055	0.000292227	0	9.24927e-05	0	8.38355e-05	0	0.000231857	0	0	0	0.000136448	0.000179424	0	5.36509e-05	7.51014e-05	0.000337311	0.000384468	0	0	0.000171039	0	0	0.000374426	1.74541e-05	0	6.99839e-05	5.88107e-05	0.000333488	0.000102103	0.000347685	0.000315639	0.000266769	0.000234804	0.000985749	0.000990067
k__Bacteria;p__Firmicutes;c__Bacilli;o__Bacillales;f__Planococcaceae	4.30971e-05	0.000127564	0.000943491	0.000392641	0.000275454	0.00019097	0.000131658	0.000217473	0.000125222	0.000126143	0.000795068	0.00017059	0	0.00053099	9.74089e-05	4.47616e-05	0.000231232	0	0.000261986	0.000144797	0.000173893	0	0	0	0.000107722	0.000155501	0.000871379	0.000152011	0.000700946	0.000316229	0.000240292	0.000503451	4.95782e-05	2.13799e-05	0	6.98999e-05	0.000431157	0.000139633	1.8535e-05	1.7496e-05	0.000100818	0.000426555	0.000363032	0.000702613	0.000599714	0	0.000792463	0.0012429	0.00115237
k__Bacteria;p__Firmicutes;c__Bacilli;o__Bacillales;f__Staphylococcaceae	0	0	0	0	0	0	0	0.00015948	0.000300533	0	0	0	0	0	2.92227e-05	0	0.000107908	0	0	1.03427e-05	0	3.20362e-05	0	0.000196333	8.61778e-05	0	0	1.78836e-05	0	0.000189737	0	0	0	4.27597e-05	0	0	0	7.85436e-05	0.00048191	0	9.24168e-05	5.42888e-05	6.23961e-05	0.000217303	0.000536587	0.000177846	0.00084138	0.00102861	9.73836e-05
k__Bacteria;p__Firmicutes;c__Bacilli;o__Bacillales;f__Thermoactinomycetaceae	2.58583e-05	3.35694e-05	0	0	0	0	0	0	0	0	0.00019528	0.00034118	0	4.16463e-05	9.74089e-06	7.16185e-05	9.24927e-05	0	1.04794e-05	0	0.000318804	0	0	1.96333e-05	0	0.000155501	7.36377e-05	0	0.000125169	0.000252983	0	0	8.26303e-06	8.55194e-05	0.000176087	0	0.000385772	0.000122179	0	6.99839e-05	5.88107e-05	9.30665e-05	0	0.000108652	2.36729e-05	0	7.82679e-05	0.000171435	0
k__Bacteria;p__Firmicutes;c__Bacilli;o__Gemellales;f__Gemellaceae	8.61943e-06	0	0.000401485	9.34859e-05	3.44317e-05	0	0	0	0	1.05119e-05	0	4.26476e-05	0	0.000124939	0.000204559	0	3.08309e-05	0.000152471	0	0	0	0	0	0	1.4363e-05	0	0	0	0	0.00101193	0	0	0	0	0.000146739	1.165e-05	0.000158847	0	0.00018535	0	0	0	0	0	0	0	0	0	0
k__Bacteria;p__Firmicutes;c__Bacilli;o__Lactobacillales;f__Aerococcaceae	0	0	0	0	0	0	0	0	0	0	2.78971e-05	0	0	0	2.92227e-05	0	0	0	0	2.06853e-05	0	0	0	0	0	0	0	0	0.000125169	0	0	0	0	0	0	0	0	0	0	0	0	0	0	0.000152112	0.000110474	0	0.000205453	0.000171435	0
k__Bacteria;p__Firmicutes;c__Bacilli;o__Lactobacillales;f__Carnobacteriaceae	1.29291e-05	0	8.02971e-05	5.60915e-05	0	0	0	0	0.000200356	7.35835e-05	0	4.26476e-05	0	0.000187408	9.74089e-06	0	0	9.52944e-05	0.000167671	0	0	0.000138824	0	5.88998e-05	0	0	0	0	0	0.000210819	9.61169e-05	0	0	0	1.46739e-05	0	6.80774e-05	0	0.00029656	0	0	0	0	0	0	0	0	0	0
k__Bacteria;p__Firmicutes;c__Bacilli;o__Lactobacillales;f__Enterococcaceae	0	9.39944e-05	0	1.86972e-05	0.000103295	2.72814e-05	0	0	0	0	0	0	0	8.32926e-05	0	0	0	0	0	0	0	0	0	0	0	0	0	3.57673e-05	0	0	0	0.00014684	0	0	0	0	0	0	0	0	0	7.75555e-06	3.40342e-05	0.000224547	0.000126256	0	0.000293505	0.000171435	0
k__Bacteria;p__Firmicutes;c__Bacilli;o__Lactobacillales;f__Lactobacillaceae	0.000288751	2.68556e-05	0.000301114	0	0.000223806	0.000163688	0	0	0	4.20477e-05	8.36913e-05	0	0	3.12347e-05	0.000467563	0.000134285	9.24927e-05	0.00034306	0	4.13706e-05	7.24554e-05	0.000106787	1.0053e-05	1.96333e-05	7.18148e-05	0.000107654	6.13648e-05	8.94182e-06	0.000100135	0	6.40779e-05	0	2.47891e-05	0.000363458	1.46739e-05	2.33e-05	0	0	0	0	8.40153e-05	5.42888e-05	5.10514e-05	0.000651909	0.000260402	0	0.000518525	2.14293e-05	0.000194767
k__Bacteria;p__Firmicutes;c__Bacilli;o__Lactobacillales;f__Leuconostocaceae	0	5.37111e-05	0	0	1.72159e-05	0	0	0	0	0	0	0	0	0	0	8.95231e-06	0	0	0.000241027	0	0	0	0	0	0	0	0	0	0	0	0	0	0	0	0	0	0.000124809	0	0	0	8.40153e-06	7.75555e-05	5.67237e-06	0.000528771	0.000236729	0	0.000469608	0.000107147	0
k__Bacteria;p__Firmicutes;c__Bacilli;o__Lactobacillales;f__Streptococcaceae	0.000362016	0.00069153	0.00146542	0.00155187	0.000654202	0.000736598	0.000219431	0.000913388	0.00245436	0.000609692	0.000641634	0.00208973	0.00090108	0.000718398	0.00065264	0.000895231	0.00114074	0.00240142	0.000618287	0.00122043	0.000594134	0.000213575	0.000975139	0.00090313	0.000466796	0.000191385	0.00105547	0.00039344	0.00130176	0.00493317	0.00251506	0.000230748	7.43673e-05	0.00117589	0.000763045	0.0002796	0.00087366	0.000253085	0.00081554	0.00150465	0.000512493	0.000767799	0.000317653	0.00044185	0.000560259	0.001156	0.000547876	0.00102861	0.000730377
k__Bacteria;p__Firmicutes;c__Bacilli;o__Turicibacterales;f__Turicibacteraceae	8.61943e-06	0	2.00743e-05	3.73944e-05	0	8.18442e-05	3.29146e-05	0	0	0	2.78971e-05	0	0.000152725	0.000385228	2.92227e-05	4.47616e-05	6.16618e-05	0	2.09589e-05	0.000227538	0.00013042	9.61087e-05	0	0.000215966	4.30889e-05	0	0.00020864	0.000134127	2.50338e-05	0.00010541	0.000112136	0.000125863	0	0	0	0	0.000351733	0.000139633	0	0	0	0	3.97066e-05	9.41647e-05	9.46917e-05	0	0.000254371	0.000492875	8.1153e-05
k__Bacteria;p__Firmicutes;c__Clostridia;o__Clostridiales;Other	0.000327538	0.00625063	0.00028104	0.00575873	0.00189374	0.000545628	0.0046629	0.00120335	0.000626111	0.000189215	0.000237125	4.26476e-05	0.000442904	0.000187408	0.00397428	0.00307064	0.000262063	0.0047266	0.000597328	0.00242018	0.000101438	0.00178335	0.00382013	0.00116818	0.000287259	0.00167462	0.00638193	0.000608044	0.000100135	0.000864359	0.000192234	2.09771e-05	9.08933e-05	0.00100485	0.0021424	0	0.000340387	0.00014836	0.00011121	0.00299181	0.000268849	0.00597177	0.000737409	0.0116474	0.000181492	0.00056318	0.000303288	0.000235723	0.000129845
k__Bacteria;p__Firmicutes;c__Clostridia;o__Clostridiales;f__	0.045002	0.048528	0.0388036	0.0729751	0.0476363	0.102878	0.0669263	0.0506133	0.0776629	0.0596552	0.0569241	0.0532668	0.0859538	0.101773	0.0640561	0.0453256	0.0495761	0.0637519	0.0597537	0.0405432	0.0686297	0.0780082	0.105154	0.0921781	0.0594268	0.0616978	0.1135	0.0775346	0.125094	0.0760847	0.0554434	0.0720774	0.0407863	0.0719646	0.0859013	0.0513298	0.115993	0.0646763	0.0697101	0.0896144	0.0354376	0.0345122	0.0441141	0.045199	0.0423114	0.0626612	0.0507959	0.0527162	0.0517107
k__Bacteria;p__Firmicutes;c__Clostridia;o__Clostridiales;f__Christensenellaceae	0.000685244	0.00122193	0.000542005	0.00127141	0.000258238	0.000668394	0.000910637	0.00147882	0.00117709	0.000409965	0.00110194	0.00204708	0.00398613	0.00168667	0.00362361	0.000438663	0.00084785	0.00377366	0.000702122	0.00100324	0.00163749	0.000897014	0.00142752	0.00249342	0.000703785	0.00159089	0.00137457	0.00108196	0.00262855	0.00054813	0.00030437	0.000314657	9.91563e-05	0.0030787	0.0031549	5.82499e-05	0.00087366	0.000383991	0.00085261	0.00108475	0.000873759	0.001396	0.00166201	0.000861969	0.000197274	0.000326052	0.000489175	0.00147862	0.000876453
k__Bacteria;p__Firmicutes;c__Clostridia;o__Clostridiales;f__Clostridiaceae	0.0029306	0.00335694	0.00357322	0.00712363	0.0825844	0.00424226	0.00302814	0.0032186	0.00500889	0.00429938	0.00461697	0.00251621	0.00303924	0.00641353	0.00664329	0.0824955	0.0039926	0.0812861	0.00390883	0.00478865	0.0051878	0.00539276	0.00817307	0.00922763	0.00644179	0.00727264	0.026755	0.00746642	0.0052571	0.00539697	0.00695245	0.0081601	0.00570149	0.00765399	0.0112549	0.00678029	0.00955353	0.00887543	0.00676527	0.00668346	0.00370507	0.00231891	0.00414651	0.00596859	0.00327476	0.00412011	0.00373729	0.00282867	0.00347335
k__Bacteria;p__Firmicutes;c__Clostridia;o__Clostridiales;f__Dehalobacteriaceae	0	6.71389e-06	0	0	0	0	0.000120687	0	7.51334e-05	0.000168191	0	8.52951e-05	0.000549811	4.16463e-05	0	8.95231e-06	1.54154e-05	0	0	0.000279252	0	0	0.000140742	9.81663e-05	0	9.56926e-05	0	0	0	0	0	0	0	0	0	0	1.13462e-05	0	0	0.00017496	0	0	1.13447e-05	0	0	0	0	0	0
k__Bacteria;p__Firmicutes;c__Clostridia;o__Clostridiales;f__Eubacteriaceae	0.000107743	0.000127564	0.000260966	0.000280458	0.00136005	4.09221e-05	8.77722e-05	0.000202975	0	0.000315358	0.000418457	0.000127943	0.000198543	0.000406051	2.92227e-05	0	9.24927e-05	0.000190589	2.09589e-05	0.000103427	0.000115929	0.000768869	0.000432278	9.81663e-06	0.00043807	0.000275116	0.000196367	0.000411324	0	0.000210819	0.000256312	0.000167817	0.000206576	0.000277938	0.000117392	0	0.000124809	0.000872707	0.000352165	0.00017496	4.20076e-05	0.000356755	0	0.000195573	5.52368e-05	8.89231e-05	0.000156536	0.000385728	0.000308381
k__Bacteria;p__Firmicutes;c__Clostridia;o__Clostridiales;f__Lachnospiraceae	0.0358008	0.0374568	0.0587775	0.0676838	0.0521124	0.0529259	0.0553733	0.0415519	0.0635378	0.0457584	0.0582073	0.0728847	0.100646	0.0591898	0.06203	0.0380742	0.060521	0.062799	0.0572806	0.0450836	0.0980176	0.0603669	0.118876	0.106059	0.0642599	0.0642456	0.103191	0.0819876	0.121839	0.082599	0.0646867	0.11206	0.0377125	0.060334	0.114295	0.0787306	0.0995405	0.061648	0.0832963	0.0670796	0.0320602	0.0329998	0.0534735	0.0560642	0.0412304	0.0919465	0.0515003	0.083553	0.0666429
k__Bacteria;p__Firmicutes;c__Clostridia;o__Clostridiales;f__Peptostreptococcaceae	3.87874e-05	1.34278e-05	4.01485e-05	0.000168275	0.000154943	0.000368299	0.000186516	0.000188477	0.000601067	0.000136655	2.78971e-05	0.000298533	0.000320723	0.000406051	0.000204559	0.000170094	0.000215816	0.000152471	0.000356301	0.000144797	0.00013042	0.000234932	0.00020106	0.00114855	0.000323167	0.000167462	0.000441826	1.78836e-05	5.00676e-05	0.000484884	0.000480584	0.000503451	3.30521e-05	0.000128279	0.000645654	0.00043105	0.000487888	0.000226904	0.000352165	0.00026244	5.88107e-05	3.87777e-05	0.000192861	2.89737e-05	0.000205165	0.000266769	0.00039134	0.000835744	0.000243459
k__Bacteria;p__Firmicutes;c__Clostridia;o__Clostridiales;f__Ruminococcaceae	0.120405	0.114432	0.104627	0.172033	0.133354	0.177452	0.182841	0.107272	0.122668	0.172511	0.16921	0.340242	0.315607	0.157777	0.125813	0.158895	0.163666	0.177591	0.113545	0.0935803	0.213454	0.0911324	0.22959	0.14617	0.126013	0.114197	0.176534	0.163707	0.204751	0.123793	0.105713	0.12517	0.0545277	0.146623	0.134868	0.0991763	0.140489	0.0814061	0.113175	0.19487	0.0737486	0.0757717	0.151668	0.0862114	0.054866	0.116934	0.108137	0.160956	0.128206
k__Bacteria;p__Firmicutes;c__Clostridia;o__Clostridiales;f__Syntrophomonadaceae	0	6.0425e-05	2.00743e-05	0	0	0	0	7.24911e-05	0	0	0	0	0	0	0	0	0	7.62355e-05	0	1.03427e-05	0	0	0	0	0	0	0	0	0	0	0	0	0	0	0	0	0	0	0	0	0	4.65333e-05	0.000136137	0	0	0	0	0	9.73836e-05
k__Bacteria;p__Firmicutes;c__Clostridia;o__Clostridiales;f__Veillonellaceae	0.0565521	0.0525429	0.0513901	0.03143	0.0818269	0.029614	0.0470788	0.0470757	0.0632873	0.0271103	0.0314679	0.0280621	0.0409915	0.0343165	0.0514417	0.0397035	0.0406659	0.0625512	0.0613571	0.0487035	0.0368218	0.0438469	0.0195128	0.0317273	0.0403887	0.0704537	0.0387334	0.0476063	0.0272868	0.0421638	0.0663206	0.0456462	0.0284	0.0445556	0.0627458	0.0408099	0.0490044	0.045756	0.0441133	0.0351319	0.055324	0.0642702	0.0420266	0.0841615	0.0406859	0.0702493	0.0628687	0.0378871	0.0509154
k__Bacteria;p__Firmicutes;c__Clostridia;o__Clostridiales;f__[Mogibacteriaceae]	0.00458984	0.00398134	0.00363344	0.00760975	0.00600833	0.00450143	0.00465193	0.0048714	0.00440782	0.00708504	0.00765776	0.00844422	0.0105075	0.00491426	0.00418858	0.0032855	0.00741483	0.00674684	0.00237883	0.00737431	0.0114335	0.0066315	0.0117821	0.0111124	0.0067865	0.00687791	0.00916789	0.00994331	0.0104391	0.00605051	0.00776945	0.00929286	0.00498261	0.0061574	0.016787	0.00413575	0.00879333	0.00589077	0.00708037	0.00589614	0.00370507	0.00357531	0.00471942	0.00361448	0.0033221	0.00604677	0.0038547	0.011829	0.00761215
k__Bacteria;p__Firmicutes;c__Erysipelotrichi;o__Erysipelotrichales;f__Erysipelotrichaceae	0.0074084	0.00593508	0.00766837	0.029635	0.0357573	0.0259583	0.00769104	0.00465393	0.00899096	0.00411017	0.0057747	0.00729273	0.00624647	0.0391059	0.0091954	0.00624871	0.00850933	0.0176295	0.00559602	0.00472659	0.0174617	0.0304131	0.0142652	0.0125456	0.0151817	0.00881568	0.0327811	0.0104083	0.00806088	0.0174769	0.0201525	0.00610434	0.00927112	0.0216792	0.0146886	0.0103102	0.0210019	0.00973941	0.0101942	0.00675345	0.00483928	0.00721266	0.00561565	0.0204265	0.0116234	0.0185257	0.0185984	0.00666452	0.00952736
k__Bacteria;p__Fusobacteria;c__Fusobacteriia;o__Fusobacteriales;f__Fusobacteriaceae	0.000219795	0.000201417	0.000521931	0.000579613	0.000344317	0.000163688	0.000164573	0.000144982	0.000776378	0.000147167	0.000460302	0.000767656	0.000290178	0.000166585	0.000409117	0.000134285	0.000262063	0.000933885	0.000335342	0.00035165	0.000333295	4.2715e-05	7.03709e-05	0.000353399	2.87259e-05	0.00022727	0.000233186	0	0.000350473	0.00219252	0.00140971	0.000356611	0.000115682	0.000192419	0.000366849	0.00031455	0.000680774	0	0.000389235	0.000104976	0	0	5.10514e-05	0	2.36729e-05	0	7.82679e-05	0	9.73836e-05
k__Bacteria;p__Fusobacteria;c__Fusobacteriia;o__Fusobacteriales;f__Leptotrichiaceae	9.91234e-05	0.000134278	0.00042156	0.000430035	0.000533691	0.000477425	0.000219431	0.000188477	0.000400711	8.40954e-05	0.00019528	0.000597066	0.000488721	0.000364405	0.000155854	0.000143237	0.000400802	0.000304942	0.00037726	0.00031028	0.000217366	0.000213575	0.000382013	3.92665e-05	9.33593e-05	0.000466502	0.000184094	0.000160953	2.50338e-05	0.00212927	0.00139369	0.000188794	0.00019005	0.000406217	0.000469566	2.33e-05	0.000317694	7.85436e-05	0.000389235	0.000104976	0	0	0	0	1.5782e-05	0	0	0	0
k__Bacteria;p__Lentisphaerae;c__[Lentisphaeria];o__Victivallales;f__Victivallaceae	0.000318919	0.000375978	0.000220817	0.00046743	0.000120511	0.000436503	0.000680235	0.000202975	0.000150267	0.000388941	0.000822965	0	0	0.000187408	0.000224041	0.000205903	0.000647449	0	0.000104794	0.000103427	0.000362277	0.000277647	0	3.92665e-05	0.000718148	0.000645925	0.00020864	0.000232487	0	0.000231901	0.000496604	0.000167817	0.00054536	0.000983473	0.000293479	0.00022135	0.000147501	0.000349083	0.000278025	1.7496e-05	0.00103339	0.0001396	0.00021555	0.00023179	0.000268293	0	9.78349e-05	0.000171435	0.000178537
k__Bacteria;p__Lentisphaerae;c__[Lentisphaeria];o__Z20;f__R4-45B	0.00123689	0.00114807	0.000521931	0.000766584	0.000137727	0.000927568	0.000680235	0.000971381	0.00102682	0.00139809	0.00132511	0.00247356	0.000458176	0.00155132	0	0.000411806	0.00137197	0	0.000293424	0.000568846	0.000739045	0.00042715	0.000382013	0.000932579	0.00177383	0.00068181	0.00217231	0.00068852	0.000500676	0.00122275	0.000464565	0.000356611	0.000586675	0.000748295	0.00120326	0.00017475	0	0.000994886	0	0.00274687	0.00185674	0.000798821	0.00121389	0.000282494	0.00138092	0.000533539	0.000596793	0.00147862	0.00206129
k__Bacteria;p__Planctomycetes;c__Planctomycetia;o__Pirellulales;f__Pirellulaceae	0.0011981	0.00200074	0.00214795	0.00301025	0.00306442	0.00167781	0.00207362	0.00278366	0.00260462	0.00279617	0.00246889	0.00187649	0.00458176	0.00372734	0.002143	0.00105637	0.00326807	0.0040786	0.0021902	0.00262703	0.00546313	0.00259493	0.00549898	0.00553658	0.00537893	0.00605256	0.00335052	0.00713558	0.00588294	0.00379475	0.00318788	0.00774056	0.0045364	0.00513117	0.00824676	0.0046833	0.00444772	0.00369155	0.00506005	0.00372664	0.0010754	0.00120987	0.00224059	0.000832995	0.0022726	0.00234164	0.00271981	0.00660024	0.0049341
k__Bacteria;p__Planctomycetes;c__Planctomycetia;o__Planctomycetales;f__Planctomycetaceae	0	0	0	0	0	0	0	0	0	0	0	0	0	0	0	0	7.70772e-05	0	0	0	0	0	0.000150795	0	0	0	0	0	0	0	0	0	0	0	0	0	0	0	0	0	0	0	0.000164499	2.89737e-05	3.15639e-05	0	9.78349e-06	0	0
k__Bacteria;p__Proteobacteria;c__Alphaproteobacteria;o__;f__	0.000254273	0.000154419	0.000401485	0.00059831	0.00091244	0.000695676	0.000482747	0.000318961	0.000175311	6.30716e-05	0.000543994	0	0	0.000208231	0.00054549	0.000286474	0.00106367	0.000304942	0.00037726	0.000424049	0.00013042	0.00119602	0	0.000274866	0.000473978	0.000514348	0.000294551	0.000321906	0.000450608	6.32458e-05	0.000272331	0.000272702	0.000454467	0.000363458	7.33697e-05	0.00012815	0.000260963	0.00208577	0.000315095	0.000157464	0.00088216	0.000612688	0.000595599	0.000246277	0.000591823	0.000533539	0.000489175	0.000300011	0.000876453
k__Bacteria;p__Proteobacteria;c__Alphaproteobacteria;o__Caulobacterales;f__Caulobacteraceae	0	0	0	9.34859e-05	0.000103295	0	0	0	0	0	0	0	0	1.04116e-05	3.89636e-05	0	3.08309e-05	0	0	2.06853e-05	0	0.000106787	0.000180954	0	0	0	0	0	0	0	0	0	0	0	5.86958e-05	0	0	0	0.00018535	0.000122472	0	0	0	0	0	0	0	0	0
k__Bacteria;p__Proteobacteria;c__Alphaproteobacteria;o__RF32;f__	0.00118517	0.00123536	0.00383419	0.000878767	0.000774713	0.00102305	0.000296231	0.000434947	0.000350622	0.000630716	0.00135301	0.000810304	0.000335996	0.00172832	0.000730567	0.00479844	0.00163404	0.00116259	0.000827875	0.00137557	0.000434732	0.00215711	0.00167885	0.00145286	0.00127112	0.000275116	0.0010432	0.00121609	0.000650879	0.00238226	0.00568692	0.00142644	0.00209881	0.00153935	0.00055761	0.00591819	0.00226925	0.00247849	0.00011121	0.000244944	0.00257087	0.00250504	0.00121956	0.00603378	0.000686515	0.00228236	0.00361989	0.000514304	0.00188275
k__Bacteria;p__Proteobacteria;c__Alphaproteobacteria;o__Rhizobiales;f__Beijerinckiaceae	0	0	2.00743e-05	0	0.000223806	0	5.48576e-05	0	0	5.25597e-05	0.000139486	0	0	4.16463e-05	0	0	3.08309e-05	0	0	0	0	0	0	0	0	0	0	0	0	0	0	0	0	0	0	0	0	0	0	0	0	0.000170622	0.000260929	0.000101408	6.31278e-05	0	0.000234804	0.000300011	4.86918e-05
k__Bacteria;p__Proteobacteria;c__Alphaproteobacteria;o__Rhizobiales;f__Brucellaceae	8.61943e-06	0	0	0	0	5.45628e-05	0	0	0	1.05119e-05	0.000181331	0	0	0	0	0	0	0	0	0	0	0	0	0	0	0	0	0	0	0	0	0	0	0	0	0	0	0	0	0	0.000176432	1.55111e-05	4.5379e-05	7.24344e-05	0	0	6.84844e-05	0	0.000113614
k__Bacteria;p__Proteobacteria;c__Alphaproteobacteria;o__Rhizobiales;f__Phyllobacteriaceae	6.46457e-05	2.68556e-05	0.000200743	0	0.000120511	0	0.000175544	0	2.50445e-05	1.05119e-05	0	0.000298533	0	3.12347e-05	9.74089e-06	0	0	0	0.000146712	0	0	0.000448507	0	0.000176699	1.4363e-05	0	0.000184094	3.57673e-05	0	2.10819e-05	1.60195e-05	0	6.61042e-05	0	0	8.15499e-05	0.000158847	0.000191996	0	0	0.000201637	6.97999e-05	9.64304e-05	0.000398389	0.000228838	0.000414975	0.000322855	0.000471445	0.000113614
k__Bacteria;p__Proteobacteria;c__Alphaproteobacteria;o__Rhodospirillales;f__Acetobacteraceae	0.000103433	0.000107422	0.000120446	0	8.60793e-05	0	0	0	0	0	6.97428e-05	0	0	0.000124939	0.000126632	8.95231e-06	0	0	0.000167671	4.13706e-05	0	0	0	0	0	0	0	0	0	0	0	0	0	0	0	0	0	0	0	0	0.000176432	0.000380022	6.80685e-05	0.000796778	0.000765425	0.000622462	0.000723978	0.000257152	0
k__Bacteria;p__Proteobacteria;c__Alphaproteobacteria;o__Rickettsiales;f__	0.000611979	0.00224915	0.000782897	0.00115923	0	0.00058655	0.000888694	0.00185577	0.00132736	0.00130348	0.000530045	0.00034118	0.000992715	0.000426874	0.00010715	0.000367045	0.000940342	0.000362119	0.000136233	0.000517133	4.34732e-05	0.000459186	0.00094498	0.00127616	0.000294441	0.00114831	7.36377e-05	0.000232487	0.000125169	0.000632458	0	0.000922993	4.95782e-05	0.000641396	0.000425544	0.0002563	0.000385772	0.00014836	0.0015384	0.00110225	0.00156268	0.000108578	0.000856529	0.000202816	0.00117576	0	0.00019567	0.000664309	0.00105499
k__Bacteria;p__Proteobacteria;c__Alphaproteobacteria;o__Rickettsiales;f__mitochondria	0	0	0.000220817	0.000205669	0.000327101	0	0	0	0.000400711	1.05119e-05	0.000446354	0	0.000305451	0	0	8.05708e-05	0	0	0	0	4.34732e-05	0	0	0	0	0	0	0	0	0	0	0	0	0.000149659	0	0	0	0	0	0	0	0	0	7.24344e-06	0	0	0	4.28587e-05	0
k__Bacteria;p__Proteobacteria;c__Alphaproteobacteria;o__Sphingomonadales;f__Sphingomonadaceae	0	0	0	0.000878767	0	0	0	0	0	0	0.00129722	0.00136472	0.000503994	0	0	0	0.000416217	0.000819532	0.000775478	0.000393021	0	0	0.000130689	0	0	0	0.00157094	0	0.000175237	0.000147573	0.00062476	0	0	0	5.86958e-05	0	0.00116866	0	0	3.4992e-05	0	0.000193889	0.000192861	0.000101408	0.000173602	8.89231e-05	8.80514e-05	0	0.0013796
k__Bacteria;p__Proteobacteria;c__Betaproteobacteria;o__Burkholderiales;f__Alcaligenaceae	6.46457e-05	0	2.00743e-05	0.000261761	0	0	0	0	0	0	8.36913e-05	0	0	8.32926e-05	0	0	7.70772e-05	0	4.19177e-05	0	0	0	0	0	0	0	0	0	0	0	0	0	0	0	0	1.165e-05	0	0	0	0	0.00135265	0.00177602	0.000187188	0.000246277	0.000654951	0.00148205	0.00668212	0.0012429	0.00162306
k__Bacteria;p__Proteobacteria;c__Betaproteobacteria;o__Burkholderiales;f__Burkholderiaceae	0.000176698	0.000375978	0.000361337	0.000710493	0.000878008	0.000531987	0.000175544	0.000420448	0.000851511	0.000304846	0.000348714	0.00243091	0.000274906	0.000760045	0.000301968	0.000384949	0.000585787	0.00123883	0.00102698	0.000920496	8.69464e-05	0.000160181	0.000241272	0.000471198	0.000222626	0.000107654	6.13648e-05	0.000107302	0.00020027	0.00330986	0.000961169	0.000272702	0.000132208	0.000598636	0.000132066	0.00040775	0.000204232	0.000113452	0.00048191	0.000612359	0	0	0	0	0	0	0	0	0
k__Bacteria;p__Proteobacteria;c__Betaproteobacteria;o__Burkholderiales;f__Comamonadaceae	0.000370635	0.000335694	0.000341263	0.000317852	0.000860793	0.000613832	2.19431e-05	4.34947e-05	0.000125222	0.000147167	8.36913e-05	0.00034118	0.000335996	0.000218643	0.000428599	0.000125332	0.000493294	1.90589e-05	0.000314383	0.000620559	0.000217366	0.000598009	0.000693656	0.000431932	0.000323167	0.000311001	0.00111684	0.000527568	0.000425575	0.00134924	0.000352429	0.000587359	0.000247891	0.000448977	0.000176087	0.000570849	0.00148636	0.000488716	0.00142719	0.000577367	0.000672122	0.000651466	0.000816822	0.000941647	0.000836444	0.000711385	0.00115445	0.00102861	0.00103876
k__Bacteria;p__Proteobacteria;c__Betaproteobacteria;o__Burkholderiales;f__Oxalobacteraceae	4.30971e-06	0.000107422	0	1.86972e-05	3.44317e-05	0	2.19431e-05	0	0	0.000126143	4.18457e-05	0.000597066	0	2.08231e-05	0.000116891	0	3.08309e-05	9.52944e-05	4.19177e-05	0.000113769	0.000246348	0	0.000311642	0.0001178	0.000122085	0.000251193	0	0.000187778	0.000150203	0.000168655	0.00060874	0	9.08933e-05	0.000363458	0	0.00022135	0.000136155	8.72707e-05	0.000129745	0.00017496	8.40153e-05	0.000100822	9.0758e-05	0.000144869	0.000236729	0.000326052	9.78349e-05	0.000150005	0.00426865
k__Bacteria;p__Proteobacteria;c__Betaproteobacteria;o__Neisseriales;f__Neisseriaceae	0.000353396	0.000664675	0.00204758	0.0013462	0.00201425	0.000750239	0.000713149	0.000724911	0.00217887	0.000840954	0.000878759	0.00290003	0.00102326	0.000905807	0.000964348	0.000537139	0.00112533	0.00396425	0.00184438	0.00189271	0.000188384	0.00143095	0.000723815	0.00069698	0.000186719	0.000598079	0.00157094	0.000670637	0.000550744	0.00889657	0.00211457	0.000692245	0.000388362	0.00130417	0.000572284	0.000489299	0.000896352	0.000514897	0.00133452	0.000332424	0	4.65333e-05	6.80685e-05	0	0	0	0	0	0
k__Bacteria;p__Proteobacteria;c__Betaproteobacteria;o__Rhodocyclales;f__Rhodocyclaceae	2.15486e-05	6.71389e-06	0	0	0	0.00019097	0	0	0	0.000252286	0	0	0	0	0	0	0	0	0	0	0	0	0	3.92665e-05	5.02704e-05	0	0	0	0.000400541	0	0	0	0	0	0	0	0.00027231	0	0	0	5.88107e-05	0	4.5379e-05	0	7.89098e-06	0	0	0	0
k__Bacteria;p__Proteobacteria;c__Deltaproteobacteria;o__Desulfobacterales;f__Desulfobulbaceae	0.000232725	0	0.000260966	0	0.00041318	0	3.29146e-05	1.44982e-05	0	0.000147167	0	0	0	0.000114527	0.000136372	3.58092e-05	0.000323724	0.000857649	0.000199109	0.000289594	0.000304313	0.00025629	0.000170901	0.000353399	0.000157993	4.78463e-05	0.000110457	0.000357673	0.00020027	0	1.60195e-05	0.000104886	0.000223102	0.000149659	0.000220109	0.0001165	0.000726159	0.000261812	0.00022242	0.000139968	0	6.20444e-05	5.67237e-06	7.24344e-05	8.68008e-05	0	6.84844e-05	0.000107147	4.86918e-05
k__Bacteria;p__Proteobacteria;c__Deltaproteobacteria;o__Desulfovibrionales;f__Desulfovibrionaceae	0.000650767	0.000268556	0.00122453	0.000972253	0.000464828	0.000600191	0.000746064	0.000463943	0.00115204	0.00087249	0.000976399	0.00119413	0.000931625	0.000801691	0.000642899	0.000250665	0.000786188	0.000533648	4.19177e-05	0.000424049	0.00173893	0.000320362	0.000281483	0.00075588	0.000301622	0.000406694	0.000159548	0.00114455	0.000801081	0.00054813	0.00107331	0.00138449	0.000809777	0.000662776	0.00215707	0.000862099	0.00131616	0.000898888	0.000759935	0.000612359	0.000294053	0.000325733	0.000555893	0.000507041	0.000615496	0.000533539	0.00102727	0.00032144	0.000405765
k__Bacteria;p__Proteobacteria;c__Deltaproteobacteria;o__GMD14H09;f__	0.000107743	0.0002417	4.01485e-05	1.86972e-05	0.000172159	0.000163688	0.00050469	0.000275466	0.000200356	0.000220751	0	0	7.63627e-05	8.32926e-05	0	3.58092e-05	0	0.000152471	2.09589e-05	4.13706e-05	5.79643e-05	5.33937e-05	0.000170901	0	5.02704e-05	8.37311e-05	2.45459e-05	0	5.00676e-05	2.10819e-05	0	8.39085e-05	5.78412e-05	2.13799e-05	0.000352175	0.0001398	2.26925e-05	0	5.5605e-05	3.4992e-05	0.000378069	0.000155111	0.000175844	0.000152112	0	0	9.78349e-06	0	3.24612e-05
k__Bacteria;p__Proteobacteria;c__Epsilonproteobacteria;o__Campylobacterales;f__Campylobacteraceae	6.89554e-05	0.00012085	0.000120446	0.000280458	0.00049926	0	0.000186516	1.44982e-05	0.000100178	5.25597e-05	0	0	1.52725e-05	7.2881e-05	0	0.000143237	0.000277478	0	0.000146712	0	0	0	0	0.000147249	6.46333e-05	0	9.81836e-05	0	0	2.10819e-05	0	0	3.30521e-05	0	0	9.31999e-05	0	3.49083e-05	0	5.24879e-05	0.00119302	0.000341244	0.000243912	0.000275251	0.000599714	0.000177846	0.000313072	0.0010929	0.000389535
k__Bacteria;p__Proteobacteria;c__Gammaproteobacteria;o__Aeromonadales;f__Succinivibrionaceae	0.187399	0.114653	0.0586169	0.0482948	0.067159	0.117965	0.123836	0.0745063	0.174785	0.114054	0.137324	0.0070795	0.0272768	0.0383562	0.175141	0.145574	0.0535687	0.0707084	0.217836	0.296586	0.0283445	0.0182927	0.00766037	0.0396101	0.0493224	0.0537195	0.0473122	0.0177853	0.00503179	0.0180461	0.111287	0.0208303	0.0083374	0.0945845	0.0130892	0.0207486	0.0210359	0.0222802	0.00830368	0.104416	0.128291	0.0634559	0.164907	0.122392	0.0253616	0.0876782	0.100907	0.0220936	0.0459326
k__Bacteria;p__Proteobacteria;c__Gammaproteobacteria;o__Cardiobacteriales;f__Cardiobacteriaceae	0.000198247	0	0	0	0.000602555	0.000109126	0	0.000231971	5.00889e-05	0.000210239	9.76399e-05	0	0	0.000249878	0.00010715	0.00011638	0.000632033	0	0	0.000227538	0.000478205	0.000619367	0	0.000235599	0.000122085	0.000131577	0.000380461	8.94182e-05	0	0.00010541	0.000192234	0.000104886	4.95782e-05	0.000213799	0	0.00022135	0.000544619	0	0	0.000122472	3.36061e-05	0	0.000107775	7.24344e-06	2.36729e-05	0	1.9567e-05	0	0
k__Bacteria;p__Proteobacteria;c__Gammaproteobacteria;o__Enterobacteriales;f__Enterobacteriaceae	5.17166e-05	0	0	0.00013088	3.44317e-05	0.000122766	0	0.000101488	0	1.05119e-05	0	0	4.58176e-05	0.000124939	0.000253263	0	0.000184985	0	0	0.000134454	0	0	3.01589e-05	0	0	0.000179424	0	6.25928e-05	0	0	0	0	0	0.000149659	5.86958e-05	5.82499e-05	0	3.49083e-05	0	0	0.000193235	0.000271444	6.80685e-05	0.00120965	0.000457677	8.89231e-05	0.00108597	0.000664309	0
k__Bacteria;p__Proteobacteria;c__Gammaproteobacteria;o__Pasteurellales;f__Pasteurellaceae	0.000357706	0.000563967	0.000883268	0.00125271	0.00118789	0.000518347	0.000548576	0.000768405	0.00275489	0.00065174	0.000516097	0.00319857	0.000977442	0.000884983	0.000827976	0.000250665	0.00135656	0.00234424	0.00115274	0.000910153	0.000101438	0.00109991	0.000703709	0.00186516	0.000610426	0.000275116	0.00062592	0.000786881	0.000575777	0.00539697	0.00139369	0.000566382	0.000198313	0.00106899	0.000601632	0.0016543	0.00260963	0.000191996	0.000834075	0.000419903	0	3.87777e-05	0.000181516	5.79475e-05	4.73459e-05	0.00142277	0	0.000342869	0.000210998
k__Bacteria;p__Proteobacteria;c__Gammaproteobacteria;o__Pseudomonadales;f__Moraxellaceae	1.72389e-05	0.00012085	6.02228e-05	0.000186972	0.000172159	0	0	0.000231971	0	3.15358e-05	0.000251074	0.000127943	0.000152725	3.12347e-05	0.000136372	4.47616e-05	9.24927e-05	0	2.09589e-05	0.000144797	2.89821e-05	0.000331041	0	0.000127616	0.000172356	0	9.81836e-05	0	0	0.00134924	3.2039e-05	0	2.47891e-05	0	4.40218e-05	0	0.000329041	0	0	0	3.36061e-05	0.000286955	0.000124792	0.000651909	0.000110474	0	0.000450041	0.000492875	0
k__Bacteria;p__Proteobacteria;c__Gammaproteobacteria;o__Pseudomonadales;f__Pseudomonadaceae	0	3.35694e-05	0	0	0	1.36407e-05	0	0	0	0	0	0	0	0	0	0	0.000138739	0	0	0	0	0	0	0	0	0	0	0	0	0	0	0	0	0	0	0	0	0	0	0	4.20076e-05	0.000116333	5.10514e-05	0.000304224	0.000126256	0	0.000166319	0	0
k__Bacteria;p__Proteobacteria;c__Gammaproteobacteria;o__Xanthomonadales;f__Xanthomonadaceae	0	0	0	0	5.16476e-05	4.09221e-05	0	0	0	0	0	0	0	0	2.92227e-05	0	0	0	0	0	0	0	0	0	0	0	0	0	0	0	0	0	0	0	0	0	0	0	0	0	1.68031e-05	0	0.000107775	0.000666396	7.10188e-05	0	0.000205453	0.000300011	3.24612e-05
k__Bacteria;p__SR1;c__;o__;f__	0.00199109	0.00359193	0.000180668	0.0013462	0.0053197	0.00144591	0.000746064	0.00104387	0.00130231	0.000819931	0.00119958	0.000426476	0.00119126	0.0016242	0.00327294	0.00353616	0.000369971	0.000876708	0.00198061	0.00130317	0.000376768	0.00476272	0.00367939	0.000736247	0.00321012	0.00251193	0.00126411	0.00073323	0.000600811	0.000421638	0.00185826	0.000881039	0.00185918	0.000641396	0.000469566	0.00133975	0.00256425	0.00342974	0.000685795	0.000524879	0.00226841	0.00582441	0.00271707	0.00266558	0.00107317	0.0010078	0.00184908	0.00107147	0.0015906
k__Bacteria;p__Spirochaetes;c__MVP-15;o__PL-11B10;f__	0.000254273	0	0	0	0	8.18442e-05	0	0	0.0002254	0	0.000753222	0	0	0.000260289	0	0	0.000246647	0	0	0	0	0	0	0	0	0	0	3.57673e-05	0	0	0	0	0	0	0	0	0	0	0	0	0	0.000100822	0	1.44869e-05	0	0	1.9567e-05	0	0.000113614
k__Bacteria;p__Spirochaetes;c__Spirochaetes;o__M2PT2-76;f__	6.46457e-05	0	4.01485e-05	3.73944e-05	0	0.000163688	0	4.34947e-05	0.00127727	0.000178703	0.000125537	0	0	0	0	0	0	0	0	0	0	0	0	0	0	0.000131577	0	0	0	0	0	0	0	0	0	0	0	0	0	0	0.000126023	1.55111e-05	6.80685e-05	0	0	0	0	0	0
k__Bacteria;p__Spirochaetes;c__Spirochaetes;o__Spirochaetales;f__Spirochaetaceae	0.0175664	0.0311457	0.0162602	0.0267557	0.022811	0.0268722	0.0187723	0.0165135	0.0277993	0.0133817	0.0198488	0.0101501	0.0223132	0.0135663	0.0119229	0.0176629	0.0117466	0.0146944	0.0131936	0.0296938	0.010506	0.0491436	0.00351854	0.0292437	0.025049	0.0299757	0.0143962	0.00773468	0.00463125	0.0160433	0.00940343	0.0175998	0.0333083	0.0143245	0.0185038	0.0300104	0.0166563	0.0290524	0.0229278	0.0149766	0.0200712	0.0243291	0.0166541	0.0211798	0.01882	0.0112932	0.0236271	0.0112504	0.0201746
k__Bacteria;p__Synergistetes;c__Synergistia;o__Synergistales;f__Dethiosulfovibrionaceae	0.000624908	0.000436403	0.000802971	0.000579613	0.000636987	0.000627472	0.000778979	0.00065242	0.00212878	0.000904026	0.00111588	0.000639713	0.00184798	0.000468521	0.000506526	0.000519234	0.000416217	0.001296	0.000754519	0.000930839	0.000507188	0.00149502	0.000231219	0.000284682	0.000294441	0.000394732	0.000785469	0.000616986	0.000675912	0.000632458	0.000977188	0.000377588	0.000231365	0.000299318	0.00041087	0.00043105	0.00165655	0.000881434	0.000611655	0.000332424	0.000638516	0.000721266	0.000346015	0.000202816	7.10188e-05	0.000533539	0.000626143	0.000107147	0.000194767
k__Bacteria;p__Tenericutes;c__Mollicutes;o__;f__	7.32651e-05	6.71389e-05	0.000260966	0	0.000309885	0.000218251	0.000219431	0	0	0	0.000348714	0	0	0.000114527	0	2.68569e-05	0.000215816	0	0.000199109	4.13706e-05	0	0.000117466	0	0.000206149	0.000150811	7.17695e-05	0.000135002	0	0	0	0	0	2.47891e-05	2.13799e-05	0	0	0	8.72707e-05	0	0	6.72122e-05	6.97999e-05	4.5379e-05	9.41647e-05	0.000441895	0	6.84844e-05	2.14293e-05	0.000129845
k__Bacteria;p__Tenericutes;c__Mollicutes;o__Acholeplasmatales;f__	0.000129291	0	0.00014052	0	0	0	0	0	0	0	2.78971e-05	0	0.00012218	8.32926e-05	0	0	0	0	0	0	0	0	0	0	0	0	0.000343643	0	0	0	0	0.00014684	0	0	0	0	0	8.72707e-06	0	0	0	0	0.000272274	0	0.00102583	0	0	0	0
k__Bacteria;p__Tenericutes;c__Mollicutes;o__Anaeroplasmatales;f__Anaeroplasmataceae	0.00204711	0.00148377	0.00176654	0.00403859	0.00370141	0.00422862	0.00115201	0.000478441	0.00370658	0.00129297	0.00345924	0.000298533	0.000442904	0.00244672	0.00461718	0.00191579	0.00104825	0.00245859	0.00153	0.00200647	0.000768027	0.00426082	0.000492596	0.0077944	0.00760519	0.00246409	0.00274914	0.00114455	0.000250338	0.0054813	0.00140971	0.00165719	0.00385057	6.41396e-05	0.00105652	0.0041474	0.00106655	0.00282757	0.00244662	0.00325425	0.00146187	0.00331162	0.00238807	0.00346236	0.00660475	0.000533539	0.00606576	0.000492875	0.00499903
k__Bacteria;p__Tenericutes;c__Mollicutes;o__Mycoplasmatales;f__Mycoplasmataceae	0.000314609	0.000919803	4.01485e-05	0.000523521	0.000602555	0.00114582	0.00159087	0.000420448	0.0002254	0.000367918	0.0014088	0.0017912	0.000366541	0.000447697	0.000292227	0.000438663	0.000709111	0.000724237	0.000482054	0.000330965	0.00101438	0.000352398	0.00774079	0.00165901	0.00163738	0.000275116	0.000490918	0.000563335	0.00215291	0.000463802	0.000224273	0.00136351	5.78412e-05	0.000427597	0.000381523	0.0004427	0.00148636	0.000279266	0.00166815	0.000752327	0.00155428	0.00109353	0.00126494	0.000434606	0.000844335	0.000800308	0.00084138	0.000728597	0.0010063
k__Bacteria;p__Tenericutes;c__Mollicutes;o__RF39;f__	0.0201134	0.0120917	0.0101777	0.0172762	0.022811	0.0317556	0.0214384	0.0193841	0.0111949	0.0152423	0.0152458	0.00814568	0.010874	0.0229679	0.0213033	0.0103131	0.00624326	0.010349	0.0128268	0.0122871	0.00850626	0.046004	0.0169694	0.0443613	0.0137956	0.0100597	0.0327442	0.012143	0.0139939	0.012607	0.017285	0.0105515	0.0109072	0.0280931	0.009406	0.0196302	0.0270721	0.0224286	0.0117697	0.0191231	0.0198696	0.0201256	0.0198363	0.028655	0.0265926	0.0211341	0.022776	0.0240437	0.0229663
k__Bacteria;p__Tenericutes;c__RF3;o__ML615J-28;f__	2.15486e-05	0.000194703	0	3.73944e-05	0	0	0.000219431	2.89964e-05	0.000125222	0.000105119	0.000334765	4.26476e-05	1.52725e-05	0	0	8.95231e-06	0.000308309	3.81177e-05	0.000104794	0.00015514	0	0.00017086	0	0.000402482	0.000150811	0.000167462	0.000110457	1.78836e-05	0	0.000189737	0	0	7.43673e-05	0.000149659	0.000117392	4.66e-05	0	0.000157087	0	1.7496e-05	0.000201637	0.000100822	0.000141809	0.000195573	0.000315639	0	0.000352206	0.000171435	3.24612e-05
k__Bacteria;p__Verrucomicrobia;c__Opitutae;o__HA64;f__	0.000926588	0.000731814	0.000883268	0.00142099	0.000120511	0.00260537	0.000921608	0.0016093	0.00182825	0.000998633	0.000948502	0.000725009	0.000992715	0.000447697	0.000798753	0.000143237	0.000940342	9.52944e-05	0.000335342	0.00138592	0.000985393	0.000864978	0.00246298	0.00910983	0.000351893	0.000287078	0.00100638	0.000107302	0.00182747	0.000400557	0.000288351	0.00094397	0	0.000406217	0.000264131	0.00101355	0.00174732	0.000200723	0.00189057	0.00171461	0.000764539	0.000628199	0.00268871	0.000101408	0.00118365	0.000266769	0.000753329	0.00145719	0.000470688
k__Bacteria;p__Verrucomicrobia;c__Verruco-5;o__WCHB1-41;Other	0	2.01417e-05	0	0	0	0	1.09715e-05	7.24911e-05	0	0.000157679	9.76399e-05	0	0	6.24694e-05	9.74089e-06	0	0	0.000209648	0	5.17133e-05	0.00013042	0	0.000170901	0	0	0	0.000319097	4.47091e-05	0	0	0	0.000314657	0	4.27597e-05	0.000469566	0	0	0	0	1.7496e-05	5.04092e-05	0	7.37409e-05	0	0	0	0	0	0
k__Bacteria;p__Verrucomicrobia;c__Verruco-5;o__WCHB1-41;f__	7.32651e-05	2.01417e-05	0.00042156	0	0	0	5.48576e-05	0	0	0	8.36913e-05	4.26476e-05	7.63627e-05	0	0	6.26662e-05	9.24927e-05	0	0	0	0.000188384	0	0	0.000265049	6.46333e-05	3.58847e-05	0	0.000205662	0.000225304	0.000168655	0	0.000356611	0.000214839	0.000192419	0.000234783	0.000570849	0	9.59978e-05	9.2675e-05	0.000192456	0	0	0.000113447	6.51909e-05	0.000205165	0	0	0	0
k__Bacteria;p__Verrucomicrobia;c__Verruco-5;o__WCHB1-41;f__RFP12	0.0202212	0.0150727	0.0417946	0.0207913	0.00941707	0.0220707	0.026584	0.0302868	0.0243182	0.0209503	0.0360291	0.0243091	0.0142493	0.033088	0.00911748	0.00875536	0.0391706	0.0113781	0.00842547	0.0137557	0.0263882	0.0166695	0.0101032	0.00966938	0.032884	0.0185046	0.0177221	0.0391562	0.0115906	0.0380529	0.00773741	0.0436534	0.0215087	0.0184081	0.0271908	0.0653448	0.0114937	0.0191036	0.0220937	0.0181433	0.0302119	0.0306654	0.0220315	0.00825028	0.0199405	0.00865519	0.0153894	0.0241723	0.0330617
k__Bacteria;p__Verrucomicrobia;c__Verruco-5;o__WCHB1-41;f__WCHB1-25	0.00090073	0.00155762	0.00196728	0.00239324	0.000826361	0.000804802	0.00139338	0.00140633	0.00155276	0.0013245	0.00283156	0.000383828	0.000244361	0.00281112	0.0017631	0.00323178	0.00300601	0.00196306	0.000723081	0.00113769	0.00336193	0.00404724	0.000291536	0.00078533	0.0027936	0.00267939	0.000846834	0.00227122	0.000325439	0.000737867	0.00161797	0.000503451	0.00166913	0.00262972	0.00161413	0.0004427	0.00221251	0.00450317	0.00494884	0.00157464	0.000504092	0.000829843	0.000822494	0.00135452	0.000307748	0.000414975	0.000655494	0.00250723	0.0007953
k__Bacteria;p__Verrucomicrobia;c__[Pedosphaerae];o__[Pedosphaerales];f__R4-41B	0	0	0	0	0	0	0	0	0	0	0	0.00140737	0	0	0	0	0	0	0	0	0	0	0	0	0	0	0	0	0	0	0	0	0	0	0	0	0	0	0	0	0	0	0	0	0	0	0	0	0
k__Bacteria;p__WPS-2;c__;o__;f__	0.000486998	0.00345765	0.000903342	0.00789021	0.00117068	0.000245533	0.00177739	0.000710413	0.00215382	0.000168191	0.00170172	4.26476e-05	0.00114544	0.00248837	0.0125073	0.00269465	0.0018961	0.00592731	0.0130993	0.0164655	0.000478205	0.04421	0.000804238	0.00131543	0.00190309	0.00404301	0.00138684	0.00290609	0.003705	0.00181305	0.00219467	0.000608336	0.000115682	0.0222992	0.000851089	0.00022135	0.00685312	0.00488716	0.00172375	0.00108475	0.000520895	0.00109353	0.00081115	0.000644666	0.000149929	0	0	0.000171435	1.62306e-05
[truncated: 30 more columns]

## Sheet: Genus
#OTU ID	CTL_1	CTL_2	CTL_3	CTL_4	CTL_5	CTL_6	CTL_7	CTL_8	CTL_9	CTL_10	CTL_11	CTL_12	CTL_13	CTL_14	CTL_15	CTL_16	CTL_17	CTL_18	CTL_19	CTL_20	MDDG_1	MDDG_2	MDDG_3	MDDG_4	MDDG_5	MDDG_6	MDDG_7	MDDG_8	MDDG_9	MDDG_10	MDDG_11	MDDG_12	MDDG_13	MDDG_14	MDDG_15	MDDG_16	MDDG_17	MDDG_18	MDDG_19	MDDG_20	NIT_1	NIT_2	NIT_3	NIT_4	NIT_5	NIT_6	NIT_7	NIT_8	NIT_9
k__Archaea;p__Euryarchaeota;c__Methanobacteria;o__Methanobacteriales;f__Methanobacteriaceae;g__Methanobrevibacter	0.0437177	0.0501863	0.0775068	0.0749757	0.0357401	0.0390806	0.0536288	0.102937	0.0525433	0.0766215	0.0925208	0.173576	0.102143	0.0443221	0.0360997	0.0299813	0.0817481	0.0732242	0.0304008	0.0459317	0.0934819	0.0422237	0.264192	0.149193	0.0652797	0.0673198	0.0809524	0.0652485	0.191358	0.0597462	0.046072	0.129282	0.048066	0.0688431	0.198348	0.0519007	0.0679753	0.0868256	0.149559	0.0952481	0.0241712	0.0324725	0.0372051	0.019014	0.0176363	0.0385037	0.0194202	0.071574	0.0757482
k__Archaea;p__Euryarchaeota;c__Methanobacteria;o__Methanobacteriales;f__Methanobacteriaceae;g__Methanosphaera	0.000508546	0.000530397	0.0013249	0.00183232	0.0010846	0.000477425	0.00057052	0.00101488	0.0009016	0.000893514	0.00135301	0.00221767	0.00209234	0.000374816	0.000866939	6.26662e-05	0.000863265	0.000819532	0.00037726	0.000299937	0.00147809	0.000811584	0.00263388	0.00200259	0.000416526	0.00120812	0.00289642	0.00121609	0.00322936	0.00107518	0.000849032	0.00163621	0.00105767	0.000448977	0.00321359	0.000931999	0.00190617	0.00132651	0.00218713	0.00197705	0.000252046	0.000341244	2.83619e-05	0.000188329	5.52368e-05	0.000503898	5.87009e-05	0.00032144	0.000925144
k__Archaea;p__Euryarchaeota;c__Thermoplasmata;o__E2;f__[Methanomassiliicoccaceae];g__vadinCA11	0.0103218	0.00625063	0.0062431	0.00566525	0.00872844	0.0057291	0.00594657	0.00700264	0.00651156	0.00449911	0.0076996	0.00899864	0.00479558	0.00663217	0.00552309	0.00339293	0.00715277	0.00590825	0.00359445	0.00590565	0.00137665	0.00202896	0.000723815	0.00402482	0.00413653	0.00672241	0.00115366	0.00131445	0.000826115	0.00335203	0.00158593	0.00251725	0.00311516	0.00367734	0.00284675	0.0031921	0.00309752	0.00165814	0.00246515	0.00208202	0.00325979	0.00330386	0.00392528	0.00283218	0.00371665	0.00243057	0.00343401	0.00171435	0.0053561
k__Bacteria;Other;Other;Other;Other;Other	0.000116362	8.05667e-05	0.000481783	0	1.72159e-05	2.72814e-05	0.000186516	0.00015948	0.000300533	0.00221802	0.000836913	0.000255885	0	0	0	0	0.000385386	0	0	0.000113769	0.000260839	0	0	0	0.0003878	1.19616e-05	0	0.000116244	0	0	0	0.000818107	0	0	0	0.00019805	0	0	0.000240955	0	0.000352864	0.000442066	5.67237e-06	0	0.000118365	0	0.00022502	0	3.24612e-05
k__Bacteria;p__Actinobacteria;c__Actinobacteria;o__Actinomycetales;f__Actinomycetaceae;g__	0	0.000114136	0.00028104	0	0.00020659	0	2.19431e-05	0.00015948	0.000100178	0.000147167	2.78971e-05	0.00017059	4.58176e-05	0	9.74089e-06	0	0.000154154	0	0	6.20559e-05	0.000420241	0.000149502	0	0.000500648	0.000502704	1.19616e-05	0.00012273	0.000160953	0.000150203	0.000147573	0	4.19542e-05	0.000223102	0.000256558	0.000176087	0	5.67312e-05	0	7.414e-05	3.4992e-05	0	0	0	0	0.000110474	0	7.82679e-05	0.000150005	0
k__Bacteria;p__Actinobacteria;c__Actinobacteria;o__Actinomycetales;f__Actinomycetaceae;g__Actinomyces	0.000512856	0.000469972	0.00106394	0.00177623	0.000964088	0.000327377	0.000548576	0.000507438	0.00182825	0.000252286	0.000809016	0.00307062	0.000809445	0.000593459	0.000642899	0.000438663	0.000570372	0.00219177	0.000523972	0.00121009	0.000652098	0.000352398	0.000683603	0.000657714	0.000201082	0.000322963	0.000196367	0.00039344	0.000751014	0.00400557	0.00136166	0.000692245	0.000256154	0.000427597	0.000763045	0.0001398	0.000555965	0.000122179	0.000278025	0.000279936	0	0	6.80685e-05	0	3.15639e-05	0	0	0	0.000308381
k__Bacteria;p__Actinobacteria;c__Actinobacteria;o__Actinomycetales;f__Beutenbergiaceae;g__Salana	0	1.34278e-05	2.00743e-05	0	8.60793e-05	0	0	1.44982e-05	0	0	0	0	0	0	6.81862e-05	3.58092e-05	7.70772e-05	0	0	0	0	0	0	0	0	0	0	0	0	0	0	0	0	0	0	0	0	0	0	0	0	1.55111e-05	4.5379e-05	0.000108652	0.000110474	2.9641e-05	0	0.000235723	0
k__Bacteria;p__Actinobacteria;c__Actinobacteria;o__Actinomycetales;f__Corynebacteriaceae;g__Corynebacterium	0.000120672	0.000127564	0.00056208	0.000617007	0.000137727	0.000204611	0.000208459	0.000275466	0.000726289	0.000178703	0.000111588	0.000383828	0.00090108	0.000301936	0.000185077	0.000179046	0.000447048	0.000743296	5.23972e-05	5.17133e-05	4.34732e-05	4.2715e-05	0.000492596	3.92665e-05	0.000157993	4.78463e-05	8.59107e-05	0.000241429	0	0.000316229	0.00105729	0.000104886	0.000247891	0.000106899	0.000322827	0.00012815	0.000555965	0	5.5605e-05	1.7496e-05	0.000403273	0.000496355	0.000533203	0.000731587	0.000994263	0.00154133	0.00205453	0.00246437	0.00215867
k__Bacteria;p__Actinobacteria;c__Actinobacteria;o__Actinomycetales;f__Dietziaceae;g__Dietzia	8.61943e-06	0	0	0	3.44317e-05	0	0	1.44982e-05	0	0	0	0	0	0	0	2.68569e-05	0	0	0	0	0	0.000352398	0.000120636	0.000147249	0	0	1.2273e-05	0.000178836	7.51014e-05	0	0.000352429	4.19542e-05	0	4.27597e-05	0	0	0.000351733	6.98166e-05	0.00018535	0	0	0	7.94132e-05	3.62172e-05	3.94549e-05	0	4.89175e-05	0.000128576	3.24612e-05
k__Bacteria;p__Actinobacteria;c__Actinobacteria;o__Actinomycetales;f__Gordoniaceae;g__Gordonia	0	0	0.000100371	0	0	0	1.09715e-05	0	0	0	0	0	0	0	0	0	0	0	0	0	0	0	0	0	0	0	0	0	0	0	0	0	0	0	0	0	0	6.98166e-05	0	0	1.68031e-05	0	3.97066e-05	0.000123138	4.73459e-05	0	9.78349e-05	0.000128576	0
k__Bacteria;p__Actinobacteria;c__Actinobacteria;o__Actinomycetales;f__Microbacteriaceae;g__Leucobacter	0	0	0	0	0	0	0	0	0	0	9.76399e-05	0	0	8.32926e-05	0	0	0	0	0	0	0	0	0	0.000147249	0.000107722	0.000155501	0	0	0	0	0	0	0	0	0	0	0	0	3.707e-05	0	8.40153e-06	0	6.80685e-05	0.000108652	2.36729e-05	8.89231e-05	0	6.4288e-05	0
k__Bacteria;p__Actinobacteria;c__Actinobacteria;o__Actinomycetales;f__Micrococcaceae;g__Rothia	0.000211176	0.000550539	0.0007026	0.00108444	0.00122233	0.000791161	0.000526633	0.000463943	0.00197851	0.000409965	0.000809016	0.00213238	0.00116071	0.000874572	0.00054549	0.000653519	0.0012024	0.00232518	0.00100603	0.00113769	8.69464e-05	0.000544616	0.000130689	0.000618447	0.000201082	0.000418655	0.000490918	0.000277197	0.000951284	0.0052494	0.00128156	0.000818107	0.000123945	0.000384837	0.000220109	0.00033785	0.000658081	0.000261812	0.00051898	0.000227448	0	0	9.0758e-05	7.24344e-06	0	0.000414975	0	0	8.1153e-05
k__Bacteria;p__Actinobacteria;c__Actinobacteria;o__Actinomycetales;f__Nocardiaceae;g__Rhodococcus	2.58583e-05	0	0	0	0	0	0	5.79929e-05	0	0	0	0	0	0	3.89636e-05	0	0.000154154	0	0	0	0	0	0	0.0001178	0	0	0.000110457	0	0	0	0	0	0	0	0	0	0	0	0	0.000209952	6.72122e-05	0	2.26895e-05	0.000159356	0	0	0.000205453	2.14293e-05	0.000162306
k__Bacteria;p__Actinobacteria;c__Actinobacteria;o__Actinomycetales;f__Nocardiopsaceae;g__	0	6.71389e-06	0	0	0	0	0	7.24911e-05	0	0	0	0	0	2.08231e-05	0	0	7.70772e-05	0	0	1.03427e-05	0	0	0	0	0	0	0	0	0	2.10819e-05	0	0	9.08933e-05	0.000149659	1.46739e-05	0	5.67312e-05	0.00014836	0	0	3.36061e-05	0.000162866	5.67237e-06	6.51909e-05	6.31278e-05	0.000444616	0.000107618	0.000192864	0.000503149
k__Bacteria;p__Actinobacteria;c__Actinobacteria;o__Actinomycetales;f__Nocardiopsaceae;g__Prauseria	5.17166e-05	2.68556e-05	0	1.86972e-05	0	0	0	0	0	0	0	0	0	0	0	0	6.16618e-05	0	0	0	0	0	0	8.83496e-05	0	0	0	0	0	0	0	4.19542e-05	0	0	0	0	3.40387e-05	0	0	0	0	0	0	4.34606e-05	0.00015782	5.92821e-05	9.78349e-06	0.000128576	1.62306e-05
k__Bacteria;p__Actinobacteria;c__Actinobacteria;o__Actinomycetales;f__Pseudonocardiaceae;g__Saccharomonospora	0	0	0	0	0.000103295	0	0	0	0	0	0	0	0	1.04116e-05	0	0	0	0.000209648	0	0.000134454	0	0	0	0	0	0	0	0	0	0	0	0	0	0	0	0	0	0	0	0	4.20076e-05	7.75555e-06	3.97066e-05	3.62172e-05	3.15639e-05	2.9641e-05	9.78349e-05	0	0
k__Bacteria;p__Actinobacteria;c__Actinobacteria;o__Actinomycetales;f__Streptomycetaceae;g__Streptomyces	0	0	0	0	0	0	0	8.69893e-05	0	0	0	0	0	0	0	0	0	0	0	0	0	0	8.04238e-05	0	7.89963e-05	0	0	0	0	0	0	0	0	0	0	0	0	0	0	0	5.88107e-05	0	2.83619e-05	9.41647e-05	3.94549e-05	0.000237128	0.000127185	0.000171435	0.000194767
k__Bacteria;p__Actinobacteria;c__Actinobacteria;o__Bifidobacteriales;f__Bifidobacteriaceae;g__	0.000418042	0.000107422	0.0126267	0.000355246	0.00103295	0.000163688	0.00100938	0	0.000826467	6.30716e-05	0.0043101	0.00311327	0.00012218	0.00019782	0.000116891	0.000340188	0.000416217	0.000304942	0.000303904	0.00019651	0.00611523	0.000768869	0	0	0.0086106	5.98079e-05	8.59107e-05	0.00995225	7.51014e-05	8.43277e-05	0.000496604	0.000335634	0.0125929	0.000106899	0.000102718	0.000500949	0.000544619	8.72707e-06	0.00563464	0.000209952	0.00488129	0.00124089	0.00387423	2.89737e-05	0.000236729	0.00924801	0.00162406	0.0240223	0.0342466
k__Bacteria;p__Actinobacteria;c__Actinobacteria;o__Bifidobacteriales;f__Bifidobacteriaceae;g__Bifidobacterium	0.000844704	0.00036255	0	0.0111996	5.16476e-05	0.00364207	0.00544188	0.000115986	0.00205365	0	0.000181331	0	0.000290178	0.00375858	0.000506526	0.00468206	0.00161862	0.00447884	0.00362588	0.000930839	0.00595583	0.00486951	0.00160848	0.00298425	0.0012424	7.17695e-05	0.0123711	0.00546345	0.000876183	0.00278281	0.00140971	0.0012796	0.00794903	0.00485323	0.000322827	0.00241155	0.00273444	0.000532351	0.00216859	0.000209952	0	5.42888e-05	0	0.000608449	0	0.00127457	0.00019567	6.4288e-05	0
k__Bacteria;p__Actinobacteria;c__Coriobacteriia;o__Coriobacteriales;f__Coriobacteriaceae;Other	0	0	2.00743e-05	7.47887e-05	0.000154943	0	4.38861e-05	4.34947e-05	0.000125222	0	1.39486e-05	0	1.52725e-05	3.12347e-05	9.74089e-06	3.58092e-05	0.000215816	0	0	0	0.000101438	0	0	0	5.02704e-05	0.000119616	3.68189e-05	0.000178836	0	0	8.00974e-05	0	9.08933e-05	0.000149659	0	0	0	0	0	0.000139968	3.36061e-05	0	5.67237e-06	7.24344e-06	0	2.9641e-05	3.9134e-05	4.28587e-05	3.24612e-05
k__Bacteria;p__Actinobacteria;c__Coriobacteriia;o__Coriobacteriales;f__Coriobacteriaceae;g__	0.00249963	0.00183961	0.00786912	0.00566525	0.00612884	0.00174601	0.00335729	0.00175428	0.00192842	0.00336382	0.00477041	0.00511771	0.00626174	0.00441451	0.00448081	0.00207694	0.00625867	0.00697555	0.00501965	0.00381644	0.0111147	0.00581991	0.0053884	0.00463345	0.00452433	0.00391144	0.00564556	0.00475705	0.00650879	0.00520724	0.00495002	0.00398565	0.00299122	0.00566566	0.00782121	0.00620944	0.00696659	0.00225158	0.00493031	0.00194205	0.00278091	0.00176051	0.00296665	0.00409979	0.00142038	0.00619498	0.00376664	0.00698596	0.00409011
k__Bacteria;p__Actinobacteria;c__Coriobacteriia;o__Coriobacteriales;f__Coriobacteriaceae;g__Adlercreutzia	6.89554e-05	6.71389e-06	0	0	1.72159e-05	0.000109126	0	1.44982e-05	0.000375667	0.00059918	8.36913e-05	0.000810304	0.000198543	0	3.89636e-05	0	0.000107908	0.00017153	3.14383e-05	0	0.000231857	0	0	0.000353399	7.89963e-05	0	8.59107e-05	0.000205662	0.000275372	0	0.000144175	0.000314657	0.000148735	0.000299318	0	0	0.000646735	0.000366537	0	0	5.88107e-05	2.32666e-05	5.10514e-05	0.000195573	0	0.000118564	0	8.57173e-05	6.49224e-05
k__Bacteria;p__Actinobacteria;c__Coriobacteriia;o__Coriobacteriales;f__Coriobacteriaceae;g__Atopobium	0.000120672	0.000154419	0.000301114	0.000766584	0.000292669	4.09221e-05	0.000109715	8.69893e-05	0	0.000283822	0.00019528	0.000426476	0.000167998	0.000176997	0.000146113	5.37139e-05	0.000138739	0.000362119	0.000251506	0.000144797	0.000289821	0.00025629	0.000170901	9.81663e-05	9.33593e-05	0.000155501	0.000380461	9.83601e-05	0.000250338	0.000505966	0.000704857	0	5.78412e-05	0.000256558	0.000220109	0	0.000374426	0.000122179	9.2675e-05	0.000244944	2.52046e-05	0.000131844	8.50856e-05	8.69212e-05	4.73459e-05	0.000177846	6.84844e-05	0	9.73836e-05
k__Bacteria;p__Actinobacteria;c__Coriobacteriia;o__Coriobacteriales;f__Coriobacteriaceae;g__Slackia	0	0	0	0	0	0	0	0	0	0	0	0	0	0	0	0	0	0	0	0	0	0	0	0	0	0	0	0	0	0	0	0	0	0	0	0	0	0	0	0	0	0	2.26895e-05	1.44869e-05	0	2.9641e-05	0	0	0
k__Bacteria;p__Bacteroidetes;c__Bacteroidia;o__Bacteroidales;f__;g__	0.0512209	0.0437745	0.0368965	0.0215392	0.0342423	0.0467194	0.0412639	0.0262708	0.0286008	0.0332597	0.0275484	0.0522433	0.0429006	0.0437806	0.0328463	0.0246815	0.0257284	0.0202596	0.0178779	0.035889	0.0283735	0.0270279	0.0190705	0.0711116	0.0394694	0.0310283	0.0397521	0.0250818	0.0306163	0.0276173	0.0210496	0.0215015	0.0216905	0.0299318	0.0187973	0.0234747	0.0360356	0.0247936	0.0204812	0.0308979	0.042058	0.0371646	0.0306535	0.0180869	0.0266794	0.021549	0.0369229	0.0287582	0.0682984
k__Bacteria;p__Bacteroidetes;c__Bacteroidia;o__Bacteroidales;f__BS11;g__	0.00181439	0.00524355	0.00459701	0.00415077	0.00223806	0.00649298	0.00476164	0.00856845	0.00385685	0.00681173	0.00228756	0.00759127	0.00733082	0.00168667	0.00108124	0.00170989	0.00513334	0.00689931	0.00172911	0.00424049	0.003246	1.06787e-05	0.00266404	0.000854046	0.00176664	0.00279901	0.00359597	0.00299551	0.0034046	0.000484884	0.00113738	0.0012796	0.000743673	0.00141107	0.00199566	0.00033785	0.00138424	0.00120434	0.00313241	0.0021695	0.00504932	0.0109508	0.00521291	0.002202	0.000978481	0.00163026	0.00254371	0.0030644	0.00233721
k__Bacteria;p__Bacteroidetes;c__Bacteroidia;o__Bacteroidales;f__Bacteroidaceae;g__BF311	0.000706793	0.00131592	0.00084312	0.00112183	0.000774713	0.000613832	0.00172253	0.000768405	0.000776378	0.000620204	0.000822965	8.52951e-05	0.000152725	0.00039564	0.000623417	0.000438663	0.000924927	0.000152471	0.00119466	0.000403363	0.00114479	6.40724e-05	0.000150795	0.00127616	0.00149375	0.000897118	0.000478645	0.000357673	5.00676e-05	0.000252983	0.000592721	0.000545405	0.00138819	8.55194e-05	0.000337501	0.0024698	6.80774e-05	0.000602168	0.000315095	0.000297432	0.00135265	0.000876377	0.000487824	0.000492554	0.00112841	0.000148205	0.000997916	0.000492875	0.00107122
k__Bacteria;p__Bacteroidetes;c__Bacteroidia;o__Bacteroidales;f__Porphyromonadaceae;g__Paludibacter	0	8.05667e-05	0.000662451	0	0	0	0	0	0	0	0.000348714	0	0	0	0	0	0	0	0	0	0	0	0	0	0	0.000394732	0	0	0	0	0	0	0	0	0	0	0	0	0	0	0.0022096	4.65333e-05	0	0	0.00193329	0	0	0.000192864	0.000503149
k__Bacteria;p__Bacteroidetes;c__Bacteroidia;o__Bacteroidales;f__Porphyromonadaceae;g__Porphyromonas	0.000107743	8.05667e-05	6.02228e-05	0.00013088	0.000120511	6.82035e-05	7.68007e-05	8.69893e-05	7.51334e-05	7.35835e-05	0.000153434	0.00106619	6.10902e-05	0.00013535	0.000340931	8.05708e-05	0.000308309	0.000266824	0.00017815	0.000103427	0.000159402	0.000224254	0.000130689	0.000186516	7.18148e-05	0.000107654	4.90918e-05	0.000152011	0.000300406	0.00111734	0.000400487	0.000125863	4.95782e-05	2.13799e-05	0	0	0	0.000122179	0.00011121	0	0	0	0	0	0	5.92821e-05	0	0	1.62306e-05
k__Bacteria;p__Bacteroidetes;c__Bacteroidia;o__Bacteroidales;f__Prevotellaceae;g__Prevotella	0.285648	0.322011	0.304808	0.257479	0.253417	0.220216	0.237084	0.383507	0.220416	0.29118	0.21033	0.0918628	0.121295	0.26588	0.27482	0.280968	0.306598	0.195944	0.299324	0.20556	0.220612	0.262569	0.0798307	0.112155	0.279941	0.314111	0.143999	0.304532	0.142217	0.312771	0.368368	0.234147	0.532346	0.247108	0.169059	0.289549	0.23658	0.380326	0.305939	0.201169	0.383462	0.430696	0.290817	0.372052	0.53852	0.346622	0.343205	0.303461	0.243183
k__Bacteria;p__Bacteroidetes;c__Bacteroidia;o__Bacteroidales;f__RF16;g__	0.0144763	0.0389338	0.0427783	0.013275	0.0069552	0.00926204	0.0108728	0.00714762	0.00961707	0.00733733	0.0147297	0.00221767	0.00119126	0.0156174	0.0113871	0.017833	0.0209804	0.00802379	0.00908567	0.00602977	0.00559355	0.0281812	0.00422225	0.0044273	0.0180327	0.0074401	0.00952381	0.00943362	0.00342963	0.0148838	0.00816993	0.00883136	0.017625	0.0255062	0.0137348	0.0147955	0.0134112	0.0174105	0.010046	0.0254741	0.0448053	0.0261672	0.0218216	0.0114084	0.0309721	0.0110265	0.0357293	0.0200364	0.0239726
k__Bacteria;p__Bacteroidetes;c__Bacteroidia;o__Bacteroidales;f__S24-7;g__	0.00947275	0.00530397	0.00821038	0.00588961	0.00700685	0.00431046	0.0126502	0.00452344	0.00573518	0.0164827	0.0129722	0.0220488	0.0164943	0.0121087	0.00663355	0.00646357	0.00810852	0.010044	0.00696882	0.00674341	0.0126652	0.00452779	0.0132096	0.0112499	0.00582418	0.00419851	0.00763378	0.00976447	0.0152205	0.011827	0.00511021	0.00826498	0.00511481	0.0169328	0.0069848	0.00799189	0.00534407	0.0080289	0.00604241	0.00908041	0.00501571	0.00315651	0.0127288	0.0068378	0.00553947	0.00806236	0.00332639	0.00930033	0.00938129
k__Bacteria;p__Bacteroidetes;c__Bacteroidia;o__Bacteroidales;f__[Paraprevotellaceae];g__	0.00340898	0.0094263	0.0176854	0.00482387	0.00774713	0.00304188	0.00540896	0.00835097	0.00793909	0.00394197	0.00425431	0.00251621	0.00412359	0.00297771	0.0145432	0.00836146	0.00322183	0.00747108	0.0043804	0.00810864	0.00337642	0.0129747	0.000864556	0.00358307	0.00782064	0.0129664	0.00230731	0.00238747	0.00120162	0.00763166	0.00305972	0.00551698	0.0160055	0.00168901	0.00397664	0.0134441	0.00349464	0.00670239	0.00309534	0.00274687	0.00765379	0.0139832	0.00273976	0.00641769	0.00411909	0.00515754	0.00643754	0.0130076	0.00417127
k__Bacteria;p__Bacteroidetes;c__Bacteroidia;o__Bacteroidales;f__[Paraprevotellaceae];g__CF231	0.00807209	0.011991	0.0195122	0.00602049	0.00538856	0.00937116	0.0113336	0.00558181	0.00929149	0.028151	0.00860626	0.00571477	0.00526903	0.0163982	0.00460744	0.0105995	0.0207338	0.00362119	0.0041289	0.00839823	0.011361	0.00484815	0.00330743	0.004604	0.00960164	0.00484444	0.00614875	0.0123487	0.00543233	0.0123329	0.00461361	0.0181032	0.00827955	0.00504565	0.00594295	0.0180924	0.0100641	0.00321156	0.00861877	0.00699839	0.0133836	0.00808903	0.0104825	0.00338993	0.00374032	0.00702493	0.00580161	0.0168006	0.00840745
k__Bacteria;p__Bacteroidetes;c__Bacteroidia;o__Bacteroidales;f__[Paraprevotellaceae];g__YRC22	0.011744	0.0106751	0.0140319	0.00581482	0.0179217	0.00611104	0.00652806	0.00872793	0.00801423	0.0114895	0.00860626	0.00545889	0.00760572	0.0117443	0.00779271	0.0117007	0.00864807	0.00922449	0.0056065	0.00672272	0.0172734	0.00536073	0.00667518	0.0106609	0.00714558	0.011842	0.0103216	0.019216	0.0104141	0.0110469	0.00257914	0.0426045	0.00987432	0.00662776	0.00881904	0.0266202	0.00808986	0.00385736	0.00441133	0.0104451	0.0129552	0.0103459	0.00941614	0.0080547	0.0100452	0.00586893	0.0080616	0.00795028	0.00529118
k__Bacteria;p__Bacteroidetes;c__Bacteroidia;o__Bacteroidales;f__[Paraprevotellaceae];g__[Prevotella]	9.0504e-05	0.000342408	4.01485e-05	0.000392641	0.000826361	2.72814e-05	4.38861e-05	0.000333459	0.000475845	6.30716e-05	2.78971e-05	0.000426476	0.000137453	3.12347e-05	0.000321449	0.000223808	0.000154154	0.000628943	0.000785958	8.27412e-05	0.00013042	4.2715e-05	1.0053e-05	5.88998e-05	1.4363e-05	0.000358847	0.00020864	0.000125186	0	0.000801113	0.000352429	0.000482474	3.30521e-05	4.27597e-05	4.40218e-05	1.165e-05	0.000374426	0.000165814	0.000389235	0	5.88107e-05	0.000240422	3.40342e-05	1.44869e-05	3.15639e-05	0	0.000146752	0	1.62306e-05
k__Bacteria;p__Bacteroidetes;c__Flavobacteriia;o__Flavobacteriales;f__Flavobacteriaceae;g__Capnocytophaga	4.30971e-06	0	0	0.000112183	5.16476e-05	5.45628e-05	4.38861e-05	1.44982e-05	0	3.15358e-05	1.39486e-05	4.26476e-05	4.58176e-05	0.000104116	1.94818e-05	0	0.000138739	5.71766e-05	6.28766e-05	0	0	0	0	0	0	0	1.2273e-05	0	0	0	0.000240292	0.000230748	0	0	0	0	0.000226925	5.23624e-05	0	0	0	0	0	0	0	0	0	0	0
k__Bacteria;p__Bacteroidetes;c__Flavobacteriia;o__Flavobacteriales;f__[Weeksellaceae];g__	0	0	0	0.000112183	0	0	0	0	2.50445e-05	0	0	0	0	0	1.94818e-05	0	0	0	0	0	0	0	0	0.000157066	0	0	0	0	2.50338e-05	0	0	0	0	0	1.46739e-05	9.31999e-05	0.00051058	4.36353e-05	0	0.000104976	0	0	0	0	0	0	0	0	0
k__Bacteria;p__Bacteroidetes;c__Sphingobacteriia;o__Sphingobacteriales;f__Sphingobacteriaceae;g__	0	0	0.000220817	0	0	0	0	0	0	0	0	0	0	0	0	0	0	0	0	0	0	0	0	0	0	0	0	0	0	0	0	0	0	0	0	0	0	0	0	0	0	6.20444e-05	0	0.000123138	0.00015782	0	0.000117402	2.14293e-05	0
k__Bacteria;p__Chloroflexi;c__Anaerolineae;o__Anaerolineales;f__Anaerolinaceae;g__SHD-231	0.00138342	0.00109436	0.00766837	0.00220627	0.00154943	0.00212795	0.000921608	0.00065242	0.00303038	0.000956586	0.00251074	0.00626919	0.00340578	0.00165544	0.000886421	0.000286474	0.00410051	0.00426919	0.00104794	0.00132386	0.00697021	0.00174063	0.00512702	0.00420152	0.00286541	0.00409086	0.00444281	0.00646494	0.00665899	0.000822195	0.00150583	0.00602043	0.000561886	0.00113313	0.00212772	0.00552209	0.00279117	0.00116943	0.00496738	0.00250192	0.000680524	0.00145029	0.00224059	0.000977864	0.00080488	0.0049797	0.00153601	0.00617165	0.00858599
k__Bacteria;p__Elusimicrobia;c__Elusimicrobia;o__Elusimicrobiales;f__Elusimicrobiaceae;g__	0.000232725	0.000684817	0	0.000336549	0.00120511	0.00096849	0.0014263	0.000173979	0.000876556	6.30716e-05	0.000809016	0.000554418	0.00102326	0.000208231	0.00098383	0.000223808	0.00067828	0.00083859	0.000817396	0.00139626	0.000420241	0.00177267	0.00120636	0.000736247	0.000366256	0.000729656	0.000613648	0.000205662	5.00676e-05	0.000674622	0.00104127	0.000251725	0.000421414	0.000406217	0	0.000675699	0.000147501	0.000541078	0.00051898	0.00185457	0.000260447	0.000356755	0.000181516	0.000731587	0.000639169	2.9641e-05	0.000342422	0.000835744	0.00204506
k__Bacteria;p__Elusimicrobia;c__Endomicrobia;o__;f__;g__	0.00236603	0.000584108	0.00120446	0.000149577	3.44317e-05	0.00519711	0.000746064	0.000217473	0.000100178	0.000388941	0.00228756	0.000980894	0.000717809	0.00488303	0.000253263	0.00117275	0.000431632	0.000991061	0	0.000413706	0.00355031	0.00734697	0	0.000333765	0.0107507	0.00919845	0	0.00146646	0	0	0	0.000167817	0.000223102	0	2.93479e-05	9.31999e-05	0.000226925	0.017716	0.000203885	0	0.00102499	6.97999e-05	0.000567237	0	0.000410331	0	0	0	0.000162306
k__Bacteria;p__Fibrobacteres;c__Fibrobacteria;o__Fibrobacterales;f__Fibrobacteraceae;g__Fibrobacter	0.0136316	0.0165363	0.00750778	0.0234089	0.0105017	0.0120038	0.0107192	0.00774205	0.0116958	0.00596026	0.0110194	0.00272944	0.00526903	0.0180849	0.0101305	0.00976697	0.0145214	0.00790943	0.0101441	0.0139936	0.0142592	0.0611038	0.00359897	0.0320905	0.0555847	0.037679	0.0133407	0.0132518	0.00628348	0.0211241	0.0131039	0.0129219	0.0330934	0.013961	0.0146006	0.0774957	0.0109945	0.0358159	0.0292668	0.0115124	0.0116361	0.0202575	0.00707912	0.0138784	0.0288021	0.00702493	0.0200464	0.0073074	0.019639
k__Bacteria;p__Firmicutes;c__Bacilli;o__Bacillales;f__;g__	0	0	0	0	0	0	0	0	0	0	2.78971e-05	0	0	0	0	0	0	0	0	0	0.000362277	0	0	0	0	0	0.000159548	0	0.000275372	0.000168655	0	8.39085e-05	9.08933e-05	0	0	0	0	0	0	0	0	0	0	4.34606e-05	8.68008e-05	0	0	6.4288e-05	0
k__Bacteria;p__Firmicutes;c__Bacilli;o__Bacillales;f__Bacillaceae;g__	7.32651e-05	6.71389e-05	6.02228e-05	0.000373944	6.88634e-05	0	0.000120687	0.000391452	2.50445e-05	1.05119e-05	0.000278971	0	0	0.000322759	0	2.68569e-05	4.62463e-05	0.000190589	0.00017815	0	0	4.2715e-05	0.000261377	0	0	0.000179424	0	0.000152011	0.000275372	0.000210819	0	0.00029368	4.13151e-05	0	5.86958e-05	0	0	0	0	0	0.000193235	0.000116333	0.000283619	0.000420119	0.000434004	2.9641e-05	0.000313072	0.000492875	0.000292151
k__Bacteria;p__Firmicutes;c__Bacilli;o__Bacillales;f__Bacillaceae;g__Bacillus	0.000215486	0.000154419	0.00206765	0.00450602	0.000103295	0.000668394	0.000340117	0.000840897	0.000851511	0.000283822	0.00504938	0.00511771	0.00109962	0.00148885	0.000720826	0.000286474	0.00403885	0.0033353	0.00232643	0.00163414	0.00160851	0.000694118	0.00221166	0.000588998	0.000359074	0.000717695	0.00628375	0.00126974	0.00433085	0.00166547	0.00206651	0.00117472	0.000380099	0.00138969	0.00126196	0.00019805	0.0225336	0.00123052	0.00355872	0.00197705	0.000285652	0.00248953	0.00135003	0.00414325	0.00478982	0.00222308	0.00328725	0.00392157	0.00331104
k__Bacteria;p__Firmicutes;c__Bacilli;o__Bacillales;f__Paenibacillaceae;g__	0	0	0	0	0.000568123	4.09221e-05	0.00014263	0.000202975	0	0	0	0	0.000137453	7.2881e-05	0	0	3.08309e-05	0	0	0	5.79643e-05	0	0	0	0.000136448	1.19616e-05	0	0	7.51014e-05	0.000337311	0.000336409	0	0	0.000171039	0	0	0	1.74541e-05	0	0	0	4.65333e-05	0	6.51909e-05	0.000134147	0	9.78349e-06	0.00032144	0
k__Bacteria;p__Firmicutes;c__Bacilli;o__Bacillales;f__Paenibacillaceae;g__Brevibacillus	0	0	4.01485e-05	5.60915e-05	0	0	0	0	0	0	8.36913e-05	0	0	7.2881e-05	1.94818e-05	0	0	0	0	0	2.89821e-05	0	0	0	0	0	0	0	0	0	0	0	0	0	0	0	1.13462e-05	0	0	6.99839e-05	0	0.000131844	2.26895e-05	0	2.36729e-05	0	8.80514e-05	0.00032144	0.000860222
k__Bacteria;p__Firmicutes;c__Bacilli;o__Bacillales;f__Paenibacillaceae;g__Paenibacillus	0	1.34278e-05	0.00014052	0	0	4.09221e-05	7.68007e-05	7.24911e-05	0	4.20477e-05	0	0	0.000244361	8.32926e-05	0.000272745	0	6.16618e-05	0	8.38355e-05	0	0.000144911	0	0	0	0	0.000167462	0	5.36509e-05	0	0	4.80584e-05	0	0	0	0	0	0.000363079	0	0	0	5.88107e-05	0.000155111	7.94132e-05	0.000282494	0.00015782	0.000266769	0.000136969	0.000342869	0.000129845
k__Bacteria;p__Firmicutes;c__Bacilli;o__Bacillales;f__Planococcaceae;Other	0	0	0.000220817	0.000149577	0	0	0	0	0	0	0.000376611	0.00017059	0	0	0	0	3.08309e-05	0	0	0.000134454	5.79643e-05	0	0	0	7.18148e-06	0.000155501	0.00074865	3.57673e-05	0.000550744	8.43277e-05	0	0	4.95782e-05	0	0	0	0.000431157	0	0	0	0	7.75555e-05	6.80685e-05	0.000195573	6.31278e-05	0	0	0.000278581	0
k__Bacteria;p__Firmicutes;c__Bacilli;o__Bacillales;f__Planococcaceae;g__	4.30971e-05	0	0.000100371	5.60915e-05	0	0	0	1.44982e-05	0	0.000115631	6.97428e-05	0	0	0.000239466	9.74089e-05	0	0.000138739	0	0.000199109	0	0.000115929	0	0	0	0	0	0	0.000116244	0	4.21638e-05	0.000240292	6.29313e-05	0	2.13799e-05	0	0	0	6.10895e-05	0	0	5.88107e-05	0.000178378	0	0.000296981	0.00015782	0	0.000244587	0.000214293	0.000292151
k__Bacteria;p__Firmicutes;c__Bacilli;o__Bacillales;f__Planococcaceae;g__Lysinibacillus	0	0	0.00028104	3.73944e-05	0	9.54849e-05	5.48576e-05	7.24911e-05	5.00889e-05	1.05119e-05	0.000125537	0	0	8.32926e-05	0	4.47616e-05	6.16618e-05	0	0	1.03427e-05	0	0	0	0	0.000100541	0	0.00012273	0	0	0.000189737	0	0.000440519	0	0	0	6.98999e-05	0	3.49083e-05	1.8535e-05	1.7496e-05	0	0.000100822	0.000136137	0.000101408	0.000220947	0	0.000381556	0.000471445	0.000632994
k__Bacteria;p__Firmicutes;c__Bacilli;o__Bacillales;f__Planococcaceae;g__Rummeliibacillus	0	0.000127564	0.000341263	0.000149577	0.000275454	9.54849e-05	7.68007e-05	0.000130484	7.51334e-05	0	0.000223177	0	0	0.000208231	0	0	0	0	6.28766e-05	0	0	0	0	0	0	0	0	0	0.000150203	0	0	0	0	0	0	0	0	4.36353e-05	0	0	4.20076e-05	6.97999e-05	0.000158826	0.000108652	0.00015782	0	0.000166319	0.000278581	0.000227228
k__Bacteria;p__Firmicutes;c__Bacilli;o__Bacillales;f__Staphylococcaceae;g__Jeotgalicoccus	0	0	0	0	0	0	0	5.79929e-05	7.51334e-05	0	0	0	0	0	2.92227e-05	0	0	0	0	1.03427e-05	0	3.20362e-05	0	0.000196333	5.02704e-05	0	0	0	0	0.000189737	0	0	0	0	0	0	0	0	0.00022242	0	0	0	0	6.51909e-05	0.000102583	0	3.9134e-05	0.000171435	0
k__Bacteria;p__Firmicutes;c__Bacilli;o__Bacillales;f__Staphylococcaceae;g__Staphylococcus	0	0	0	0	0	0	0	0.000101488	0.0002254	0	0	0	0	0	0	0	0.000107908	0	0	0	0	0	0	0	3.59074e-05	0	0	1.78836e-05	0	0	0	0	0	4.27597e-05	0	0	0	7.85436e-05	0.00025949	0	9.24168e-05	5.42888e-05	6.23961e-05	0.000152112	0.000434004	0.000177846	0.000802246	0.000857173	9.73836e-05
k__Bacteria;p__Firmicutes;c__Bacilli;o__Bacillales;f__Thermoactinomycetaceae;g__	2.58583e-05	3.35694e-05	0	0	0	0	0	0	0	0	0.00019528	0.00034118	0	4.16463e-05	9.74089e-06	7.16185e-05	9.24927e-05	0	1.04794e-05	0	0.000318804	0	0	1.96333e-05	0	0.000155501	7.36377e-05	0	0.000125169	0.000252983	0	0	8.26303e-06	8.55194e-05	0.000176087	0	0.000385772	0.000122179	0	6.99839e-05	5.88107e-05	9.30665e-05	0	0.000108652	2.36729e-05	0	7.82679e-05	0.000171435	0
k__Bacteria;p__Firmicutes;c__Bacilli;o__Gemellales;f__Gemellaceae;g__	8.61943e-06	0	0.000401485	9.34859e-05	3.44317e-05	0	0	0	0	1.05119e-05	0	4.26476e-05	0	0.000124939	0.000204559	0	3.08309e-05	0.000152471	0	0	0	0	0	0	1.4363e-05	0	0	0	0	0.00101193	0	0	0	0	0.000146739	1.165e-05	0.000158847	0	0.00018535	0	0	0	0	0	0	0	0	0	0
k__Bacteria;p__Firmicutes;c__Bacilli;o__Lactobacillales;f__Aerococcaceae;g__Aerococcus	0	0	0	0	0	0	0	0	0	0	2.78971e-05	0	0	0	2.92227e-05	0	0	0	0	2.06853e-05	0	0	0	0	0	0	0	0	0.000125169	0	0	0	0	0	0	0	0	0	0	0	0	0	0	0.000152112	0.000110474	0	0.000205453	0.000171435	0
k__Bacteria;p__Firmicutes;c__Bacilli;o__Lactobacillales;f__Carnobacteriaceae;g__Granulicatella	1.29291e-05	0	8.02971e-05	5.60915e-05	0	0	0	0	0.000200356	7.35835e-05	0	4.26476e-05	0	0.000187408	9.74089e-06	0	0	9.52944e-05	0.000167671	0	0	0.000138824	0	5.88998e-05	0	0	0	0	0	0.000210819	9.61169e-05	0	0	0	1.46739e-05	0	6.80774e-05	0	0.00029656	0	0	0	0	0	0	0	0	0	0
k__Bacteria;p__Firmicutes;c__Bacilli;o__Lactobacillales;f__Enterococcaceae;g__Enterococcus	0	9.39944e-05	0	1.86972e-05	0.000103295	2.72814e-05	0	0	0	0	0	0	0	8.32926e-05	0	0	0	0	0	0	0	0	0	0	0	0	0	3.57673e-05	0	0	0	0.00014684	0	0	0	0	0	0	0	0	0	7.75555e-06	3.40342e-05	0.000224547	0.000126256	0	0.000293505	0.000171435	0
k__Bacteria;p__Firmicutes;c__Bacilli;o__Lactobacillales;f__Lactobacillaceae;g__Lactobacillus	0.000288751	2.68556e-05	0.000301114	0	0.000223806	0.000163688	0	0	0	4.20477e-05	8.36913e-05	0	0	3.12347e-05	0.000467563	0.000134285	9.24927e-05	0.00034306	0	4.13706e-05	7.24554e-05	0.000106787	1.0053e-05	1.96333e-05	7.18148e-05	0.000107654	6.13648e-05	8.94182e-06	0.000100135	0	6.40779e-05	0	2.47891e-05	0.000363458	1.46739e-05	2.33e-05	0	0	0	0	8.40153e-05	5.42888e-05	5.10514e-05	0.000651909	0.000260402	0	0.000518525	2.14293e-05	0.000194767
k__Bacteria;p__Firmicutes;c__Bacilli;o__Lactobacillales;f__Leuconostocaceae;g__	0	5.37111e-05	0	0	1.72159e-05	0	0	0	0	0	0	0	0	0	0	8.95231e-06	0	0	0.000241027	0	0	0	0	0	0	0	0	0	0	0	0	0	0	0	0	0	0.000124809	0	0	0	8.40153e-06	7.75555e-05	5.67237e-06	0.000528771	0.000236729	0	0.000469608	0.000107147	0
k__Bacteria;p__Firmicutes;c__Bacilli;o__Lactobacillales;f__Streptococcaceae;g__Streptococcus	0.000362016	0.00069153	0.00146542	0.00155187	0.000654202	0.000736598	0.000219431	0.000913388	0.00245436	0.000609692	0.000641634	0.00208973	0.00090108	0.000718398	0.00065264	0.000895231	0.00114074	0.00240142	0.000618287	0.00122043	0.000594134	0.000213575	0.000975139	0.00090313	0.000466796	0.000191385	0.00105547	0.00039344	0.00130176	0.00493317	0.00251506	0.000230748	7.43673e-05	0.00117589	0.000763045	0.0002796	0.00087366	0.000253085	0.00081554	0.00150465	0.000512493	0.000767799	0.000317653	0.00044185	0.000560259	0.001156	0.000547876	0.00102861	0.000730377
k__Bacteria;p__Firmicutes;c__Bacilli;o__Turicibacterales;f__Turicibacteraceae;g__Turicibacter	8.61943e-06	0	2.00743e-05	3.73944e-05	0	8.18442e-05	3.29146e-05	0	0	0	2.78971e-05	0	0.000152725	0.000385228	2.92227e-05	4.47616e-05	6.16618e-05	0	2.09589e-05	0.000227538	0.00013042	9.61087e-05	0	0.000215966	4.30889e-05	0	0.00020864	0.000134127	2.50338e-05	0.00010541	0.000112136	0.000125863	0	0	0	0	0.000351733	0.000139633	0	0	0	0	3.97066e-05	9.41647e-05	9.46917e-05	0	0.000254371	0.000492875	8.1153e-05
k__Bacteria;p__Firmicutes;c__Clostridia;o__Clostridiales;Other;Other	0.000327538	0.00625063	0.00028104	0.00575873	0.00189374	0.000545628	0.0046629	0.00120335	0.000626111	0.000189215	0.000237125	4.26476e-05	0.000442904	0.000187408	0.00397428	0.00307064	0.000262063	0.0047266	0.000597328	0.00242018	0.000101438	0.00178335	0.00382013	0.00116818	0.000287259	0.00167462	0.00638193	0.000608044	0.000100135	0.000864359	0.000192234	2.09771e-05	9.08933e-05	0.00100485	0.0021424	0	0.000340387	0.00014836	0.00011121	0.00299181	0.000268849	0.00597177	0.000737409	0.0116474	0.000181492	0.00056318	0.000303288	0.000235723	0.000129845
k__Bacteria;p__Firmicutes;c__Clostridia;o__Clostridiales;f__;g__	0.045002	0.048528	0.0388036	0.0729751	0.0476363	0.102878	0.0669263	0.0506133	0.0776629	0.0596552	0.0569241	0.0532668	0.0859538	0.101773	0.0640561	0.0453256	0.0495761	0.0637519	0.0597537	0.0405432	0.0686297	0.0780082	0.105154	0.0921781	0.0594268	0.0616978	0.1135	0.0775346	0.125094	0.0760847	0.0554434	0.0720774	0.0407863	0.0719646	0.0859013	0.0513298	0.115993	0.0646763	0.0697101	0.0896144	0.0354376	0.0345122	0.0441141	0.045199	0.0423114	0.0626612	0.0507959	0.0527162	0.0517107
k__Bacteria;p__Firmicutes;c__Clostridia;o__Clostridiales;f__Christensenellaceae;g__	0.000685244	0.00122193	0.000542005	0.00127141	0.000258238	0.000668394	0.000910637	0.00147882	0.00117709	0.000409965	0.00110194	0.00204708	0.00398613	0.00168667	0.00362361	0.000438663	0.00084785	0.00377366	0.000702122	0.00100324	0.00163749	0.000897014	0.00142752	0.00249342	0.000703785	0.00159089	0.00137457	0.00108196	0.00262855	0.00054813	0.00030437	0.000314657	9.91563e-05	0.0030787	0.0031549	5.82499e-05	0.00087366	0.000383991	0.00085261	0.00108475	0.000873759	0.001396	0.00166201	0.000861969	0.000197274	0.000326052	0.000489175	0.00147862	0.000876453
k__Bacteria;p__Firmicutes;c__Clostridia;o__Clostridiales;f__Clostridiaceae;g__	0.00129291	0.00130249	0.000722674	0.00373944	0.0761113	0.00316464	0.00140436	0.00108737	0.00220391	0.00243877	0.00196675	0.000682361	0.00227561	0.0018012	0.00338983	0.0748324	0.00144905	0.075435	0.00163479	0.00285457	0.0017824	0.00108923	0.00300584	0.00426042	0.0024058	0.00222485	0.0220177	0.00165424	0.00297902	0.00109626	0.00208253	0.00136351	0.00154519	0.00324974	0.00745436	0.00101355	0.00131616	0.00185014	0.00198324	0.00164462	0.000756137	0.000682488	0.0010891	0.000941647	0.000607605	0.00118564	0.00084138	0.00145719	0.00165552
k__Bacteria;p__Firmicutes;c__Clostridia;o__Clostridiales;f__Clostridiaceae;g__Clostridium	0.00163769	0.00205445	0.00285055	0.00338419	0.00647316	0.00107762	0.00162379	0.00213124	0.00280498	0.00186061	0.00265023	0.00183385	0.000763627	0.00461233	0.00325346	0.00766318	0.00254355	0.00585107	0.00227404	0.00193408	0.0034054	0.00430353	0.00516723	0.00496721	0.00403599	0.00504779	0.00473736	0.00581219	0.00227808	0.00430071	0.00486992	0.00679658	0.0041563	0.00440425	0.00380055	0.00576674	0.00823736	0.00702529	0.00478203	0.00503884	0.00294894	0.00163642	0.00305741	0.00502695	0.00266715	0.00293446	0.00289591	0.00137148	0.00181783
k__Bacteria;p__Firmicutes;c__Clostridia;o__Clostridiales;f__Dehalobacteriaceae;g__	0	6.71389e-06	0	0	0	0	0.000120687	0	7.51334e-05	0.000168191	0	8.52951e-05	0.000549811	4.16463e-05	0	8.95231e-06	1.54154e-05	0	0	0.000279252	0	0	0.000140742	9.81663e-05	0	9.56926e-05	0	0	0	0	0	0	0	0	0	0	1.13462e-05	0	0	0.00017496	0	0	1.13447e-05	0	0	0	0	0	0
k__Bacteria;p__Firmicutes;c__Clostridia;o__Clostridiales;f__Eubacteriaceae;g__Anaerofustis	7.32651e-05	0	0.000220817	0	0	0	0	0	0	4.20477e-05	0.000139486	0.000127943	0.000152725	0.000176997	2.92227e-05	0	0	0	0	0.000103427	0	0	0.000361907	0	0	0	8.59107e-05	7.15346e-05	0	0.000210819	6.40779e-05	0	1.65261e-05	0.000277938	0	0	0	0.000157087	0	0	4.20076e-05	0.000131844	0	0	5.52368e-05	0	1.9567e-05	0	0.000146075
k__Bacteria;p__Firmicutes;c__Clostridia;o__Clostridiales;f__Eubacteriaceae;g__Garciella	0	0	0	0	0	0	0	0	0	0	0	0	0	0	0	0	0	0	0	0	4.34732e-05	0	0	0	0	0	0	0	0	0	0	0	0	0	0	0	0	0.000235631	0	0	0	0	0	0	0	0	0	0	0
k__Bacteria;p__Firmicutes;c__Clostridia;o__Clostridiales;f__Eubacteriaceae;g__Pseudoramibacter_Eubacterium	3.44777e-05	0.000127564	4.01485e-05	0.000280458	0.00136005	4.09221e-05	8.77722e-05	0.000202975	0	0.00027331	0.000278971	0	4.58176e-05	0.000229055	0	0	9.24927e-05	0.000190589	2.09589e-05	0	7.24554e-05	0.000768869	7.03709e-05	9.81663e-06	0.00043807	0.000275116	0.000110457	0.000339789	0	0	0.000192234	0.000167817	0.00019005	0	0.000117392	0	0.000124809	0.000479989	0.000352165	0.00017496	0	0.000224911	0	0.000195573	0	8.89231e-05	0.000136969	0.000385728	0.000162306
k__Bacteria;p__Firmicutes;c__Clostridia;o__Clostridiales;f__Lachnospiraceae;Other	0.00015515	0.000288697	0.00014052	0.00151447	0	6.82035e-05	0	0.000130484	0.0002254	9.46074e-05	5.57942e-05	4.26476e-05	0.000290178	0.000104116	0.000116891	3.58092e-05	4.62463e-05	3.81177e-05	0.000303904	1.03427e-05	0.000144911	0	8.04238e-05	0.00119763	0.000545793	0.000119616	0.000196367	0.00019672	0.000275372	0.001286	0.000128156	0.000734199	0.000289206	0.000128279	0.000542936	0.000640749	0.000215578	0.00020945	0.00025949	0.000139968	0.000126023	8.5311e-05	0.000232567	2.17303e-05	0.000497132	5.92821e-05	0.000146752	0.000192864	0.000113614
k__Bacteria;p__Firmicutes;c__Clostridia;o__Clostridiales;f__Lachnospiraceae;g__	0.0152176	0.0173151	0.0266988	0.0297098	0.0155287	0.0218388	0.0218224	0.0193261	0.0319567	0.0213077	0.0258327	0.0334783	0.0363028	0.0269035	0.0238262	0.0101609	0.0249576	0.0219558	0.0206026	0.0178618	0.0331846	0.0285229	0.0366632	0.0362822	0.0338894	0.0267461	0.0368189	0.0243665	0.0334452	0.0320656	0.0207612	0.0459399	0.0160633	0.0183225	0.0420262	0.0354043	0.040143	0.0285288	0.0440577	0.0274687	0.0149379	0.0142857	0.0220996	0.0245915	0.0158609	0.0369624	0.0209367	0.0237651	0.0231611
k__Bacteria;p__Firmicutes;c__Clostridia;o__Clostridiales;f__Lachnospiraceae;g__Anaerostipes	0.00234448	0.000355836	0.0007026	0.00222496	0.00265124	0.000627472	0.00506885	0.000623423	0.00190338	0.000483549	0.0004882	0.00554418	0.0025047	0.000312347	0.000681862	0.0015398	0.000524125	0.00261107	0.000461095	0.000920496	0.00242001	0.000309683	0.000804238	0.000265049	0.000344711	0.000287078	0.00132548	0.00083159	0.00245331	0.000527048	0.000416506	0.000188794	0.000363573	6.41396e-05	0.000220109	0.0002097	0.000136155	0.000375264	0.00018535	0.00017496	0.00038647	0.000488599	0.00651756	0.000977864	0.000749643	0.000414975	0.000909865	4.28587e-05	0.00524249
k__Bacteria;p__Firmicutes;c__Clostridia;o__Clostridiales;f__Lachnospiraceae;g__Blautia	0.000383564	0.000375978	0.000341263	0.000317852	0.000275454	0.000954849	0.000855779	0.000347957	0.00125222	0.00097761	0.000822965	0.000682361	0.0018327	0.00120774	0.000340931	0.000358092	0.000755357	0.00205836	0.000356301	0.000320622	0.0014636	0.000117466	0.00152805	0.00209094	0.000825871	0.000263155	0.00301915	0.000921008	0.00292895	0.000885441	0.000368448	0.000818107	3.30521e-05	0.000791055	0.00209837	0.000827149	0.0018154	0.000829072	0.00159401	0.000507383	0.000688925	0.00057391	0.0013557	0.000108652	0.000441895	0.00163026	0.000547876	0.000728597	0.000519379
k__Bacteria;p__Firmicutes;c__Clostridia;o__Clostridiales;f__Lachnospiraceae;g__Butyrivibrio	0.00979598	0.0109571	0.0145739	0.0222309	0.0163034	0.0193289	0.0210544	0.0158176	0.018007	0.0147798	0.0193048	0.0229444	0.0407624	0.017658	0.0213131	0.00939993	0.0201326	0.0218796	0.0137595	0.0146038	0.0389665	0.0154628	0.0596544	0.0449209	0.0161727	0.0262796	0.043434	0.0326555	0.0596055	0.028566	0.0282103	0.0405907	0.012345	0.02882	0.0536773	0.0238592	0.0371929	0.0154033	0.0262456	0.0250892	0.0114765	0.00960136	0.015582	0.0115026	0.0120811	0.0385037	0.0150959	0.0349298	0.0228202
k__Bacteria;p__Firmicutes;c__Clostridia;o__Clostridiales;f__Lachnospiraceae;g__Coprococcus	0.00491307	0.00547853	0.00507879	0.00641313	0.00983025	0.00486973	0.00299523	0.00265317	0.00593554	0.0028172	0.00333371	0.00166325	0.00314614	0.00623653	0.0112507	0.0125511	0.00482503	0.00573672	0.0117684	0.005916	0.00804255	0.0105506	0.00516723	0.00648879	0.00737538	0.00483248	0.00605056	0.00718029	0.00510689	0.00605051	0.00594323	0.00902016	0.00448682	0.00729053	0.00708752	0.00865594	0.00757928	0.0105336	0.00400356	0.00551123	0.00299934	0.00488599	0.00456059	0.0103509	0.00426902	0.00444616	0.00692671	0.00310725	0.0049341
k__Bacteria;p__Firmicutes;c__Clostridia;o__Clostridiales;f__Lachnospiraceae;g__Moryella	0.00216348	0.00161133	0.0105992	0.00244933	0.00197982	0.00293275	0.00254539	0.0016528	0.00305542	0.00420477	0.00737879	0.0078898	0.0142493	0.00406051	0.002406	0.00159351	0.00884847	0.00476472	0.00124705	0.00404398	0.0122739	0.00322498	0.0128377	0.00883496	0.00354047	0.0034569	0.00924153	0.0139135	0.0135182	0.00948687	0.00469371	0.0134044	0.00271027	0.00235178	0.00632447	0.00772394	0.0115505	0.00475625	0.00517126	0.0069459	0.000856956	0.00205522	0.00198533	0.000630179	0.002533	0.00809201	0.0052146	0.0195436	0.00871583
k__Bacteria;p__Firmicutes;c__Clostridia;o__Clostridiales;f__Lachnospiraceae;g__Oribacterium	2.58583e-05	0	0.000120446	0.000224366	0.000103295	0	6.58292e-05	1.44982e-05	2.50445e-05	3.15358e-05	6.97428e-05	0.000511771	0.000167998	3.12347e-05	0.00010715	0.00011638	0.000215816	0.000686119	5.23972e-05	0.000124112	0	9.61087e-05	0	0.000127616	5.74519e-05	0.000107654	0.000171821	9.83601e-05	0	0.00187629	6.40779e-05	0	4.95782e-05	0	0	0	9.07698e-05	8.72707e-06	1.8535e-05	0	0	0	0	0	0	0	0	0	3.24612e-05
k__Bacteria;p__Firmicutes;c__Clostridia;o__Clostridiales;f__Lachnospiraceae;g__Pseudobutyrivibrio	0.000474068	0.000281983	0.000461708	0.000785282	6.88634e-05	0.00144591	0.000394975	0.000898889	0.00115204	0.000883002	0.000725325	0.000127943	0.00100799	0.00119733	0.000701344	0.000492377	0.000200401	0.00083859	0.000356301	0.000341308	0.000970902	0.000608688	0.00140742	0.00504575	0.000840234	0.00114831	0.00201276	0.00103725	0.00423071	0.00122275	0.00110534	0.00121667	0.000751936	0.000876574	0.00187826	0.000698999	0.000544619	0.000645803	0.00118624	0.00113724	0.000520895	0.000465333	0.000890563	0.00090543	0.0045452	0.000622462	0.000900081	0.0012429	0.000860222
k__Bacteria;p__Firmicutes;c__Clostridia;o__Clostridiales;f__Lachnospiraceae;g__Roseburia	1.29291e-05	2.01417e-05	0	0.00114053	0.00139448	0.00058655	0.000197488	1.44982e-05	2.50445e-05	4.20477e-05	0	0	0.000213816	0.00066634	0.000448081	0.00023276	0	0.000590825	0.00734608	9.30839e-05	0	0.000277647	0	7.8533e-05	7.18148e-05	1.19616e-05	0.000270005	4.47091e-05	0.000250338	0.00010541	0.000288351	4.19542e-05	3.30521e-05	0.000897954	4.40218e-05	0.0001398	0	4.36353e-05	0	0	0	0	5.67237e-06	0.000391146	2.36729e-05	0	1.9567e-05	0	3.24612e-05
k__Bacteria;p__Firmicutes;c__Clostridia;o__Clostridiales;f__Lachnospiraceae;g__Shuttleworthia	0.000314609	0.000772097	6.02228e-05	0.000673098	0.00397686	0.000272814	0.000373032	7.24911e-05	0	0.000136655	0.00019528	0	0.000167998	0.000812102	0.000837717	0.00159351	1.54154e-05	0.00163906	0.00102698	0.000848097	0.000550661	0.00119602	0.000733867	0.00072643	0.000596063	0.000992811	0.000650466	0.000742171	2.50338e-05	0.000527048	0.00270729	0.000104886	0.000586675	0.000791055	0.000396197	0.000570849	0.00027231	0.000314175	0.000574585	0.000104976	6.72122e-05	0.000558399	0.000243912	0.00658428	0.000228838	0.00121528	0.000802246	0	0.000210998
k__Bacteria;p__Firmicutes;c__Clostridia;o__Clostridiales;f__Peptostreptococcaceae;g__	3.87874e-05	0	4.01485e-05	0.000149577	8.60793e-05	0.000354658	0.000186516	0.00015948	0.000601067	0.000126143	0	4.26476e-05	0.000259633	0.000364405	0.000165595	6.26662e-05	0.00016957	0	0.000272465	0.000134454	0.00013042	0.000234932	0.00020106	0.00114855	0.000323167	0.000167462	0.000380461	1.78836e-05	5.00676e-05	0.000400557	0.000368448	0.000398565	3.30521e-05	2.13799e-05	0.00048424	0.00038445	0.000487888	0.000226904	0.00033363	0.000244944	5.88107e-05	3.87777e-05	0.000153154	2.89737e-05	0.000173602	0.000266769	0.00039134	0.000835744	0.000243459
k__Bacteria;p__Firmicutes;c__Clostridia;o__Clostridiales;f__Peptostreptococcaceae;g__Peptostreptococcus	0	1.34278e-05	0	1.86972e-05	6.88634e-05	1.36407e-05	0	2.89964e-05	0	1.05119e-05	2.78971e-05	0.000255885	6.10902e-05	4.16463e-05	3.89636e-05	0.000107428	4.62463e-05	0.000152471	8.38355e-05	1.03427e-05	0	0	0	0	0	0	6.13648e-05	0	0	8.43277e-05	0.000112136	0.000104886	0	0.000106899	0.000161413	4.66e-05	0	0	1.8535e-05	1.7496e-05	0	0	3.97066e-05	0	3.15639e-05	0	0	0	0
k__Bacteria;p__Firmicutes;c__Clostridia;o__Clostridiales;f__Ruminococcaceae;Other	0.000206866	0	0.000180668	1.86972e-05	0.0302483	0	5.48576e-05	0.00015948	5.00889e-05	0	0.000223177	0.000298533	0.000656719	0.000406051	8.7668e-05	0.000859422	0.00016957	0.00017153	9.43149e-05	7.23986e-05	0.000188384	0.00017086	0.000150795	2.94499e-05	0.000150811	9.56926e-05	0	0	0	4.21638e-05	3.2039e-05	0	0.000165261	0	0.000249457	0	0	7.85436e-05	3.707e-05	0	7.56137e-05	0.000131844	0.000102103	2.17303e-05	0.000142038	0.000177846	0	0	0.000178537
k__Bacteria;p__Firmicutes;c__Clostridia;o__Clostridiales;f__Ruminococcaceae;g__	0.0328917	0.033744	0.0459299	0.039021	0.0237407	0.0473469	0.042405	0.0289819	0.0425505	0.0388731	0.0415249	0.0649522	0.0520335	0.0498922	0.0367914	0.0218974	0.0405118	0.0571004	0.0276971	0.0279665	0.0485596	0.043377	0.0844953	0.059744	0.050177	0.0464707	0.0559401	0.064864	0.0627597	0.048383	0.0390074	0.0503661	0.023938	0.0489599	0.0535012	0.0479047	0.0567879	0.0347425	0.0548636	0.0593988	0.0265572	0.0360478	0.0291674	0.0265327	0.0173759	0.0406082	0.0344672	0.0361941	0.0422158
k__Bacteria;p__Firmicutes;c__Clostridia;o__Clostridiales;f__Ruminococcaceae;g__Oscillospira	0.000879181	0.00106751	0.000943491	0.00106574	0.00194539	0.00109126	0.000998409	0.000971381	0.0006762	0.00131399	0.00119958	0.00123678	0.00206179	0.000645517	0.000896162	0.000599805	0.001002	0.00219177	0.00103746	0.00121009	0.00140563	0.0012067	0.000924874	0.00145286	0.00133576	0.000645925	0.00200049	0.00198509	0.00132679	0.0015179	0.00160195	0.00115374	0.000892407	0.000555876	0.00164348	0.0003495	0.00116866	0.000977432	0.00166815	0.00108475	0.000537698	0.000628199	0.000799805	0.000311468	0.00276973	0.000889231	0.000557659	0.000514304	0.0013796
k__Bacteria;p__Firmicutes;c__Clostridia;o__Clostridiales;f__Ruminococcaceae;g__Ruminococcus	0.086427	0.07962	0.057573	0.131927	0.0774197	0.129014	0.139382	0.0771595	0.0793909	0.132324	0.126262	0.273755	0.260855	0.106833	0.0880382	0.135538	0.121982	0.118127	0.0847157	0.0643313	0.1633	0.0463778	0.144019	0.0849433	0.0743499	0.0669848	0.118594	0.0968578	0.140665	0.07385	0.0650711	0.0736506	0.0295321	0.0971073	0.0794741	0.0509221	0.0825325	0.0456077	0.0566059	0.134387	0.0465781	0.0389639	0.121599	0.0593455	0.0345783	0.0752586	0.073112	0.124247	0.0844316
k__Bacteria;p__Firmicutes;c__Clostridia;o__Clostridiales;f__Syntrophomonadaceae;g__Syntrophomonas	0	6.0425e-05	2.00743e-05	0	0	0	0	7.24911e-05	0	0	0	0	0	0	0	0	0	7.62355e-05	0	1.03427e-05	0	0	0	0	0	0	0	0	0	0	0	0	0	0	0	0	0	0	0	0	0	4.65333e-05	0.000136137	0	0	0	0	0	9.73836e-05
k__Bacteria;p__Firmicutes;c__Clostridia;o__Clostridiales;f__Veillonellaceae;g__	0.00543455	0.00735171	0.00582154	0.00377683	0.0203319	0.00297367	0.00529925	0.0101053	0.00711262	0.0020288	0.00517491	0.00558683	0.00505521	0.00471644	0.00461718	0.00633824	0.00356097	0.00762355	0.022667	0.00420946	0.00505738	0.00845756	0.00338785	0.00756862	0.00866087	0.0164232	0.0046269	0.00637552	0.0019276	0.00202386	0.00796168	0.00465692	0.00385057	0.00733329	0.0139109	0.003029	0.00112328	0.00326392	0.00622776	0.00407656	0.0146691	0.0113696	0.00419756	0.0312265	0.0187569	0.00978155	0.00479391	0.0073074	0.00597286
k__Bacteria;p__Firmicutes;c__Clostridia;o__Clostridiales;f__Veillonellaceae;g__Acidaminococcus	0.000103433	0.00012085	0.000120446	0.000317852	0.00619771	0.000245533	9.87438e-05	5.79929e-05	0.000350622	2.10239e-05	9.76399e-05	4.26476e-05	0.000671992	0.000156174	0.0002143	0.000268569	0	0.000400236	0.000157192	0.000144797	7.24554e-05	0.000640724	0.000140742	6.87164e-05	7.18148e-06	0	0.000135002	0.000438149	2.50338e-05	0.000632458	0.00092913	0.000188794	0.000115682	0	5.86958e-05	1.165e-05	9.07698e-05	0.00020945	0	0	0	0	0	3.62172e-05	0	2.9641e-05	0	0	0
k__Bacteria;p__Firmicutes;c__Clostridia;o__Clostridiales;f__Veillonellaceae;g__Anaerovibrio	0.00106881	0.00111451	0.00134498	0.00072919	3.44317e-05	0.000845724	0.000449833	0.00124685	0.000475845	0.000157679	0.000892708	8.52951e-05	0.000320723	0.00105157	0.000243522	0.00137866	0.00175736	0.000991061	0.000408698	0.000651587	0.000854973	0.000245611	0.000180954	0.000677347	0.00160147	0.00132774	0.00110457	0.000447091	0.000325439	0.000864359	0.000752916	0.00339829	0.000875881	0.00111175	0.00096848	0.000757249	0.000102116	0.0010647	0.00192764	0.000962279	0.00262128	0.00158213	0.00194562	0.000499797	0.000560259	0.00174882	0.00175124	0.000578592	0.00186652
k__Bacteria;p__Firmicutes;c__Clostridia;o__Clostridiales;f__Veillonellaceae;g__Dialister	7.32651e-05	0.000134278	8.02971e-05	0.000373944	0.000258238	1.36407e-05	3.29146e-05	7.24911e-05	0.000100178	0.000136655	5.57942e-05	0.000639713	0.000137453	8.32926e-05	6.81862e-05	2.68569e-05	0.000323724	0.000457413	0.000324862	0.000165482	1.44911e-05	0	2.0106e-05	0	0	1.19616e-05	2.45459e-05	0.000125186	0	0.000421638	3.2039e-05	4.19542e-05	1.65261e-05	2.13799e-05	0.000102718	0.00026795	0	0.000174541	0.000315095	1.7496e-05	0	0.000124089	0	6.51909e-05	1.5782e-05	0.000207487	0	2.14293e-05	4.86918e-05
k__Bacteria;p__Firmicutes;c__Clostridia;o__Clostridiales;f__Veillonellaceae;g__Megasphaera	0.000103433	9.39944e-05	0.000602228	0.000373944	0.0145302	0	3.29146e-05	0.000115986	0.0006762	0.000168191	0.000320817	0.00017059	0.000351268	0.000176997	0.000224041	0.000187999	0.000184985	0.000400236	0.000241027	0.000393021	0.000173893	0.002061	2.0106e-05	0.000323949	3.59074e-05	0.000131577	0.000245459	8.04764e-05	0.000100135	0.00099085	0.000352429	0	6.61042e-05	0.000299318	5.86958e-05	0	0.00580927	0.000811617	0.000129745	0	0	0	0	1.44869e-05	0	0.00154133	6.84844e-05	0	6.49224e-05
k__Bacteria;p__Firmicutes;c__Clostridia;o__Clostridiales;f__Veillonellaceae;g__Mitsuokella	3.44777e-05	3.35694e-05	0.000542005	0.000149577	0.000654202	0.000122766	9.87438e-05	1.44982e-05	5.00889e-05	0	4.18457e-05	0	0.00012218	7.2881e-05	9.74089e-05	0.000214855	0.000200401	0.000114353	0.000429657	9.30839e-05	0	5.33937e-05	9.04768e-05	0.000166883	1.4363e-05	0.000251193	1.2273e-05	0.000277197	2.50338e-05	0.000231901	0.000592721	0	4.13151e-05	0.000342078	1.46739e-05	0	0	0	0	0	8.40153e-06	6.97999e-05	1.13447e-05	0.000760561	1.5782e-05	0.000474257	0.000117402	0	1.62306e-05
k__Bacteria;p__Firmicutes;c__Clostridia;o__Clostridiales;f__Veillonellaceae;g__Selenomonas	0.0115371	0.0118232	0.0157784	0.00536609	0.00452777	0.0057973	0.0100719	0.00967031	0.00543465	0.00150321	0.00669531	0.0034118	0.00229088	0.00696534	0.00913696	0.0087106	0.01076	0.00600354	0.00859314	0.00518167	0.00328947	0.00145231	0.00325717	0.00276829	0.00829461	0.00453344	0.00602602	0.00472128	0.00625845	0.00858034	0.00853838	0.00753078	0.00765156	0.00645672	0.00937665	0.00625604	0.00351733	0.00499188	0.00869291	0.00701589	0.0193151	0.0212502	0.0126721	0.021006	0.00824607	0.0182589	0.026298	0.0046716	0.00977082
k__Bacteria;p__Firmicutes;c__Clostridia;o__Clostridiales;f__Veillonellaceae;g__Succiniclasticum	0.037167	0.0304341	0.0223025	0.0166779	0.0325207	0.0177466	0.0297658	0.024009	0.0453305	0.0219804	0.0164872	0.00882805	0.0291858	0.0185951	0.0339178	0.0214408	0.0211346	0.039814	0.0252764	0.0349065	0.0257506	0.0295267	0.0116514	0.0188676	0.0211997	0.0467578	0.0256014	0.0338985	0.0173234	0.0125859	0.0420832	0.0290113	0.0141298	0.0256558	0.0374039	0.030057	0.0359335	0.0347425	0.0207407	0.0223774	0.0187102	0.0298744	0.0230809	0.0304804	0.0130754	0.0382073	0.0298396	0.025308	0.032867
k__Bacteria;p__Firmicutes;c__Clostridia;o__Clostridiales;f__Veillonellaceae;g__Veillonella	0.00103002	0.00143677	0.00479775	0.00366465	0.00277175	0.00186878	0.00122881	0.00178328	0.00375667	0.00111426	0.00170172	0.00929717	0.00285596	0.00249878	0.00292227	0.00113694	0.00274395	0.00674684	0.0032591	0.002958	0.00160851	0.00140959	0.000764026	0.00128598	0.000574519	0.00101673	0.00095729	0.00124291	0.00130176	0.0158325	0.00507818	0.000818107	0.00165261	0.00333526	0.000851089	0.00043105	0.00242809	0.000497443	0.00607948	0.000682343	0	0	0.00011912	7.24344e-05	1.5782e-05	0	0	0	0.000308381
k__Bacteria;p__Firmicutes;c__Clostridia;o__Clostridiales;f__[Mogibacteriaceae];g__	0.00329262	0.00200074	0.00168624	0.00338419	0.00475158	0.00300095	0.00334632	0.00234871	0.00262967	0.00350047	0.00237125	0.00443535	0.00513157	0.00273824	0.00274693	0.00214855	0.00374595	0.00369742	0.00177102	0.00363027	0.00417343	0.00309683	0.00403124	0.00535988	0.00281514	0.00370809	0.00393962	0.00521308	0.00530716	0.00312012	0.00256312	0.00461497	0.00170218	0.00436149	0.00650056	0.0019572	0.00501503	0.00207704	0.00289146	0.00272937	0.00202477	0.00193113	0.00229164	0.0018181	0.00156241	0.00219344	0.00218172	0.00484303	0.0035545
k__Bacteria;p__Firmicutes;c__Clostridia;o__Clostridiales;f__[Mogibacteriaceae];g__Mogibacterium	0.00129722	0.0019806	0.0019472	0.00422556	0.00125676	0.00150048	0.00130561	0.00252269	0.00177816	0.00358457	0.0052865	0.00400887	0.00537593	0.00217602	0.00144165	0.00113694	0.00366888	0.00304942	0.000607807	0.00374404	0.00726003	0.00353466	0.00775085	0.00575254	0.00397136	0.00316982	0.00522828	0.00473023	0.00513193	0.00293039	0.00520633	0.0046779	0.00328042	0.00179591	0.0102864	0.00217855	0.00377829	0.00381373	0.00418891	0.00316677	0.00168031	0.00164418	0.00242778	0.00179637	0.00175969	0.00385334	0.00167298	0.00698596	0.00405765
k__Bacteria;p__Firmicutes;c__Erysipelotrichi;o__Erysipelotrichales;f__Erysipelotrichaceae;g__	8.61943e-06	6.71389e-06	0	0.000299155	5.16476e-05	6.82035e-05	8.77722e-05	0	0.0002254	0	0	0	0	1.04116e-05	0.000263004	8.95231e-05	7.70772e-05	0	0	0	5.79643e-05	0	0	0.000314132	5.74519e-05	0.000215308	0.000282278	0.000125186	0	2.10819e-05	0	0	0	0.000171039	0.000381523	0.00019805	0.00027231	8.72707e-06	0	0.000542375	3.36061e-05	7.75555e-06	0.000164499	0.000217303	7.10188e-05	0	4.89175e-05	8.57173e-05	0
k__Bacteria;p__Firmicutes;c__Erysipelotrichi;o__Erysipelotrichales;f__Erysipelotrichaceae;g__Bulleidia	0.00101278	0.000637819	0.000782897	0.000953556	0.00115346	0.00125494	0.000713149	0.000492939	0.00232913	0.000714811	0.00111588	0.000682361	0.00215343	0.00250919	0.00150984	0.000626662	0.00084785	0.00148659	0.000817396	0.000848097	0.00142013	0.00273376	0.00405135	0.00225782	0.00118494	0.00145931	0.00281051	0.00215498	0.00202774	0.0015179	0.002467	0.00205576	0.00090067	0.0026511	0.00451958	0.00119995	0.00366483	0.00108216	0.00235394	0.002187	0.00038647	0.00152009	0.00123658	0.0016515	0.00040244	0.00186739	0.00148709	0.00154291	0.00202883
k__Bacteria;p__Firmicutes;c__Erysipelotrichi;o__Erysipelotrichales;f__Erysipelotrichaceae;g__Catenibacterium	0.0013317	0.000778811	0.000461708	0.0186411	0.00280618	0.01139	0.00295134	0.000101488	0.00177816	0.000136655	5.57942e-05	0.000597066	0.000641447	0.029902	0.00181181	0.00191579	0.00348389	0.0107111	0.000586848	0.000361993	0.0118537	0.00591602	0.00612226	0.00148231	0.00193182	0.000526309	0.0158935	0.00347837	0.00297902	0.0114896	0.00892285	0	0.00133035	0.00739743	0.000278805	0.00010485	0.00995064	0.00226904	0.00387381	0.000594863	0.000100818	0.000729021	4.5379e-05	0.0106261	2.36729e-05	0.0134867	0.0104488	0	4.86918e-05
k__Bacteria;p__Firmicutes;c__Erysipelotrichi;o__Erysipelotrichales;f__Erysipelotrichaceae;g__Holdemania	0	2.01417e-05	0	0.000186972	6.88634e-05	0	6.58292e-05	0	0	7.35835e-05	0.000139486	0	6.10902e-05	4.16463e-05	8.7668e-05	5.37139e-05	0	0.000190589	2.09589e-05	0	0	0.000149502	0	0.000196333	0	0	3.68189e-05	8.94182e-06	0	0	0	4.19542e-05	0	0.000277938	2.93479e-05	0	0.000317694	0	5.5605e-05	3.4992e-05	0	0	0	0	0	0	3.9134e-05	0	6.49224e-05
k__Bacteria;p__Firmicutes;c__Erysipelotrichi;o__Erysipelotrichales;f__Erysipelotrichaceae;g__L7A_E11	0.000486998	0.000228272	0.000662451	0.000430035	0.000344317	0.000531987	0.00042789	0.00015948	0.000851511	0.000168191	0.000627685	0.000639713	0.000946897	0.000437286	0.000584454	0.000599805	0.000138739	0.000972003	5.23972e-05	0.000651587	0.000333295	0.000352398	0.000864556	0.000481015	0.000294441	0.000418655	0.00214777	0.000938892	0.00112652	0.000780031	0.000400487	0.000104886	0.000247891	0.000641396	0.000792393	5.82499e-05	0.000340387	0.000445081	0.000240955	0.000717335	0.000688925	0.000666977	0.000646651	0.000275251	0.00040244	0.000266769	0.000577226	0.0010929	0.000860222
k__Bacteria;p__Firmicutes;c__Erysipelotrichi;o__Erysipelotrichales;f__Erysipelotrichaceae;g__PSB-M-3	0	0	0	0	0.000120511	0	0	0	0	0	0	0	0	0	1.94818e-05	0	0	0	0	0	0	3.20362e-05	0.000160848	0	0	0	1.2273e-05	0	0	0	0	0	0	0.000171039	0	0	0.000317694	1.74541e-05	0.00011121	0	0	0.0001396	0	0	0	0.000355693	0	0	0
k__Bacteria;p__Firmicutes;c__Erysipelotrichi;o__Erysipelotrichales;f__Erysipelotrichaceae;g__RFN20	0.00415025	0.00380677	0.0049182	0.00235584	0.00278897	0.00458328	0.00278677	0.00336359	0.00200356	0.0023757	0.00318027	0.00379563	0.00083999	0.00451862	0.00312683	0.00189789	0.00365346	0.00150565	0.00161383	0.00217196	0.00347786	0.0140746	0.00127673	0.00705815	0.0112677	0.0058851	0.00414826	0.00200297	0.000700946	0.00299363	0.00240292	0.00316754	0.00549491	0.00192419	0.00714621	0.00842294	0.00121405	0.00434608	0.00203885	0.00185457	0.00337741	0.00382348	0.00313682	0.00675088	0.0102188	0.00085959	0.00436344	0.00287153	0.00538856
k__Bacteria;p__Firmicutes;c__Erysipelotrichi;o__Erysipelotrichales;f__Erysipelotrichaceae;g__Sharpea	4.74068e-05	0.000114136	0.000301114	0.00581482	0.0262714	0.00769336	4.38861e-05	0.000144982	0.00107691	6.30716e-05	1.39486e-05	0.000426476	0.000442904	0.000822514	0.000321449	0.000841517	1.54154e-05	0.00182965	0.00186534	0.000217196	0	0.00619367	7.03709e-05	0.000107983	5.02704e-05	0.000107654	0.00569465	0.000572277	0	0.000484884	0.00454953	0.000251725	0.0010494	0.00746157	0.000117392	0	0.00329041	0.00071562	0.000352165	0	0	0	0	0	5.52368e-05	0.000237128	0	0	0
k__Bacteria;p__Firmicutes;c__Erysipelotrichi;o__Erysipelotrichales;f__Erysipelotrichaceae;g__[Eubacterium]	0	0.000127564	0	5.60915e-05	0.00185931	4.09221e-05	3.29146e-05	0	0	0	2.78971e-05	0	0	4.16463e-05	0.000642899	0.000107428	0	0	0.00055541	7.23986e-05	0	0.000790227	9.04768e-05	9.81663e-05	0	3.58847e-05	0.000233186	1.78836e-05	0	0	0.000977188	0	8.26303e-05	0.000342078	0.000337501	8.15499e-05	0.00123674	6.10895e-05	0.00018535	0.000122472	4.20076e-05	0	6.80685e-05	0.000586718	0	0.000800308	0.000626143	0	0.000503149
k__Bacteria;p__Firmicutes;c__Erysipelotrichi;o__Erysipelotrichales;f__Erysipelotrichaceae;g__p-75-a5	0.000370635	0.000214844	0.000542005	0.000897465	0.000292669	0.00039558	0.000581491	0.000391452	0.000726289	0.000578156	0.000613737	0.00115148	0.00116071	0.000822514	0.000827976	0.00011638	0.000292893	0.000933885	8.38355e-05	0.000403363	0.000318804	0.00017086	0.00162858	0.000549731	0.000394982	0.000167462	0.00152185	0.00110879	0.00122666	0.000189737	0.000432526	0.000482474	0.000165261	0.000641396	0.00108587	0.00024465	0.000397118	0.000794163	0.000982355	0.000699839	0.000210038	0.000325733	0.000317653	0.000318711	0.000449786	0.000652103	0.0010077	0.00107147	0.000632994
k__Bacteria;p__Fusobacteria;c__Fusobacteriia;o__Fusobacteriales;f__Fusobacteriaceae;g__Fusobacterium	0.000219795	0.000201417	0.000521931	0.000579613	0.000344317	0.000163688	0.000164573	0.000144982	0.000776378	0.000147167	0.000460302	0.000767656	0.000290178	0.000166585	0.000409117	0.000134285	0.000262063	0.000933885	0.000335342	0.00035165	0.000333295	4.2715e-05	7.03709e-05	0.000353399	2.87259e-05	0.00022727	0.000233186	0	0.000350473	0.00219252	0.00140971	0.000356611	0.000115682	0.000192419	0.000366849	0.00031455	0.000680774	0	0.000389235	0.000104976	0	0	5.10514e-05	0	2.36729e-05	0	7.82679e-05	0	9.73836e-05
k__Bacteria;p__Fusobacteria;c__Fusobacteriia;o__Fusobacteriales;f__Leptotrichiaceae;g__Leptotrichia	9.91234e-05	0.000134278	0.00042156	0.000430035	0.000533691	0.000477425	0.000219431	0.000188477	0.000400711	8.40954e-05	0.00019528	0.000597066	0.000488721	0.000364405	0.000155854	0.000143237	0.000400802	0.000304942	0.00037726	0.00031028	0.000217366	0.000213575	0.000382013	3.92665e-05	9.33593e-05	0.000466502	0.000184094	0.000160953	2.50338e-05	0.00212927	0.00139369	0.000188794	0.00019005	0.000406217	0.000469566	2.33e-05	0.000317694	7.85436e-05	0.000389235	0.000104976	0	0	0	0	1.5782e-05	0	0	0	0
k__Bacteria;p__Lentisphaerae;c__[Lentisphaeria];o__Victivallales;f__Victivallaceae;g__	0.000318919	0.000375978	0.000220817	0.00046743	0.000120511	0.000436503	0.000680235	0.000202975	0.000150267	0.000388941	0.000822965	0	0	0.000187408	0.000224041	0.000205903	0.000647449	0	0.000104794	0.000103427	0.000362277	0.000277647	0	3.92665e-05	0.000718148	0.000645925	0.00020864	0.000232487	0	0.000231901	0.000496604	0.000167817	0.00054536	0.000983473	0.000293479	0.00022135	0.000147501	0.000349083	0.000278025	1.7496e-05	0.00103339	0.0001396	0.00021555	0.00023179	0.000268293	0	9.78349e-05	0.000171435	0.000178537
k__Bacteria;p__Lentisphaerae;c__[Lentisphaeria];o__Z20;f__R4-45B;g__	0.00123689	0.00114807	0.000521931	0.000766584	0.000137727	0.000927568	0.000680235	0.000971381	0.00102682	0.00139809	0.00132511	0.00247356	0.000458176	0.00155132	0	0.000411806	0.00137197	0	0.000293424	0.000568846	0.000739045	0.00042715	0.000382013	0.000932579	0.00177383	0.00068181	0.00217231	0.00068852	0.000500676	0.00122275	0.000464565	0.000356611	0.000586675	0.000748295	0.00120326	0.00017475	0	0.000994886	0	0.00274687	0.00185674	0.000798821	0.00121389	0.000282494	0.00138092	0.000533539	0.000596793	0.00147862	0.00206129
k__Bacteria;p__Planctomycetes;c__Planctomycetia;o__Pirellulales;f__Pirellulaceae;g__	0.0011981	0.00200074	0.00214795	0.00301025	0.00306442	0.00167781	0.00207362	0.00278366	0.00260462	0.00279617	0.00246889	0.00187649	0.00458176	0.00372734	0.002143	0.00105637	0.00326807	0.0040786	0.0021902	0.00262703	0.00546313	0.00259493	0.00549898	0.00553658	0.00537893	0.00605256	0.00335052	0.00713558	0.00588294	0.00379475	0.00318788	0.00774056	0.0045364	0.00513117	0.00824676	0.0046833	0.00444772	0.00369155	0.00506005	0.00372664	0.0010754	0.00120987	0.00224059	0.000832995	0.0022726	0.00234164	0.00271981	0.00660024	0.0049341
k__Bacteria;p__Planctomycetes;c__Planctomycetia;o__Planctomycetales;f__Planctomycetaceae;g__Planctomyces	0	0	0	0	0	0	0	0	0	0	0	0	0	0	0	0	7.70772e-05	0	0	0	0	0	0.000150795	0	0	0	0	0	0	0	0	0	0	0	0	0	0	0	0	0	0	0	0.000164499	2.89737e-05	3.15639e-05	0	9.78349e-06	0	0
k__Bacteria;p__Proteobacteria;c__Alphaproteobacteria;o__;f__;g__	0.000254273	0.000154419	0.000401485	0.00059831	0.00091244	0.000695676	0.000482747	0.000318961	0.000175311	6.30716e-05	0.000543994	0	0	0.000208231	0.00054549	0.000286474	0.00106367	0.000304942	0.00037726	0.000424049	0.00013042	0.00119602	0	0.000274866	0.000473978	0.000514348	0.000294551	0.000321906	0.000450608	6.32458e-05	0.000272331	0.000272702	0.000454467	0.000363458	7.33697e-05	0.00012815	0.000260963	0.00208577	0.000315095	0.000157464	0.00088216	0.000612688	0.000595599	0.000246277	0.000591823	0.000533539	0.000489175	0.000300011	0.000876453
k__Bacteria;p__Proteobacteria;c__Alphaproteobacteria;o__Caulobacterales;f__Caulobacteraceae;g__Mycoplana	0	0	0	9.34859e-05	0.000103295	0	0	0	0	0	0	0	0	1.04116e-05	3.89636e-05	0	3.08309e-05	0	0	2.06853e-05	0	0.000106787	0.000180954	0	0	0	0	0	0	0	0	0	0	0	5.86958e-05	0	0	0	0.00018535	0.000122472	0	0	0	0	0	0	0	0	0
k__Bacteria;p__Proteobacteria;c__Alphaproteobacteria;o__RF32;f__;g__	0.00118517	0.00123536	0.00383419	0.000878767	0.000774713	0.00102305	0.000296231	0.000434947	0.000350622	0.000630716	0.00135301	0.000810304	0.000335996	0.00172832	0.000730567	0.00479844	0.00163404	0.00116259	0.000827875	0.00137557	0.000434732	0.00215711	0.00167885	0.00145286	0.00127112	0.000275116	0.0010432	0.00121609	0.000650879	0.00238226	0.00568692	0.00142644	0.00209881	0.00153935	0.00055761	0.00591819	0.00226925	0.00247849	0.00011121	0.000244944	0.00257087	0.00250504	0.00121956	0.00603378	0.000686515	0.00228236	0.00361989	0.000514304	0.00188275
k__Bacteria;p__Proteobacteria;c__Alphaproteobacteria;o__Rhizobiales;f__Beijerinckiaceae;g__Chelatococcus	0	0	2.00743e-05	0	0.000223806	0	5.48576e-05	0	0	5.25597e-05	0.000139486	0	0	4.16463e-05	0	0	3.08309e-05	0	0	0	0	0	0	0	0	0	0	0	0	0	0	0	0	0	0	0	0	0	0	0	0	0.000170622	0.000260929	0.000101408	6.31278e-05	0	0.000234804	0.000300011	4.86918e-05
k__Bacteria;p__Proteobacteria;c__Alphaproteobacteria;o__Rhizobiales;f__Brucellaceae;g__Ochrobactrum	8.61943e-06	0	0	0	0	5.45628e-05	0	0	0	1.05119e-05	0.000181331	0	0	0	0	0	0	0	0	0	0	0	0	0	0	0	0	0	0	0	0	0	0	0	0	0	0	0	0	0	0.000176432	1.55111e-05	4.5379e-05	7.24344e-05	0	0	6.84844e-05	0	0.000113614
k__Bacteria;p__Proteobacteria;c__Alphaproteobacteria;o__Rhizobiales;f__Phyllobacteriaceae;Other	4.30971e-06	0	0	0	0.000120511	0	0	0	2.50445e-05	0	0	0	0	0	9.74089e-06	0	0	0	0	0	0	0	0	9.81663e-06	0	0	0.000184094	3.57673e-05	0	0	0	0	6.61042e-05	0	0	8.15499e-05	0	0	0	0	0.000151227	0	5.67237e-05	0.00021006	3.94549e-05	0	5.87009e-05	0.000257152	0
k__Bacteria;p__Proteobacteria;c__Alphaproteobacteria;o__Rhizobiales;f__Phyllobacteriaceae;g__	6.0336e-05	2.68556e-05	0.000200743	0	0	0	0.000175544	0	0	1.05119e-05	0	0.000298533	0	3.12347e-05	0	0	0	0	0.000146712	0	0	0.000448507	0	0.000166883	1.4363e-05	0	0	0	0	2.10819e-05	1.60195e-05	0	0	0	0	0	0.000158847	0.000191996	0	0	5.04092e-05	6.97999e-05	3.97066e-05	0.000188329	0.000189383	0.000414975	0.000264154	0.000214293	0.000113614
k__Bacteria;p__Proteobacteria;c__Alphaproteobacteria;o__Rhodospirillales;f__Acetobacteraceae;g__Acetobacter	0.000103433	0.000107422	0.000120446	0	8.60793e-05	0	0	0	0	0	6.97428e-05	0	0	0.000124939	0.000126632	8.95231e-06	0	0	0.000167671	4.13706e-05	0	0	0	0	0	0	0	0	0	0	0	0	0	0	0	0	0	0	0	0	0.000176432	0.000380022	6.80685e-05	0.000796778	0.000765425	0.000622462	0.000723978	0.000257152	0
k__Bacteria;p__Proteobacteria;c__Alphaproteobacteria;o__Rickettsiales;f__;g__	0.000611979	0.00224915	0.000782897	0.00115923	0	0.00058655	0.000888694	0.00185577	0.00132736	0.00130348	0.000530045	0.00034118	0.000992715	0.000426874	0.00010715	0.000367045	0.000940342	0.000362119	0.000136233	0.000517133	4.34732e-05	0.000459186	0.00094498	0.00127616	0.000294441	0.00114831	7.36377e-05	0.000232487	0.000125169	0.000632458	0	0.000922993	4.95782e-05	0.000641396	0.000425544	0.0002563	0.000385772	0.00014836	0.0015384	0.00110225	0.00156268	0.000108578	0.000856529	0.000202816	0.00117576	0	0.00019567	0.000664309	0.00105499
k__Bacteria;p__Proteobacteria;c__Alphaproteobacteria;o__Rickettsiales;f__mitochondria;Other	0	0	0.000220817	0.000205669	0.000327101	0	0	0	0.000400711	1.05119e-05	0.000446354	0	0.000305451	0	0	8.05708e-05	0	0	0	0	4.34732e-05	0	0	0	0	0	0	0	0	0	0	0	0	0.000149659	0	0	0	0	0	0	0	0	0	7.24344e-06	0	0	0	4.28587e-05	0
k__Bacteria;p__Proteobacteria;c__Alphaproteobacteria;o__Sphingomonadales;f__Sphingomonadaceae;g__Sphingomonas	0	0	0	0.000878767	0	0	0	0	0	0	0.00129722	0.00136472	0.000503994	0	0	0	0.000416217	0.000819532	0.000775478	0.000393021	0	0	0.000130689	0	0	0	0.00157094	0	0.000175237	0.000147573	0.00062476	0	0	0	5.86958e-05	0	0.00116866	0	0	3.4992e-05	0	0.000193889	0.000192861	0.000101408	0.000173602	8.89231e-05	8.80514e-05	0	0.0013796
k__Bacteria;p__Proteobacteria;c__Betaproteobacteria;o__Burkholderiales;f__Alcaligenaceae;Other	1.72389e-05	0	0	0.00013088	0	0	0	0	0	0	0	0	0	8.32926e-05	0	0	0	0	0	0	0	0	0	0	0	0	0	0	0	0	0	0	0	0	0	0	0	0	0	0	5.88107e-05	0	3.97066e-05	8.69212e-05	0.000126256	0.000414975	9.78349e-06	0	3.24612e-05
k__Bacteria;p__Proteobacteria;c__Betaproteobacteria;o__Burkholderiales;f__Alcaligenaceae;g__Sutterella	4.74068e-05	0	2.00743e-05	0.00013088	0	0	0	0	0	0	8.36913e-05	0	0	0	0	0	7.70772e-05	0	4.19177e-05	0	0	0	0	0	0	0	0	0	0	0	0	0	0	0	0	1.165e-05	0	0	0	0	0.00129383	0.00177602	0.000147482	0.000159356	0.000528696	0.00106708	0.00667234	0.0012429	0.0015906
k__Bacteria;p__Proteobacteria;c__Betaproteobacteria;o__Burkholderiales;f__Burkholderiaceae;g__Lautropia	0.000176698	0.000375978	0.000361337	0.000710493	0.000878008	0.000531987	0.000175544	0.000420448	0.000851511	0.000304846	0.000348714	0.00243091	0.000274906	0.000760045	0.000301968	0.000384949	0.000585787	0.00123883	0.00102698	0.000920496	8.69464e-05	0.000160181	0.000241272	0.000471198	0.000222626	0.000107654	6.13648e-05	0.000107302	0.00020027	0.00330986	0.000961169	0.000272702	0.000132208	0.000598636	0.000132066	0.00040775	0.000204232	0.000113452	0.00048191	0.000612359	0	0	0	0	0	0	0	0	0
k__Bacteria;p__Proteobacteria;c__Betaproteobacteria;o__Burkholderiales;f__Comamonadaceae;Other	0.000202557	0.000167847	0.000180668	0	8.60793e-05	1.36407e-05	0	0	7.51334e-05	6.30716e-05	8.36913e-05	0.00034118	0.000274906	0.000187408	0.000136372	8.95231e-05	0.000107908	1.90589e-05	0.00018863	0.000206853	0.000217366	0.000598009	0.000502649	0.000422115	0.000323167	0.000311001	0.000871379	0.000438149	0.000425575	0.00120167	0.000352429	0.000440519	0.000181787	0.000299318	8.80437e-05	0.0003728	0.00125943	0.000436353	0.00120477	0.000472391	0.000268849	0.000395533	0.000249584	0.000130382	9.46917e-05	0.000681744	0.000381556	0.000364299	0.000486918
k__Bacteria;p__Proteobacteria;c__Betaproteobacteria;o__Burkholderiales;f__Comamonadaceae;g__	9.48137e-05	7.38528e-05	0.000100371	0.000149577	0.000189374	0.000231892	2.19431e-05	1.44982e-05	0	5.25597e-05	0	0	1.52725e-05	3.12347e-05	4.87045e-05	3.58092e-05	0.000154154	0	2.09589e-05	0.000413706	0	0	0.000191007	9.81663e-06	0	0	0.000171821	8.94182e-05	0	0.000126492	0	0.00014684	6.61042e-05	0.000149659	0	0.00019805	0	5.23624e-05	0	0.000104976	0.000134424	0.000131844	0.000385721	0.000188329	0.000126256	2.9641e-05	0.000215237	0.000257152	0.000551841
k__Bacteria;p__Proteobacteria;c__Betaproteobacteria;o__Burkholderiales;f__Comamonadaceae;g__Comamonas	7.32651e-05	9.39944e-05	0	0.000168275	0.000585339	0.000368299	0	2.89964e-05	0	3.15358e-05	0	0	0	0	0.000243522	0	0.00016957	0	0	0	0	0	0	0	0	0	0	0	0	2.10819e-05	0	0	0	0	0	0	0	0	0	0	0.000268849	0.000124089	0.000181516	0.000601205	0.000552368	0	0.000557659	0.000407157	0
k__Bacteria;p__Proteobacteria;c__Betaproteobacteria;o__Burkholderiales;f__Comamonadaceae;g__Limnohabitans	0	0	6.02228e-05	0	0	0	0	0	5.00889e-05	0	0	0	4.58176e-05	0	0	0	6.16618e-05	0	0.000104794	0	0	0	0	0	0	0	7.36377e-05	0	0	0	0	0	0	0	8.80437e-05	0	0.000226925	0	0.00022242	0	0	0	0	2.17303e-05	6.31278e-05	0	0	0	0
k__Bacteria;p__Proteobacteria;c__Betaproteobacteria;o__Burkholderiales;f__Oxalobacteraceae;g__Ralstonia	4.30971e-06	0.000107422	0	1.86972e-05	3.44317e-05	0	2.19431e-05	0	0	0.000126143	4.18457e-05	0.000597066	0	2.08231e-05	0.000116891	0	3.08309e-05	9.52944e-05	4.19177e-05	0.000113769	0.000246348	0	0.000311642	0.0001178	0.000122085	0.000251193	0	0.000187778	0.000150203	0.000168655	0.00060874	0	9.08933e-05	0.000363458	0	0.00022135	0.000136155	8.72707e-05	0.000129745	0.00017496	8.40153e-05	0.000100822	9.0758e-05	0.000144869	0.000236729	0.000326052	9.78349e-05	0.000150005	0.00426865
k__Bacteria;p__Proteobacteria;c__Betaproteobacteria;o__Neisseriales;f__Neisseriaceae;g__Kingella	0	0	0	0	0	0	0	0	0	0	8.36913e-05	0	0	0	0	0	0	0	0	0	0	2.13575e-05	0	0	0.000100541	0	0	0	0	8.43277e-05	0	0	4.95782e-05	0	0	0	0	0	0	0	0	0	0	0	0	0	0	0	0
k__Bacteria;p__Proteobacteria;c__Betaproteobacteria;o__Neisseriales;f__Neisseriaceae;g__Neisseria	0.000353396	0.000664675	0.00204758	0.0013462	0.00201425	0.000750239	0.000713149	0.000724911	0.00217887	0.000840954	0.000795068	0.00290003	0.00102326	0.000905807	0.000964348	0.000537139	0.00112533	0.00396425	0.00184438	0.00189271	0.000188384	0.00140959	0.000723815	0.00069698	8.61778e-05	0.000598079	0.00157094	0.000670637	0.000550744	0.00881224	0.00211457	0.000692245	0.000338784	0.00130417	0.000572284	0.000489299	0.000896352	0.000514897	0.00133452	0.000332424	0	4.65333e-05	6.80685e-05	0	0	0	0	0	0
k__Bacteria;p__Proteobacteria;c__Betaproteobacteria;o__Rhodocyclales;f__Rhodocyclaceae;g__	2.15486e-05	6.71389e-06	0	0	0	0.00019097	0	0	0	0.000252286	0	0	0	0	0	0	0	0	0	0	0	0	0	3.92665e-05	5.02704e-05	0	0	0	0.000400541	0	0	0	0	0	0	0	0.00027231	0	0	0	5.88107e-05	0	4.5379e-05	0	7.89098e-06	0	0	0	0
k__Bacteria;p__Proteobacteria;c__Deltaproteobacteria;o__Desulfobacterales;f__Desulfobulbaceae;g__Desulfobulbus	0.000232725	0	0.000260966	0	0.00041318	0	3.29146e-05	1.44982e-05	0	0.000147167	0	0	0	0.000114527	0.000136372	3.58092e-05	0.000323724	0.000857649	0.000199109	0.000289594	0.000304313	0.00025629	0.000170901	0.000353399	0.000157993	4.78463e-05	0.000110457	0.000357673	0.00020027	0	1.60195e-05	0.000104886	0.000223102	0.000149659	0.000220109	0.0001165	0.000726159	0.000261812	0.00022242	0.000139968	0	6.20444e-05	5.67237e-06	7.24344e-05	8.68008e-05	0	6.84844e-05	0.000107147	4.86918e-05
k__Bacteria;p__Proteobacteria;c__Deltaproteobacteria;o__Desulfovibrionales;f__Desulfovibrionaceae;g__	0.000142221	0	0.000160594	0	0	0	0.000120687	8.69893e-05	0	0.000178703	2.78971e-05	0.000298533	0.000274906	0	0	0	1.54154e-05	0	0	0	0	6.40724e-05	0	0.000284682	0.000100541	0	6.13648e-05	7.15346e-05	5.00676e-05	0	0.000240292	8.39085e-05	9.08933e-05	0	0.000102718	9.31999e-05	0.000238271	3.49083e-05	0.00014828	0	1.68031e-05	0	0.000147482	1.44869e-05	3.94549e-05	0	6.84844e-05	8.57173e-05	8.1153e-05
k__Bacteria;p__Proteobacteria;c__Deltaproteobacteria;o__Desulfovibrionales;f__Desulfovibrionaceae;g__Desulfovibrio	0.000508546	0.000268556	0.00106394	0.000972253	0.000464828	0.000600191	0.000625377	0.000376954	0.00115204	0.000693787	0.000948502	0.000895599	0.000656719	0.000801691	0.000642899	0.000250665	0.000770772	0.000533648	4.19177e-05	0.000424049	0.00173893	0.00025629	0.000281483	0.000471198	0.000201082	0.000406694	9.81836e-05	0.00107302	0.000751014	0.00054813	0.000833013	0.00130058	0.000718883	0.000662776	0.00205435	0.000768899	0.00107789	0.00086398	0.000611655	0.000612359	0.00027725	0.000325733	0.000408411	0.000492554	0.000576041	0.000533539	0.000958782	0.000235723	0.000324612
k__Bacteria;p__Proteobacteria;c__Deltaproteobacteria;o__GMD14H09;f__;g__	0.000107743	0.0002417	4.01485e-05	1.86972e-05	0.000172159	0.000163688	0.00050469	0.000275466	0.000200356	0.000220751	0	0	7.63627e-05	8.32926e-05	0	3.58092e-05	0	0.000152471	2.09589e-05	4.13706e-05	5.79643e-05	5.33937e-05	0.000170901	0	5.02704e-05	8.37311e-05	2.45459e-05	0	5.00676e-05	2.10819e-05	0	8.39085e-05	5.78412e-05	2.13799e-05	0.000352175	0.0001398	2.26925e-05	0	5.5605e-05	3.4992e-05	0.000378069	0.000155111	0.000175844	0.000152112	0	0	9.78349e-06	0	3.24612e-05
k__Bacteria;p__Proteobacteria;c__Epsilonproteobacteria;o__Campylobacterales;f__Campylobacteraceae;g__Campylobacter	6.89554e-05	0.00012085	0.000120446	0.000280458	0.00049926	0	0.000186516	1.44982e-05	0.000100178	5.25597e-05	0	0	1.52725e-05	7.2881e-05	0	0.000143237	0.000277478	0	0.000146712	0	0	0	0	0.000147249	6.46333e-05	0	9.81836e-05	0	0	2.10819e-05	0	0	3.30521e-05	0	0	9.31999e-05	0	3.49083e-05	0	5.24879e-05	0.00119302	0.000341244	0.000243912	0.000275251	0.000599714	0.000177846	0.000313072	0.0010929	0.000389535
k__Bacteria;p__Proteobacteria;c__Gammaproteobacteria;o__Aeromonadales;f__Succinivibrionaceae;g__	0.152262	0.108825	0.0519121	0.0388714	0.0623386	0.107639	0.100488	0.0696059	0.136142	0.0751393	0.126499	0.00443535	0.0265589	0.0270388	0.17443	0.142127	0.0389394	0.0673731	0.214283	0.273356	0.0240407	0.0174277	0.00691645	0.0348098	0.0418034	0.0491501	0.0438635	0.0159612	0.00398037	0.0157271	0.111191	0.0143483	0.00532965	0.0940714	0.0128397	0.0148071	0.0181994	0.0178119	0.00448547	0.0997621	0.100743	0.0568171	0.130901	0.113664	0.0214082	0.0797937	0.0870242	0.0183649	0.0345225
k__Bacteria;p__Proteobacteria;c__Gammaproteobacteria;o__Aeromonadales;f__Succinivibrionaceae;g__Ruminobacter	0.0320643	0.00493471	0.00427582	0.00908683	0.00394243	0.00964398	0.0210105	0.00382753	0.0381177	0.0353832	0.00736484	0.00217503	0.000687264	0.00972441	0.000672122	0.00204113	0.012579	0.00287789	0.00273513	0.0227538	0.00220264	0.000565973	0.000462437	0.00480033	0.00417244	0.00387555	0.0033137	0.000420266	0.000350473	0.000674622	3.2039e-05	0.00543307	0.00161129	0.000513117	4.40218e-05	0.0032154	0.00283656	0.00294102	0.00192764	0.00377913	0.025129	0.00263689	0.0324063	0.00403459	0.00141249	0.00148205	0.0103705	0.000900032	0.00441472
k__Bacteria;p__Proteobacteria;c__Gammaproteobacteria;o__Aeromonadales;f__Succinivibrionaceae;g__Succinivibrio	0.00307283	0.000892947	0.00242899	0.000336549	0.000878008	0.000682035	0.00233694	0.00107287	0.000525934	0.00353201	0.00345924	0.000469123	3.05451e-05	0.00159297	3.89636e-05	0.00140551	0.00205025	0.000457413	0.000817396	0.000475762	0.00210121	0.000299005	0.000281483	0	0.00334657	0.000693772	0.000135002	0.00140387	0.000700946	0.00164439	6.40779e-05	0.00104886	0.00139645	0	0.000205435	0.0027261	0	0.00152724	0.00189057	0.000874799	0.00241964	0.00400186	0.00159961	0.00469375	0.00254089	0.00640247	0.00351227	0.00282867	0.00699539
k__Bacteria;p__Proteobacteria;c__Gammaproteobacteria;o__Cardiobacteriales;f__Cardiobacteriaceae;g__Suttonella	0.000198247	0	0	0	0.000602555	0.000109126	0	0.000231971	5.00889e-05	0.000210239	9.76399e-05	0	0	0.000249878	0.00010715	0.00011638	0.000632033	0	0	0.000227538	0.000478205	0.000619367	0	0.000235599	0.000122085	0.000131577	0.000380461	8.94182e-05	0	0.00010541	0.000192234	0.000104886	4.95782e-05	0.000213799	0	0.00022135	0.000544619	0	0	0.000122472	3.36061e-05	0	0.000107775	7.24344e-06	2.36729e-05	0	1.9567e-05	0	0
k__Bacteria;p__Proteobacteria;c__Gammaproteobacteria;o__Enterobacteriales;f__Enterobacteriaceae;g__	8.61943e-06	0	0	0	0	4.09221e-05	0	0	0	0	0	0	0	0	0	0	0	0	0	0	0	0	0	0	0	0	0	0	0	0	0	0	0	0	0	0	0	0	0	0	6.72122e-05	1.55111e-05	0	0.000123138	9.46917e-05	0	5.87009e-05	0.000128576	0
k__Bacteria;p__Proteobacteria;c__Gammaproteobacteria;o__Enterobacteriales;f__Enterobacteriaceae;g__Erwinia	8.61943e-06	0	0	1.86972e-05	0	8.18442e-05	0	0.000101488	0	0	0	0	4.58176e-05	0.000124939	0.000224041	0	6.16618e-05	0	0	0.000134454	0	0	3.01589e-05	0	0	0.000179424	0	6.25928e-05	0	0	0	0	0	0.000149659	5.86958e-05	5.82499e-05	0	0	0	0	0	0.000131844	2.26895e-05	0.000521527	0.000189383	5.92821e-05	8.80514e-05	0.000107147	0
k__Bacteria;p__Proteobacteria;c__Gammaproteobacteria;o__Enterobacteriales;f__Enterobacteriaceae;g__Proteus	3.44777e-05	0	0	0.000112183	3.44317e-05	0	0	0	0	1.05119e-05	0	0	0	0	2.92227e-05	0	0.000123324	0	0	0	0	0	0	0	0	0	0	0	0	0	0	0	0	0	0	0	0	3.49083e-05	0	0	0.000126023	0.000124089	4.5379e-05	0.000564988	0.000173602	2.9641e-05	0.000939215	0.000428587	0
k__Bacteria;p__Proteobacteria;c__Gammaproteobacteria;o__Pasteurellales;f__Pasteurellaceae;Other	0.000168079	0.000100708	6.02228e-05	0.00013088	0.000258238	0	8.77722e-05	0.000376954	0.000751334	0.000136655	9.76399e-05	0	0.00012218	0.00019782	6.81862e-05	0	6.16618e-05	1.90589e-05	0	0.000186168	0	0.000523258	0.000502649	0.00129579	0.000402163	0	0.000270005	6.25928e-05	0	0	0	0	7.43673e-05	0.000106899	0.000117392	0.0011184	0.00191751	0.000122179	0	1.7496e-05	0	3.87777e-05	0.000130465	5.79475e-05	4.73459e-05	0.000948514	0	0.000342869	0.000210998
k__Bacteria;p__Proteobacteria;c__Gammaproteobacteria;o__Pasteurellales;f__Pasteurellaceae;g__Aggregatibacter	2.15486e-05	5.37111e-05	0.00028104	0.000448732	0.000120511	9.54849e-05	3.29146e-05	7.24911e-05	0.000425756	5.25597e-05	8.36913e-05	0.000511771	4.58176e-05	4.16463e-05	0.000311709	8.95231e-05	0.00033914	0.000476472	7.3356e-05	0.000206853	0	1.06787e-05	0	2.94499e-05	7.18148e-06	2.39232e-05	9.81836e-05	0.000125186	0.000325439	0.000969769	0.000144175	0.00014684	8.26303e-06	0	0.000161413	8.15499e-05	0	6.98166e-05	0.000166815	5.24879e-05	0	0	4.5379e-05	0	0	0	0	0	0
k__Bacteria;p__Proteobacteria;c__Gammaproteobacteria;o__Pasteurellales;f__Pasteurellaceae;g__Bibersteinia	2.15486e-05	0	0	0	0	0	0	0	0	8.40954e-05	0	0	0	0	0	0	0	0	0	2.06853e-05	0	7.47512e-05	0	0.000186516	0.000122085	0	4.90918e-05	0	0	0	0	0	0	0	1.46739e-05	0.0002796	0.000102116	0	0	0.000227448	0	0	5.67237e-06	0	0	0	0	0	0
k__Bacteria;p__Proteobacteria;c__Gammaproteobacteria;o__Pasteurellales;f__Pasteurellaceae;g__Haemophilus	0.00014653	0.000409547	0.000542005	0.000673098	0.000809145	0.000422862	0.00042789	0.000318961	0.0015778	0.00037843	0.000334765	0.0026868	0.000809445	0.000645517	0.000448081	0.000161142	0.000955758	0.00184871	0.00107938	0.000496447	0.000101438	0.000491222	0.00020106	0.000353399	7.89963e-05	0.000251193	0.00020864	0.000599102	0.000250338	0.0044272	0.00124952	0.000419542	0.000115682	0.000962094	0.000308153	0.00017475	0.000590004	0	0.00066726	0.000122472	0	0	0	0	0	0.000474257	0	0	0
k__Bacteria;p__Proteobacteria;c__Gammaproteobacteria;o__Pseudomonadales;f__Moraxellaceae;g__Acinetobacter	1.72389e-05	0.00012085	6.02228e-05	0.000186972	0.000172159	0	0	0.000115986	0	3.15358e-05	0.000237125	0.000127943	0.000152725	3.12347e-05	0.000136372	4.47616e-05	9.24927e-05	0	2.09589e-05	0.000144797	2.89821e-05	0.000331041	0	8.83496e-05	0.000172356	0	9.81836e-05	0	0	0.00134924	3.2039e-05	0	8.26303e-06	0	4.40218e-05	0	0	0	0	0	3.36061e-05	0.000286955	0.00011912	0.000651909	0.000110474	0	0.000450041	0.000492875	0
k__Bacteria;p__Proteobacteria;c__Gammaproteobacteria;o__Pseudomonadales;f__Moraxellaceae;g__Moraxella	0	0	0	0	0	0	0	0.000115986	0	0	1.39486e-05	0	0	0	0	0	0	0	0	0	0	0	0	3.92665e-05	0	0	0	0	0	0	0	0	1.65261e-05	0	0	0	0.000329041	0	0	0	0	0	5.67237e-06	0	0	0	0	0	0
k__Bacteria;p__Proteobacteria;c__Gammaproteobacteria;o__Pseudomonadales;f__Pseudomonadaceae;g__Pseudomonas	0	3.35694e-05	0	0	0	1.36407e-05	0	0	0	0	0	0	0	0	0	0	0.000138739	0	0	0	0	0	0	0	0	0	0	0	0	0	0	0	0	0	0	0	0	0	0	0	4.20076e-05	0.000116333	5.10514e-05	0.000304224	0.000126256	0	0.000166319	0	0
k__Bacteria;p__Proteobacteria;c__Gammaproteobacteria;o__Xanthomonadales;f__Xanthomonadaceae;Other	0	0	0	0	5.16476e-05	4.09221e-05	0	0	0	0	0	0	0	0	2.92227e-05	0	0	0	0	0	0	0	0	0	0	0	0	0	0	0	0	0	0	0	0	0	0	0	0	0	1.68031e-05	0	0.000107775	0.000666396	7.10188e-05	0	0.000205453	0.000300011	3.24612e-05
k__Bacteria;p__SR1;c__;o__;f__;g__	0.00199109	0.00359193	0.000180668	0.0013462	0.0053197	0.00144591	0.000746064	0.00104387	0.00130231	0.000819931	0.00119958	0.000426476	0.00119126	0.0016242	0.00327294	0.00353616	0.000369971	0.000876708	0.00198061	0.00130317	0.000376768	0.00476272	0.00367939	0.000736247	0.00321012	0.00251193	0.00126411	0.00073323	0.000600811	0.000421638	0.00185826	0.000881039	0.00185918	0.000641396	0.000469566	0.00133975	0.00256425	0.00342974	0.000685795	0.000524879	0.00226841	0.00582441	0.00271707	0.00266558	0.00107317	0.0010078	0.00184908	0.00107147	0.0015906
k__Bacteria;p__Spirochaetes;c__MVP-15;o__PL-11B10;f__;g__	0.000254273	0	0	0	0	8.18442e-05	0	0	0.0002254	0	0.000753222	0	0	0.000260289	0	0	0.000246647	0	0	0	0	0	0	0	0	0	0	3.57673e-05	0	0	0	0	0	0	0	0	0	0	0	0	0	0.000100822	0	1.44869e-05	0	0	1.9567e-05	0	0.000113614
k__Bacteria;p__Spirochaetes;c__Spirochaetes;o__M2PT2-76;f__;g__	6.46457e-05	0	4.01485e-05	3.73944e-05	0	0.000163688	0	4.34947e-05	0.00127727	0.000178703	0.000125537	0	0	0	0	0	0	0	0	0	0	0	0	0	0	0.000131577	0	0	0	0	0	0	0	0	0	0	0	0	0	0	0.000126023	1.55111e-05	6.80685e-05	0	0	0	0	0	0
k__Bacteria;p__Spirochaetes;c__Spirochaetes;o__Spirochaetales;f__Spirochaetaceae;g__	0.000810226	0.000389405	0.000722674	0.000112183	0.000258238	0.000327377	0.000219431	0.000449445	0.000100178	0.000683276	0.000878759	0.000852951	0.00018327	0.000437286	4.87045e-05	0.000375997	0.000416217	0.000247765	0.000335342	0.000103427	0.000608625	0.000224254	0.00047249	0.00101111	0.00110595	0.00154304	0.000233186	0.000339789	0.000300406	0.000210819	0.000672818	0.000419542	0.000437941	0.000705535	0.00115924	0.000500949	0.000238271	3.49083e-05	0.00220566	0.0012947	0.000588107	0.000791066	0.00021555	0.000398389	0.000670733	0.00029641	4.89175e-05	0.000557163	0.000860222
k__Bacteria;p__Spirochaetes;c__Spirochaetes;o__Spirochaetales;f__Spirochaetaceae;g__Treponema	0.0167562	0.0307563	0.0155375	0.0266435	0.0225528	0.0265448	0.0185529	0.016064	0.0276992	0.0126984	0.01897	0.00929717	0.0221299	0.013129	0.0118741	0.0172869	0.0113304	0.0144466	0.0128583	0.0295903	0.0098974	0.0489193	0.00304605	0.0282326	0.0239431	0.0284327	0.014163	0.00739489	0.00433085	0.0158325	0.00873062	0.0171803	0.0328703	0.013619	0.0173446	0.0295094	0.016418	0.0290175	0.0207221	0.0136819	0.0194831	0.0235381	0.0164385	0.0207814	0.0181492	0.0109968	0.0235782	0.0106932	0.0193144
k__Bacteria;p__Synergistetes;c__Synergistia;o__Synergistales;f__Dethiosulfovibrionaceae;g__Pyramidobacter	0.000478378	0.000275269	0.000762822	0.000504824	0.000568123	0.00058655	0.000757035	0.000536434	0.000976734	0.000809419	0.000767171	0.000426476	0.00167998	0.000291524	0.000496786	0.000483425	0.000308309	0.000457413	0.000272465	0.00081707	0.000507188	0.00117466	0.000140742	0.000284682	0.000201082	0.000275116	0.000699558	0.000438149	0.000450608	2.10819e-05	0.000816993	0.000209771	0.000132208	0.000235178	0.000337501	0.0002796	0.00150905	0.000846526	0.00044484	0.000209952	0.000361266	0.000721266	0.000346015	0.000202816	7.10188e-05	0.000474257	0.000430474	0.000107147	0.000194767
k__Bacteria;p__Synergistetes;c__Synergistia;o__Synergistales;f__Dethiosulfovibrionaceae;g__TG5	0.00014653	0.000161133	4.01485e-05	7.47887e-05	6.88634e-05	4.09221e-05	2.19431e-05	0.000115986	0.00115204	9.46074e-05	0.000348714	0.000213238	0.000167998	0.000176997	9.74089e-06	3.58092e-05	0.000107908	0.00083859	0.000482054	0.000113769	0	0.000320362	9.04768e-05	0	9.33593e-05	0.000119616	8.59107e-05	0.000178836	0.000225304	0.000611376	0.000160195	0.000167817	9.91563e-05	6.41396e-05	7.33697e-05	0.00015145	0.000147501	3.49083e-05	0.000166815	0.000122472	0.00027725	0	0	0	0	5.92821e-05	0.00019567	0	0
k__Bacteria;p__Tenericutes;c__Mollicutes;o__;f__;g__	7.32651e-05	6.71389e-05	0.000260966	0	0.000309885	0.000218251	0.000219431	0	0	0	0.000348714	0	0	0.000114527	0	2.68569e-05	0.000215816	0	0.000199109	4.13706e-05	0	0.000117466	0	0.000206149	0.000150811	7.17695e-05	0.000135002	0	0	0	0	0	2.47891e-05	2.13799e-05	0	0	0	8.72707e-05	0	0	6.72122e-05	6.97999e-05	4.5379e-05	9.41647e-05	0.000441895	0	6.84844e-05	2.14293e-05	0.000129845
k__Bacteria;p__Tenericutes;c__Mollicutes;o__Acholeplasmatales;f__;g__	0.000129291	0	0.00014052	0	0	0	0	0	0	0	2.78971e-05	0	0.00012218	8.32926e-05	0	0	0	0	0	0	0	0	0	0	0	0	0.000343643	0	0	0	0	0.00014684	0	0	0	0	0	8.72707e-06	0	0	0	0	0.000272274	0	0.00102583	0	0	0	0
k__Bacteria;p__Tenericutes;c__Mollicutes;o__Anaeroplasmatales;f__Anaeroplasmataceae;g__Anaeroplasma	0.00204711	0.00148377	0.00176654	0.00403859	0.00370141	0.00422862	0.00115201	0.000478441	0.00370658	0.00129297	0.00345924	0.000298533	0.000442904	0.00244672	0.00461718	0.00191579	0.00104825	0.00245859	0.00153	0.00200647	0.000768027	0.00426082	0.000492596	0.0077944	0.00760519	0.00246409	0.00274914	0.00114455	0.000250338	0.0054813	0.00140971	0.00165719	0.00385057	6.41396e-05	0.00105652	0.0041474	0.00106655	0.00282757	0.00244662	0.00325425	0.00146187	0.00331162	0.00238807	0.00346236	0.00660475	0.000533539	0.00606576	0.000492875	0.00499903
k__Bacteria;p__Tenericutes;c__Mollicutes;o__Mycoplasmatales;f__Mycoplasmataceae;g__	0.00030168	0.000919803	0	0.000523521	0.000395965	0.000995771	0.00159087	0.000391452	2.50445e-05	0.000367918	0.00139486	0.0017912	0.000366541	0.000270701	0.000243522	0.000438663	0.000554956	0.000705178	0.000356301	0.000279252	0.00101438	0.00034172	0.00774079	0.00123689	0.0015512	0.000275116	0.000490918	0.000554393	0.00215291	0.000316229	0	0.000985924	5.78412e-05	0.000384837	0.000234783	0.00029125	0.000487888	0.000261812	0.00166815	0.000717335	0.00150387	0.00109353	0.00126494	0.000391146	0.00072597	0.000800308	0.000831597	0.000685739	0.000973836
k__Bacteria;p__Tenericutes;c__Mollicutes;o__Mycoplasmatales;f__Mycoplasmataceae;g__Mycoplasma	1.29291e-05	0	4.01485e-05	0	0.00020659	0.000150048	0	2.89964e-05	0.000200356	0	1.39486e-05	0	0	0.000176997	4.87045e-05	0	0.000154154	1.90589e-05	0.000125753	5.17133e-05	0	1.06787e-05	0	0.000422115	8.61778e-05	0	0	8.94182e-06	0	0.000147573	0.000224273	0.000377588	0	4.27597e-05	0.000146739	0.00015145	0.000998468	1.74541e-05	0	3.4992e-05	5.04092e-05	0	0	4.34606e-05	0.000118365	0	9.78349e-06	4.28587e-05	3.24612e-05
k__Bacteria;p__Tenericutes;c__Mollicutes;o__RF39;f__;g__	0.0201134	0.0120917	0.0101777	0.0172762	0.022811	0.0317556	0.0214384	0.0193841	0.0111949	0.0152423	0.0152458	0.00814568	0.010874	0.0229679	0.0213033	0.0103131	0.00624326	0.010349	0.0128268	0.0122871	0.00850626	0.046004	0.0169694	0.0443613	0.0137956	0.0100597	0.0327442	0.012143	0.0139939	0.012607	0.017285	0.0105515	0.0109072	0.0280931	0.009406	0.0196302	0.0270721	0.0224286	0.0117697	0.0191231	0.0198696	0.0201256	0.0198363	0.028655	0.0265926	0.0211341	0.022776	0.0240437	0.0229663
k__Bacteria;p__Tenericutes;c__RF3;o__ML615J-28;f__;g__	2.15486e-05	0.000194703	0	3.73944e-05	0	0	0.000219431	2.89964e-05	0.000125222	0.000105119	0.000334765	4.26476e-05	1.52725e-05	0	0	8.95231e-06	0.000308309	3.81177e-05	0.000104794	0.00015514	0	0.00017086	0	0.000402482	0.000150811	0.000167462	0.000110457	1.78836e-05	0	0.000189737	0	0	7.43673e-05	0.000149659	0.000117392	4.66e-05	0	0.000157087	0	1.7496e-05	0.000201637	0.000100822	0.000141809	0.000195573	0.000315639	0	0.000352206	0.000171435	3.24612e-05
k__Bacteria;p__Verrucomicrobia;c__Opitutae;o__HA64;f__;g__	0.000926588	0.000731814	0.000883268	0.00142099	0.000120511	0.00260537	0.000921608	0.0016093	0.00182825	0.000998633	0.000948502	0.000725009	0.000992715	0.000447697	0.000798753	0.000143237	0.000940342	9.52944e-05	0.000335342	0.00138592	0.000985393	0.000864978	0.00246298	0.00910983	0.000351893	0.000287078	0.00100638	0.000107302	0.00182747	0.000400557	0.000288351	0.00094397	0	0.000406217	0.000264131	0.00101355	0.00174732	0.000200723	0.00189057	0.00171461	0.000764539	0.000628199	0.00268871	0.000101408	0.00118365	0.000266769	0.000753329	0.00145719	0.000470688
k__Bacteria;p__Verrucomicrobia;c__Verruco-5;o__WCHB1-41;Other;Other	0	2.01417e-05	0	0	0	0	1.09715e-05	7.24911e-05	0	0.000157679	9.76399e-05	0	0	6.24694e-05	9.74089e-06	0	0	0.000209648	0	5.17133e-05	0.00013042	0	0.000170901	0	0	0	0.000319097	4.47091e-05	0	0	0	0.000314657	0	4.27597e-05	0.000469566	0	0	0	0	1.7496e-05	5.04092e-05	0	7.37409e-05	0	0	0	0	0	0
k__Bacteria;p__Verrucomicrobia;c__Verruco-5;o__WCHB1-41;f__;g__	7.32651e-05	2.01417e-05	0.00042156	0	0	0	5.48576e-05	0	0	0	8.36913e-05	4.26476e-05	7.63627e-05	0	0	6.26662e-05	9.24927e-05	0	0	0	0.000188384	0	0	0.000265049	6.46333e-05	3.58847e-05	0	0.000205662	0.000225304	0.000168655	0	0.000356611	0.000214839	0.000192419	0.000234783	0.000570849	0	9.59978e-05	9.2675e-05	0.000192456	0	0	0.000113447	6.51909e-05	0.000205165	0	0	0	0
k__Bacteria;p__Verrucomicrobia;c__Verruco-5;o__WCHB1-41;f__RFP12;g__	0.0202212	0.0150727	0.0417946	0.0207913	0.00941707	0.0220707	0.026584	0.0302868	0.0243182	0.0209503	0.0360291	0.0243091	0.0142493	0.033088	0.00911748	0.00875536	0.0391706	0.0113781	0.00842547	0.0137557	0.0263882	0.0166695	0.0101032	0.00966938	0.032884	0.0185046	0.0177221	0.0391562	0.0115906	0.0380529	0.00773741	0.0436534	0.0215087	0.0184081	0.0271908	0.0653448	0.0114937	0.0191036	0.0220937	0.0181433	0.0302119	0.0306654	0.0220315	0.00825028	0.0199405	0.00865519	0.0153894	0.0241723	0.0330617
k__Bacteria;p__Verrucomicrobia;c__Verruco-5;o__WCHB1-41;f__WCHB1-25;g__	0.00090073	0.00155762	0.00196728	0.00239324	0.000826361	0.000804802	0.00139338	0.00140633	0.00155276	0.0013245	0.00283156	0.000383828	0.000244361	0.00281112	0.0017631	0.00323178	0.00300601	0.00196306	0.000723081	0.00113769	0.00336193	0.00404724	0.000291536	0.00078533	0.0027936	0.00267939	0.000846834	0.00227122	0.000325439	0.000737867	0.00161797	0.000503451	0.00166913	0.00262972	0.00161413	0.0004427	0.00221251	0.00450317	0.00494884	0.00157464	0.000504092	0.000829843	0.000822494	0.00135452	0.000307748	0.000414975	0.000655494	0.00250723	0.0007953
k__Bacteria;p__Verrucomicrobia;c__[Pedosphaerae];o__[Pedosphaerales];f__R4-41B;g__	0	0	0	0	0	0	0	0	0	0	0	0.00140737	0	0	0	0	0	0	0	0	0	0	0	0	0	0	0	0	0	0	0	0	0	0	0	0	0	0	0	0	0	0	0	0	0	0	0	0	0
k__Bacteria;p__WPS-2;c__;o__;f__;g__	0.000486998	0.00345765	0.000903342	0.00789021	0.00117068	0.000245533	0.00177739	0.000710413	0.00215382	0.000168191	0.00170172	4.26476e-05	0.00114544	0.00248837	0.0125073	0.00269465	0.0018961	0.00592731	0.0130993	0.0164655	0.000478205	0.04421	0.000804238	0.00131543	0.00190309	0.00404301	0.00138684	0.00290609	0.003705	0.00181305	0.00219467	0.000608336	0.000115682	0.0222992	0.000851089	0.00022135	0.00685312	0.00488716	0.00172375	0.00108475	0.000520895	0.00109353	0.00081115	0.000644666	0.000149929	0	0	0.000171435	1.62306e-05
[truncated: 30 more columns]

## Sheet: Mapping File
		REVERSE PRIMER DETAILS					FORWARD PRIMER DETAILS
code	Dietary Treatment	Reverse Complement of 3’ adapter	Golay Barcode	Reverse Primer Pad	Reverse Primer Linker	Reverse Primer	5’ Illumina adapter	Forward Primer Pad	Forward Primer Linker	Forward Primer
CTL_1	CTL	GAAGACGGCATACGAGAT	TTGCGTTAGCAG	AGTCAGTCAG	CC	GGACTACHVGGGTWTCTAAT	AATGATACGGCGACCACCGAGATCTACAC	TATGGTAATT	GT	GTGCCAGCMGCCGCGGTAA
CTL_2	CTL	GAAGACGGCATACGAGAT	TACGAGCCCTAA	AGTCAGTCAG	CC	GGACTACHVGGGTWTCTAAT	AATGATACGGCGACCACCGAGATCTACAC	TATGGTAATT	GT	GTGCCAGCMGCCGCGGTAA
CTL_3	CTL	GAAGACGGCATACGAGAT	CACTACGCTAGA	AGTCAGTCAG	CC	GGACTACHVGGGTWTCTAAT	AATGATACGGCGACCACCGAGATCTACAC	TATGGTAATT	GT	GTGCCAGCMGCCGCGGTAA
CTL_4	CTL	GAAGACGGCATACGAGAT	TGCAGTCCTCGA	AGTCAGTCAG	CC	GGACTACHVGGGTWTCTAAT	AATGATACGGCGACCACCGAGATCTACAC	TATGGTAATT	GT	GTGCCAGCMGCCGCGGTAA
CTL_5	CTL	GAAGACGGCATACGAGAT	ACCATAGCTCCG	AGTCAGTCAG	CC	GGACTACHVGGGTWTCTAAT	AATGATACGGCGACCACCGAGATCTACAC	TATGGTAATT	GT	GTGCCAGCMGCCGCGGTAA
CTL_6	CTL	GAAGACGGCATACGAGAT	TCGACATCTCTT	AGTCAGTCAG	CC	GGACTACHVGGGTWTCTAAT	AATGATACGGCGACCACCGAGATCTACAC	TATGGTAATT	GT	GTGCCAGCMGCCGCGGTAA
CTL_7	CTL	GAAGACGGCATACGAGAT	GAACACTTTGGA	AGTCAGTCAG	CC	GGACTACHVGGGTWTCTAAT	AATGATACGGCGACCACCGAGATCTACAC	TATGGTAATT	GT	GTGCCAGCMGCCGCGGTAA
CTL_8	CTL	GAAGACGGCATACGAGAT	GAGCCATCTGTA	AGTCAGTCAG	CC	GGACTACHVGGGTWTCTAAT	AATGATACGGCGACCACCGAGATCTACAC	TATGGTAATT	GT	GTGCCAGCMGCCGCGGTAA
CTL_9	CTL	GAAGACGGCATACGAGAT	TTGGGTACACGT	AGTCAGTCAG	CC	GGACTACHVGGGTWTCTAAT	AATGATACGGCGACCACCGAGATCTACAC	TATGGTAATT	GT	GTGCCAGCMGCCGCGGTAA
CTL_10	CTL	GAAGACGGCATACGAGAT	AAGGCGCTCCTT	AGTCAGTCAG	CC	GGACTACHVGGGTWTCTAAT	AATGATACGGCGACCACCGAGATCTACAC	TATGGTAATT	GT	GTGCCAGCMGCCGCGGTAA
CTL_11	CTL	GAAGACGGCATACGAGAT	TAATACGGATCG	AGTCAGTCAG	CC	GGACTACHVGGGTWTCTAAT	AATGATACGGCGACCACCGAGATCTACAC	TATGGTAATT	GT	GTGCCAGCMGCCGCGGTAA
CTL_12	CTL	GAAGACGGCATACGAGAT	TCGGAATTAGAC	AGTCAGTCAG	CC	GGACTACHVGGGTWTCTAAT	AATGATACGGCGACCACCGAGATCTACAC	TATGGTAATT	GT	GTGCCAGCMGCCGCGGTAA
CTL_13	CTL	GAAGACGGCATACGAGAT	TGTGAATTCGGA	AGTCAGTCAG	CC	GGACTACHVGGGTWTCTAAT	AATGATACGGCGACCACCGAGATCTACAC	TATGGTAATT	GT	GTGCCAGCMGCCGCGGTAA
CTL_14	CTL	GAAGACGGCATACGAGAT	CATTCGTGGCGT	AGTCAGTCAG	CC	GGACTACHVGGGTWTCTAAT	AATGATACGGCGACCACCGAGATCTACAC	TATGGTAATT	GT	GTGCCAGCMGCCGCGGTAA
CTL_15	CTL	GAAGACGGCATACGAGAT	TACTACGTGGCC	AGTCAGTCAG	CC	GGACTACHVGGGTWTCTAAT	AATGATACGGCGACCACCGAGATCTACAC	TATGGTAATT	GT	GTGCCAGCMGCCGCGGTAA
CTL_16	CTL	GAAGACGGCATACGAGAT	GGCCAGTTCCTA	AGTCAGTCAG	CC	GGACTACHVGGGTWTCTAAT	AATGATACGGCGACCACCGAGATCTACAC	TATGGTAATT	GT	GTGCCAGCMGCCGCGGTAA
CTL_17	CTL	GAAGACGGCATACGAGAT	GATGTTCGCTAG	AGTCAGTCAG	CC	GGACTACHVGGGTWTCTAAT	AATGATACGGCGACCACCGAGATCTACAC	TATGGTAATT	GT	GTGCCAGCMGCCGCGGTAA
CTL_18	CTL	GAAGACGGCATACGAGAT	CTATCTCCTGTC	AGTCAGTCAG	CC	GGACTACHVGGGTWTCTAAT	AATGATACGGCGACCACCGAGATCTACAC	TATGGTAATT	GT	GTGCCAGCMGCCGCGGTAA
CTL_19	CTL	GAAGACGGCATACGAGAT	ACTCACAGGAAT	AGTCAGTCAG	CC	GGACTACHVGGGTWTCTAAT	AATGATACGGCGACCACCGAGATCTACAC	TATGGTAATT	GT	GTGCCAGCMGCCGCGGTAA
CTL_20	CTL	GAAGACGGCATACGAGAT	ATGATGAGCCTC	AGTCAGTCAG	CC	GGACTACHVGGGTWTCTAAT	AATGATACGGCGACCACCGAGATCTACAC	TATGGTAATT	GT	GTGCCAGCMGCCGCGGTAA
MDDG_1	MDDG	GAAGACGGCATACGAGAT	ACCAGTGACTCA	AGTCAGTCAG	CC	GGACTACHVGGGTWTCTAAT	AATGATACGGCGACCACCGAGATCTACAC	TATGGTAATT	GT	GTGCCAGCMGCCGCGGTAA
MDDG_2	MDDG	GAAGACGGCATACGAGAT	GAATACCAAGTC	AGTCAGTCAG	CC	GGACTACHVGGGTWTCTAAT	AATGATACGGCGACCACCGAGATCTACAC	TATGGTAATT	GT	GTGCCAGCMGCCGCGGTAA
MDDG_3	MDDG	GAAGACGGCATACGAGAT	GTAGATCGTGTA	AGTCAGTCAG	CC	GGACTACHVGGGTWTCTAAT	AATGATACGGCGACCACCGAGATCTACAC	TATGGTAATT	GT	GTGCCAGCMGCCGCGGTAA
MDDG_4	MDDG	GAAGACGGCATACGAGAT	TAACGTGTGTGC	AGTCAGTCAG	CC	GGACTACHVGGGTWTCTAAT	AATGATACGGCGACCACCGAGATCTACAC	TATGGTAATT	GT	GTGCCAGCMGCCGCGGTAA
MDDG_5	MDDG	GAAGACGGCATACGAGAT	CATTATGGCGTG	AGTCAGTCAG	CC	GGACTACHVGGGTWTCTAAT	AATGATACGGCGACCACCGAGATCTACAC	TATGGTAATT	GT	GTGCCAGCMGCCGCGGTAA
MDDG_6	MDDG	GAAGACGGCATACGAGAT	CCAATACGCCTG	AGTCAGTCAG	CC	GGACTACHVGGGTWTCTAAT	AATGATACGGCGACCACCGAGATCTACAC	TATGGTAATT	GT	GTGCCAGCMGCCGCGGTAA
MDDG_7	MDDG	GAAGACGGCATACGAGAT	GATCTGCGATCC	AGTCAGTCAG	CC	GGACTACHVGGGTWTCTAAT	AATGATACGGCGACCACCGAGATCTACAC	TATGGTAATT	GT	GTGCCAGCMGCCGCGGTAA
MDDG_8	MDDG	GAAGACGGCATACGAGAT	CAGCTCATCAGC	AGTCAGTCAG	CC	GGACTACHVGGGTWTCTAAT	AATGATACGGCGACCACCGAGATCTACAC	TATGGTAATT	GT	GTGCCAGCMGCCGCGGTAA
MDDG_9	MDDG	GAAGACGGCATACGAGAT	CAAACAACAGCT	AGTCAGTCAG	CC	GGACTACHVGGGTWTCTAAT	AATGATACGGCGACCACCGAGATCTACAC	TATGGTAATT	GT	GTGCCAGCMGCCGCGGTAA
MDDG_10	MDDG	GAAGACGGCATACGAGAT	GCAACACCATCC	AGTCAGTCAG	CC	GGACTACHVGGGTWTCTAAT	AATGATACGGCGACCACCGAGATCTACAC	TATGGTAATT	GT	GTGCCAGCMGCCGCGGTAA
MDDG_11	MDDG	GAAGACGGCATACGAGAT	GCGATATATCGC	AGTCAGTCAG	CC	GGACTACHVGGGTWTCTAAT	AATGATACGGCGACCACCGAGATCTACAC	TATGGTAATT	GT	GTGCCAGCMGCCGCGGTAA
MDDG_12	MDDG	GAAGACGGCATACGAGAT	CGAGCAATCCTA	AGTCAGTCAG	CC	GGACTACHVGGGTWTCTAAT	AATGATACGGCGACCACCGAGATCTACAC	TATGGTAATT	GT	GTGCCAGCMGCCGCGGTAA
MDDG_13	MDDG	GAAGACGGCATACGAGAT	AGTCGTGCACAT	AGTCAGTCAG	CC	GGACTACHVGGGTWTCTAAT	AATGATACGGCGACCACCGAGATCTACAC	TATGGTAATT	GT	GTGCCAGCMGCCGCGGTAA
MDDG_14	MDDG	GAAGACGGCATACGAGAT	GTATCTGCGCGT	AGTCAGTCAG	CC	GGACTACHVGGGTWTCTAAT	AATGATACGGCGACCACCGAGATCTACAC	TATGGTAATT	GT	GTGCCAGCMGCCGCGGTAA
MDDG_15	MDDG	GAAGACGGCATACGAGAT	CGAGGGAAAGTC	AGTCAGTCAG	CC	GGACTACHVGGGTWTCTAAT	AATGATACGGCGACCACCGAGATCTACAC	TATGGTAATT	GT	GTGCCAGCMGCCGCGGTAA
MDDG_16	MDDG	GAAGACGGCATACGAGAT	CAAATTCGGGAT	AGTCAGTCAG	CC	GGACTACHVGGGTWTCTAAT	AATGATACGGCGACCACCGAGATCTACAC	TATGGTAATT	GT	GTGCCAGCMGCCGCGGTAA
MDDG_17	MDDG	GAAGACGGCATACGAGAT	AGATTGACCAAC	AGTCAGTCAG	CC	GGACTACHVGGGTWTCTAAT	AATGATACGGCGACCACCGAGATCTACAC	TATGGTAATT	GT	GTGCCAGCMGCCGCGGTAA
MDDG_18	MDDG	GAAGACGGCATACGAGAT	AGTTACGAGCTA	AGTCAGTCAG	CC	GGACTACHVGGGTWTCTAAT	AATGATACGGCGACCACCGAGATCTACAC	TATGGTAATT	GT	GTGCCAGCMGCCGCGGTAA
MDDG_19	MDDG	GAAGACGGCATACGAGAT	GCATATGCACTG	AGTCAGTCAG	CC	GGACTACHVGGGTWTCTAAT	AATGATACGGCGACCACCGAGATCTACAC	TATGGTAATT	GT	GTGCCAGCMGCCGCGGTAA
MDDG_20	MDDG	GAAGACGGCATACGAGAT	CAACTCCCGTGA	AGTCAGTCAG	CC	GGACTACHVGGGTWTCTAAT	AATGATACGGCGACCACCGAGATCTACAC	TATGGTAATT	GT	GTGCCAGCMGCCGCGGTAA
NIT_1	NIT	GAAGACGGCATACGAGAT	ACCAGTGACTCA	AGTCAGTCAG	CC	GGACTACHVGGGTWTCTAAT	AATGATACGGCGACCACCGAGATCTACAC	TATGGTAATT	GT	GTGCCAGCMGCCGCGGTAA
NIT_2	NIT	GAAGACGGCATACGAGAT	GAATACCAAGTC	AGTCAGTCAG	CC	GGACTACHVGGGTWTCTAAT	AATGATACGGCGACCACCGAGATCTACAC	TATGGTAATT	GT	GTGCCAGCMGCCGCGGTAA
NIT_3	NIT	GAAGACGGCATACGAGAT	GTAGATCGTGTA	AGTCAGTCAG	CC	GGACTACHVGGGTWTCTAAT	AATGATACGGCGACCACCGAGATCTACAC	TATGGTAATT	GT	GTGCCAGCMGCCGCGGTAA
NIT_4	NIT	GAAGACGGCATACGAGAT	TAACGTGTGTGC	AGTCAGTCAG	CC	GGACTACHVGGGTWTCTAAT	AATGATACGGCGACCACCGAGATCTACAC	TATGGTAATT	GT	GTGCCAGCMGCCGCGGTAA
NIT_5	NIT	GAAGACGGCATACGAGAT	CATTATGGCGTG	AGTCAGTCAG	CC	GGACTACHVGGGTWTCTAAT	AATGATACGGCGACCACCGAGATCTACAC	TATGGTAATT	GT	GTGCCAGCMGCCGCGGTAA
NIT_6	NIT	GAAGACGGCATACGAGAT	CCAATACGCCTG	AGTCAGTCAG	CC	GGACTACHVGGGTWTCTAAT	AATGATACGGCGACCACCGAGATCTACAC	TATGGTAATT	GT	GTGCCAGCMGCCGCGGTAA
NIT_7	NIT	GAAGACGGCATACGAGAT	GATCTGCGATCC	AGTCAGTCAG	CC	GGACTACHVGGGTWTCTAAT	AATGATACGGCGACCACCGAGATCTACAC	TATGGTAATT	GT	GTGCCAGCMGCCGCGGTAA
NIT_8	NIT	GAAGACGGCATACGAGAT	CAGCTCATCAGC	AGTCAGTCAG	CC	GGACTACHVGGGTWTCTAAT	AATGATACGGCGACCACCGAGATCTACAC	TATGGTAATT	GT	GTGCCAGCMGCCGCGGTAA
NIT_9	NIT	GAAGACGGCATACGAGAT	CAAACAACAGCT	AGTCAGTCAG	CC	GGACTACHVGGGTWTCTAAT	AATGATACGGCGACCACCGAGATCTACAC	TATGGTAATT	GT	GTGCCAGCMGCCGCGGTAA
NIT_10	NIT	GAAGACGGCATACGAGAT	GCAACACCATCC	AGTCAGTCAG	CC	GGACTACHVGGGTWTCTAAT	AATGATACGGCGACCACCGAGATCTACAC	TATGGTAATT	GT	GTGCCAGCMGCCGCGGTAA
NIT_11	NIT	GAAGACGGCATACGAGAT	GCGATATATCGC	AGTCAGTCAG	CC	GGACTACHVGGGTWTCTAAT	AATGATACGGCGACCACCGAGATCTACAC	TATGGTAATT	GT	GTGCCAGCMGCCGCGGTAA
NIT_12	NIT	GAAGACGGCATACGAGAT	CGAGCAATCCTA	AGTCAGTCAG	CC	GGACTACHVGGGTWTCTAAT	AATGATACGGCGACCACCGAGATCTACAC	TATGGTAATT	GT	GTGCCAGCMGCCGCGGTAA
NIT_13	NIT	GAAGACGGCATACGAGAT	TGTGAATTCGGA	AGTCAGTCAG	CC	GGACTACHVGGGTWTCTAAT	AATGATACGGCGACCACCGAGATCTACAC	TATGGTAATT	GT	GTGCCAGCMGCCGCGGTAA
NIT_14	NIT	GAAGACGGCATACGAGAT	CATTCGTGGCGT	AGTCAGTCAG	CC	GGACTACHVGGGTWTCTAAT	AATGATACGGCGACCACCGAGATCTACAC	TATGGTAATT	GT	GTGCCAGCMGCCGCGGTAA
NIT_15	NIT	GAAGACGGCATACGAGAT	TACTACGTGGCC	AGTCAGTCAG	CC	GGACTACHVGGGTWTCTAAT	AATGATACGGCGACCACCGAGATCTACAC	TATGGTAATT	GT	GTGCCAGCMGCCGCGGTAA
NIT_16	NIT	GAAGACGGCATACGAGAT	GGCCAGTTCCTA	AGTCAGTCAG	CC	GGACTACHVGGGTWTCTAAT	AATGATACGGCGACCACCGAGATCTACAC	TATGGTAATT	GT	GTGCCAGCMGCCGCGGTAA
NIT_17	NIT	GAAGACGGCATACGAGAT	GATGTTCGCTAG	AGTCAGTCAG	CC	GGACTACHVGGGTWTCTAAT	AATGATACGGCGACCACCGAGATCTACAC	TATGGTAATT	GT	GTGCCAGCMGCCGCGGTAA
NIT_18	NIT	GAAGACGGCATACGAGAT	CTATCTCCTGTC	AGTCAGTCAG	CC	GGACTACHVGGGTWTCTAAT	AATGATACGGCGACCACCGAGATCTACAC	TATGGTAATT	GT	GTGCCAGCMGCCGCGGTAA
NIT_19	NIT	GAAGACGGCATACGAGAT	ACTCACAGGAAT	AGTCAGTCAG	CC	GGACTACHVGGGTWTCTAAT	AATGATACGGCGACCACCGAGATCTACAC	TATGGTAATT	GT	GTGCCAGCMGCCGCGGTAA
NIT_20	NIT	GAAGACGGCATACGAGAT	ATGATGAGCCTC	AGTCAGTCAG	CC	GGACTACHVGGGTWTCTAAT	AATGATACGGCGACCACCGAGATCTACAC	TATGGTAATT	GT	GTGCCAGCMGCCGCGGTAA
COMB_1	COMB	GAAGACGGCATACGAGAT	AGTCGTGCACAT	AGTCAGTCAG	CC	GGACTACHVGGGTWTCTAAT	AATGATACGGCGACCACCGAGATCTACAC	TATGGTAATT	GT	GTGCCAGCMGCCGCGGTAA
COMB_2	COMB	GAAGACGGCATACGAGAT	GTATCTGCGCGT	AGTCAGTCAG	CC	GGACTACHVGGGTWTCTAAT	AATGATACGGCGACCACCGAGATCTACAC	TATGGTAATT	GT	GTGCCAGCMGCCGCGGTAA
COMB_3	COMB	GAAGACGGCATACGAGAT	CGAGGGAAAGTC	AGTCAGTCAG	CC	GGACTACHVGGGTWTCTAAT	AATGATACGGCGACCACCGAGATCTACAC	TATGGTAATT	GT	GTGCCAGCMGCCGCGGTAA
COMB_4	COMB	GAAGACGGCATACGAGAT	AGATTGACCAAC	AGTCAGTCAG	CC	GGACTACHVGGGTWTCTAAT	AATGATACGGCGACCACCGAGATCTACAC	TATGGTAATT	GT	GTGCCAGCMGCCGCGGTAA
COMB_5	COMB	GAAGACGGCATACGAGAT	AGTTACGAGCTA	AGTCAGTCAG	CC	GGACTACHVGGGTWTCTAAT	AATGATACGGCGACCACCGAGATCTACAC	TATGGTAATT	GT	GTGCCAGCMGCCGCGGTAA
COMB_6	COMB	GAAGACGGCATACGAGAT	GCATATGCACTG	AGTCAGTCAG	CC	GGACTACHVGGGTWTCTAAT	AATGATACGGCGACCACCGAGATCTACAC	TATGGTAATT	GT	GTGCCAGCMGCCGCGGTAA
COMB_7	COMB	GAAGACGGCATACGAGAT	CAACTCCCGTGA	AGTCAGTCAG	CC	GGACTACHVGGGTWTCTAAT	AATGATACGGCGACCACCGAGATCTACAC	TATGGTAATT	GT	GTGCCAGCMGCCGCGGTAA
COMB_8	COMB	GAAGACGGCATACGAGAT	TTGCGTTAGCAG	AGTCAGTCAG	CC	GGACTACHVGGGTWTCTAAT	AATGATACGGCGACCACCGAGATCTACAC	TATGGTAATT	GT	GTGCCAGCMGCCGCGGTAA
COMB_9	COMB	GAAGACGGCATACGAGAT	TACGAGCCCTAA	AGTCAGTCAG	CC	GGACTACHVGGGTWTCTAAT	AATGATACGGCGACCACCGAGATCTACAC	TATGGTAATT	GT	GTGCCAGCMGCCGCGGTAA
COMB_10	COMB	GAAGACGGCATACGAGAT	CACTACGCTAGA	AGTCAGTCAG	CC	GGACTACHVGGGTWTCTAAT	AATGATACGGCGACCACCGAGATCTACAC	TATGGTAATT	GT	GTGCCAGCMGCCGCGGTAA
COMB_11	COMB	GAAGACGGCATACGAGAT	TGCAGTCCTCGA	AGTCAGTCAG	CC	GGACTACHVGGGTWTCTAAT	AATGATACGGCGACCACCGAGATCTACAC	TATGGTAATT	GT	GTGCCAGCMGCCGCGGTAA
COMB_12	COMB	GAAGACGGCATACGAGAT	ACCATAGCTCCG	AGTCAGTCAG	CC	GGACTACHVGGGTWTCTAAT	AATGATACGGCGACCACCGAGATCTACAC	TATGGTAATT	GT	GTGCCAGCMGCCGCGGTAA
COMB_13	COMB	GAAGACGGCATACGAGAT	TCGACATCTCTT	AGTCAGTCAG	CC	GGACTACHVGGGTWTCTAAT	AATGATACGGCGACCACCGAGATCTACAC	TATGGTAATT	GT	GTGCCAGCMGCCGCGGTAA
COMB_14	COMB	GAAGACGGCATACGAGAT	GAACACTTTGGA	AGTCAGTCAG	CC	GGACTACHVGGGTWTCTAAT	AATGATACGGCGACCACCGAGATCTACAC	TATGGTAATT	GT	GTGCCAGCMGCCGCGGTAA
COMB_15	COMB	GAAGACGGCATACGAGAT	GAGCCATCTGTA	AGTCAGTCAG	CC	GGACTACHVGGGTWTCTAAT	AATGATACGGCGACCACCGAGATCTACAC	TATGGTAATT	GT	GTGCCAGCMGCCGCGGTAA
COMB_16	COMB	GAAGACGGCATACGAGAT	TTGGGTACACGT	AGTCAGTCAG	CC	GGACTACHVGGGTWTCTAAT	AATGATACGGCGACCACCGAGATCTACAC	TATGGTAATT	GT	GTGCCAGCMGCCGCGGTAA
COMB_17	COMB	GAAGACGGCATACGAGAT	AAGGCGCTCCTT	AGTCAGTCAG	CC	GGACTACHVGGGTWTCTAAT	AATGATACGGCGACCACCGAGATCTACAC	TATGGTAATT	GT	GTGCCAGCMGCCGCGGTAA
COMB_18	COMB	GAAGACGGCATACGAGAT	TAATACGGATCG	AGTCAGTCAG	CC	GGACTACHVGGGTWTCTAAT	AATGATACGGCGACCACCGAGATCTACAC	TATGGTAATT	GT	GTGCCAGCMGCCGCGGTAA
COMB_19	COMB	GAAGACGGCATACGAGAT	TCGGAATTAGAC	AGTCAGTCAG	CC	GGACTACHVGGGTWTCTAAT	AATGATACGGCGACCACCGAGATCTACAC	TATGGTAATT	GT	GTGCCAGCMGCCGCGGTAA
H	A or C or T
V	A or C or G
W	A or T
M	A or C
