# Supplementary material for: Links between the rumen microbiota, methane emissions and feed efficiency of finishing steers offered dietary lipid and nitrate supplementation
Source: PLoS One. 2020 Apr 24;15(4):e0231759. doi: 10.1371/journal.pone.0231759 (PMC7182223; doi:10.1371/journal.pone.0231759)
Supplement: S2 Table — (XLSX) [file pone.0231759.s004.xlsx]

## Sheet: Core Microbiota
#OTU ID	CTL	MDDG	NIT	COMB
k__Archaea;p__Euryarchaeota;c__Methanobacteria;o__Methanobacteriales;f__Methanobacteriaceae;g__Methanobrevibacter	0.0658443	0.101056	0.0395655	0.0530044
k__Archaea;p__Euryarchaeota;c__Methanobacteria;o__Methanobacteriales;f__Methanobacteriaceae;g__Methanosphaera	0.000923307	0.00162511	0.000337501	0.000777473
k__Archaea;p__Euryarchaeota;c__Thermoplasmata;o__E2;f__[Methanomassiliicoccaceae];g__vadinCA11	0.00632506	0.00259484	0.0030125	0.00427904
k__Bacteria;Other;Other;Other;Other;Other	0.000258986	0.000101698	0.000111042	0.000224238
k__Bacteria;p__Actinobacteria;c__Actinobacteria;o__Actinomycetales;f__Actinomycetaceae;g__	7.50395e-05	0.000151504	3.72917e-05	4.72282e-05
k__Bacteria;p__Actinobacteria;c__Actinobacteria;o__Actinomycetales;f__Actinomycetaceae;g__Actinomyces	0.000955566	0.000654642	0.000139661	0.000240293
k__Bacteria;p__Actinobacteria;c__Actinobacteria;o__Actinomycetales;f__Corynebacteriaceae;g__Corynebacterium	0.000325779	0.000203223	0.00110116	0.000908976
k__Bacteria;p__Actinobacteria;c__Actinobacteria;o__Actinomycetales;f__Dietziaceae;g__Dietzia	4.22031e-06	9.65268e-05	3.99442e-05	1.56891e-05
k__Bacteria;p__Actinobacteria;c__Actinobacteria;o__Actinomycetales;f__Gordoniaceae;g__Gordonia	5.56715e-06	3.49083e-06	4.15478e-05	2.90374e-05
k__Bacteria;p__Actinobacteria;c__Actinobacteria;o__Actinomycetales;f__Microbacteriaceae;g__Leucobacter	9.04662e-06	2.23771e-05	3.59172e-05	1.26553e-05
k__Bacteria;p__Actinobacteria;c__Actinobacteria;o__Actinomycetales;f__Micrococcaceae;g__Rothia	0.000989414	0.000690098	0.000297209	0.000245377
k__Bacteria;p__Actinobacteria;c__Actinobacteria;o__Actinomycetales;f__Nocardiaceae;g__Rhodococcus	1.38485e-05	2.19104e-05	4.74456e-05	4.48754e-05
k__Bacteria;p__Actinobacteria;c__Actinobacteria;o__Actinomycetales;f__Nocardiopsaceae;g__	9.3724e-06	2.407e-05	0.000120538	6.96349e-05
k__Bacteria;p__Actinobacteria;c__Actinobacteria;o__Actinomycetales;f__Nocardiopsaceae;g__Prauseria	7.94655e-06	8.21713e-06	4.13588e-05	8.08069e-06
k__Bacteria;p__Actinobacteria;c__Actinobacteria;o__Actinomycetales;f__Streptomycetaceae;g__Streptomyces	4.34947e-06	7.97101e-06	6.8565e-05	2.76788e-05
k__Bacteria;p__Actinobacteria;c__Actinobacteria;o__Bifidobacteriales;f__Bifidobacteriaceae;g__	0.00130125	0.00231428	0.00754062	0.00989359
k__Bacteria;p__Actinobacteria;c__Actinobacteria;o__Bifidobacteriales;f__Bifidobacteriaceae;g__Bifidobacterium	0.00218925	0.00310486	0.000151939	7.95583e-05
k__Bacteria;p__Actinobacteria;c__Coriobacteriia;o__Coriobacteriales;f__Coriobacteriaceae;Other	3.92115e-05	4.73798e-05	5.7291e-05	8.27426e-05
k__Bacteria;p__Actinobacteria;c__Coriobacteriia;o__Coriobacteriales;f__Coriobacteriaceae;g__	0.00426723	0.00526123	0.00430065	0.00617546
k__Bacteria;p__Actinobacteria;c__Coriobacteriia;o__Coriobacteriales;f__Coriobacteriaceae;g__Adlercreutzia	0.000131687	0.000157568	0.000113111	0.000179213
k__Bacteria;p__Actinobacteria;c__Coriobacteriia;o__Coriobacteriales;f__Coriobacteriaceae;g__Atopobium	0.000211032	0.000218638	7.84456e-05	0.000146307
k__Bacteria;p__Bacteroidetes;c__Bacteroidia;o__Bacteroidales;f__;g__	0.0343772	0.0293901	0.0357448	0.0368709
k__Bacteria;p__Bacteroidetes;c__Bacteroidia;o__Bacteroidales;f__BS11;g__	0.00441126	0.00183086	0.00504214	0.0050166
k__Bacteria;p__Bacteroidetes;c__Bacteroidia;o__Bacteroidales;f__Bacteroidaceae;g__BF311	0.000722892	0.000643398	0.000983916	0.000687957
k__Bacteria;p__Bacteroidetes;c__Bacteroidia;o__Bacteroidales;f__Porphyromonadaceae;g__Paludibacter	5.45866e-05	1.97366e-05	0.000518872	0.000315314
k__Bacteria;p__Bacteroidetes;c__Bacteroidia;o__Bacteroidales;f__Porphyromonadaceae;g__Porphyromonas	0.000178745	0.000166494	6.04119e-05	4.60803e-05
k__Bacteria;p__Bacteroidetes;c__Bacteroidia;o__Bacteroidales;f__Prevotellaceae;g__Prevotella	0.251417	0.256866	0.324947	0.242912
k__Bacteria;p__Bacteroidetes;c__Bacteroidia;o__Bacteroidales;f__RF16;g__	0.0133876	0.0130086	0.0228103	0.0153563
k__Bacteria;p__Bacteroidetes;c__Bacteroidia;o__Bacteroidales;f__S24-7;g__	0.00940857	0.00875081	0.0066537	0.00794406
k__Bacteria;p__Bacteroidetes;c__Bacteroidia;o__Bacteroidales;f__[Paraprevotellaceae];g__	0.00658665	0.00574225	0.00645594	0.00569031
k__Bacteria;p__Bacteroidetes;c__Bacteroidia;o__Bacteroidales;f__[Paraprevotellaceae];g__CF231	0.0101395	0.00818998	0.00764227	0.0110119
k__Bacteria;p__Bacteroidetes;c__Bacteroidia;o__Bacteroidales;f__[Paraprevotellaceae];g__YRC22	0.00920843	0.0116942	0.0087492	0.00878255
k__Bacteria;p__Bacteroidetes;c__Bacteroidia;o__Bacteroidales;f__[Paraprevotellaceae];g__[Prevotella]	0.000272786	0.000182305	0.00016746	0.000125807
k__Bacteria;p__Bacteroidetes;c__Flavobacteriia;o__Flavobacteriales;f__Flavobacteriaceae;g__Capnocytophaga	3.98713e-05	3.813e-05	1.38605e-05	1.52827e-05
k__Bacteria;p__Chloroflexi;c__Anaerolineae;o__Anaerolineales;f__Anaerolinaceae;g__SHD-231	0.00236732	0.00358428	0.00223319	0.00283776
k__Bacteria;p__Elusimicrobia;c__Elusimicrobia;o__Elusimicrobiales;f__Elusimicrobiaceae;g__	0.000675034	0.000631694	0.000551388	0.00047092
k__Bacteria;p__Elusimicrobia;c__Endomicrobia;o__;f__;g__	0.001156	0.00256534	0.000650171	0.000474037
k__Bacteria;p__Fibrobacteres;c__Fibrobacteria;o__Fibrobacterales;f__Fibrobacteraceae;g__Fibrobacter	0.0111638	0.0255541	0.0152046	0.00991121
k__Bacteria;p__Firmicutes;c__Bacilli;o__Bacillales;f__Bacillaceae;g__	0.000111735	7.57704e-05	0.000297968	0.000422834
k__Bacteria;p__Firmicutes;c__Bacilli;o__Bacillales;f__Bacillaceae;g__Bacillus	0.00175646	0.00277504	0.00207177	0.00284714
k__Bacteria;p__Firmicutes;c__Bacilli;o__Bacillales;f__Paenibacillaceae;g__	5.97907e-05	5.71844e-05	4.45302e-05	5.20212e-05
k__Bacteria;p__Firmicutes;c__Bacilli;o__Bacillales;f__Paenibacillaceae;g__Brevibacillus	1.36147e-05	5.51561e-06	0.000119033	0.000152706
k__Bacteria;p__Firmicutes;c__Bacilli;o__Bacillales;f__Paenibacillaceae;g__Paenibacillus	5.66052e-05	3.88581e-05	0.000183395	0.000254779
k__Bacteria;p__Firmicutes;c__Bacilli;o__Bacillales;f__Planococcaceae;Other	5.41441e-05	0.000106043	3.98682e-05	6.18768e-05
k__Bacteria;p__Firmicutes;c__Bacilli;o__Bacillales;f__Planococcaceae;g__	5.37078e-05	3.30015e-05	0.000122467	0.000105054
k__Bacteria;p__Firmicutes;c__Bacilli;o__Bacillales;f__Planococcaceae;g__Lysinibacillus	4.63732e-05	4.97183e-05	0.000188597	0.000177546
k__Bacteria;p__Firmicutes;c__Bacilli;o__Bacillales;f__Planococcaceae;g__Rummeliibacillus	8.83023e-05	9.69191e-06	9.04285e-05	9.78857e-05
k__Bacteria;p__Firmicutes;c__Bacilli;o__Bacillales;f__Staphylococcaceae;g__Jeotgalicoccus	8.63458e-06	3.45398e-05	2.01226e-05	5.69683e-06
k__Bacteria;p__Firmicutes;c__Bacilli;o__Bacillales;f__Staphylococcaceae;g__Staphylococcus	2.17398e-05	2.17292e-05	0.000196488	2.28685e-05
k__Bacteria;p__Firmicutes;c__Bacilli;o__Bacillales;f__Thermoactinomycetaceae;g__	4.10933e-05	8.96766e-05	5.26112e-05	4.20796e-05
k__Bacteria;p__Firmicutes;c__Bacilli;o__Gemellales;f__Gemellaceae;g__	5.51991e-05	7.64441e-05	4.6816e-06	2.51357e-06
k__Bacteria;p__Firmicutes;c__Bacilli;o__Lactobacillales;f__Aerococcaceae;g__Aerococcus	3.89025e-06	6.25845e-06	9.35776e-05	6.11341e-07
k__Bacteria;p__Firmicutes;c__Bacilli;o__Lactobacillales;f__Carnobacteriaceae;g__Granulicatella	4.63009e-05	4.41985e-05	6.15612e-07	6.09139e-06
k__Bacteria;p__Firmicutes;c__Bacilli;o__Lactobacillales;f__Enterococcaceae;g__Enterococcus	1.6328e-05	9.13035e-06	6.19537e-05	4.74212e-05
k__Bacteria;p__Firmicutes;c__Bacilli;o__Lactobacillales;f__Lactobacillaceae;g__Lactobacillus	0.000111998	5.24569e-05	0.000267207	0.00016339
k__Bacteria;p__Firmicutes;c__Bacilli;o__Lactobacillales;f__Leuconostocaceae;g__	1.60453e-05	6.24043e-06	0.000120381	1.97062e-05
k__Bacteria;p__Firmicutes;c__Bacilli;o__Lactobacillales;f__Streptococcaceae;g__Streptococcus	0.0010469	0.000975682	0.00117279	0.000821649
k__Bacteria;p__Firmicutes;c__Bacilli;o__Turicibacterales;f__Turicibacteraceae;g__Turicibacter	5.6542e-05	8.4408e-05	7.65847e-05	7.20245e-05
k__Bacteria;p__Firmicutes;c__Clostridia;o__Clostridiales;Other;Other	0.001885	0.00119163	0.00129253	0.000828122
k__Bacteria;p__Firmicutes;c__Clostridia;o__Clostridiales;f__;g__	0.0615803	0.0787402	0.0497273	0.0609508
k__Bacteria;p__Firmicutes;c__Clostridia;o__Clostridiales;f__Christensenellaceae;g__	0.00139173	0.00122942	0.0013394	0.00191601
k__Bacteria;p__Firmicutes;c__Clostridia;o__Clostridiales;f__Clostridiaceae;g__	0.0129895	0.00330094	0.00105274	0.00163224
k__Bacteria;p__Firmicutes;c__Clostridia;o__Clostridiales;f__Clostridiaceae;g__Clostridium	0.00296388	0.00494667	0.00248685	0.00192537
k__Bacteria;p__Firmicutes;c__Clostridia;o__Clostridiales;f__Eubacteriaceae;g__Anaerofustis	5.32965e-05	6.22901e-05	5.30886e-05	8.01839e-05
k__Bacteria;p__Firmicutes;c__Clostridia;o__Clostridiales;f__Eubacteriaceae;g__Pseudoramibacter_Eubacterium	0.000165278	0.000194218	0.000111421	0.000126489
k__Bacteria;p__Firmicutes;c__Clostridia;o__Clostridiales;f__Lachnospiraceae;Other	0.000183079	0.000366542	0.000157144	0.0002592
k__Bacteria;p__Firmicutes;c__Clostridia;o__Clostridiales;f__Lachnospiraceae;g__	0.0231302	0.032035	0.0212156	0.0240189
k__Bacteria;p__Firmicutes;c__Clostridia;o__Clostridiales;f__Lachnospiraceae;g__Anaerostipes	0.00162868	0.000595137	0.00178055	0.001491
k__Bacteria;p__Firmicutes;c__Clostridia;o__Clostridiales;f__Lachnospiraceae;g__Blautia	0.000740898	0.00118628	0.000882604	0.00113497
k__Bacteria;p__Firmicutes;c__Clostridia;o__Clostridiales;f__Lachnospiraceae;g__Butyrivibrio	0.0182303	0.0328576	0.0208725	0.0284086
k__Bacteria;p__Firmicutes;c__Clostridia;o__Clostridiales;f__Lachnospiraceae;g__Coprococcus	0.00587062	0.00684786	0.0053105	0.00441986
k__Bacteria;p__Firmicutes;c__Clostridia;o__Clostridiales;f__Lachnospiraceae;g__Moryella	0.00448382	0.00779807	0.0042576	0.00601573
k__Bacteria;p__Firmicutes;c__Clostridia;o__Clostridiales;f__Lachnospiraceae;g__Oribacterium	0.00013468	0.00013835	5.24794e-05	4.29417e-05
k__Bacteria;p__Firmicutes;c__Clostridia;o__Clostridiales;f__Lachnospiraceae;g__Pseudobutyrivibrio	0.000641782	0.00142832	0.00120509	0.000651084
k__Bacteria;p__Firmicutes;c__Clostridia;o__Clostridiales;f__Lachnospiraceae;g__Roseburia	0.000651235	0.000129959	4.63418e-05	2.47993e-05
k__Bacteria;p__Firmicutes;c__Clostridia;o__Clostridiales;f__Lachnospiraceae;g__Shuttleworthia	0.000689403	0.000658178	0.000970817	0.000238302
k__Bacteria;p__Firmicutes;c__Clostridia;o__Clostridiales;f__Peptostreptococcaceae;g__	0.000160695	0.000301903	0.000208615	0.000318313
k__Bacteria;p__Firmicutes;c__Clostridia;o__Clostridiales;f__Peptostreptococcaceae;g__Peptostreptococcus	4.89972e-05	3.56829e-05	1.30589e-05	1.66067e-05
k__Bacteria;p__Firmicutes;c__Clostridia;o__Clostridiales;f__Ruminococcaceae;Other	0.00169791	6.95263e-05	8.90148e-05	0.000175368
k__Bacteria;p__Firmicutes;c__Clostridia;o__Clostridiales;f__Ruminococcaceae;g__	0.0397926	0.051712	0.0354096	0.0464493
k__Bacteria;p__Firmicutes;c__Clostridia;o__Clostridiales;f__Ruminococcaceae;g__Oscillospira	0.00115168	0.0012449	0.000899123	0.00128925
k__Bacteria;p__Firmicutes;c__Clostridia;o__Clostridiales;f__Ruminococcaceae;g__Ruminococcus	0.118534	0.0862415	0.0838282	0.118099
k__Bacteria;p__Firmicutes;c__Clostridia;o__Clostridiales;f__Veillonellaceae;g__	0.0069893	0.00599717	0.0115865	0.00606199
k__Bacteria;p__Firmicutes;c__Clostridia;o__Clostridiales;f__Veillonellaceae;g__Acidaminococcus	0.000489387	0.000188232	2.25704e-05	3.83633e-05
k__Bacteria;p__Firmicutes;c__Clostridia;o__Clostridiales;f__Veillonellaceae;g__Anaerovibrio	0.000762451	0.000977543	0.00147959	0.00142812
k__Bacteria;p__Firmicutes;c__Clostridia;o__Clostridiales;f__Veillonellaceae;g__Dialister	0.000177934	8.03814e-05	7.12074e-05	3.218e-05
k__Bacteria;p__Firmicutes;c__Clostridia;o__Clostridiales;f__Veillonellaceae;g__Megasphaera	0.000967403	0.000584526	0.000107931	8.8303e-05
k__Bacteria;p__Firmicutes;c__Clostridia;o__Clostridiales;f__Veillonellaceae;g__Mitsuokella	0.00015433	0.000105675	0.000103569	0.000211992
k__Bacteria;p__Firmicutes;c__Clostridia;o__Clostridiales;f__Veillonellaceae;g__Selenomonas	0.00746295	0.00596048	0.0174026	0.00794435
k__Bacteria;p__Firmicutes;c__Clostridia;o__Clostridiales;f__Veillonellaceae;g__Succiniclasticum	0.026376	0.0267649	0.027212	0.0186225
k__Bacteria;p__Firmicutes;c__Clostridia;o__Clostridiales;f__Veillonellaceae;g__Veillonella	0.00297867	0.00239237	0.000577935	0.0008679
k__Bacteria;p__Firmicutes;c__Clostridia;o__Clostridiales;f__[Mogibacteriaceae];g__	0.0031179	0.00375885	0.0023925	0.00363288
k__Bacteria;p__Firmicutes;c__Clostridia;o__Clostridiales;f__[Mogibacteriaceae];g__Mogibacterium	0.00259475	0.00459167	0.00272533	0.00356359
k__Bacteria;p__Firmicutes;c__Erysipelotrichi;o__Erysipelotrichales;f__Erysipelotrichaceae;g__	5.93764e-05	0.000132371	7.21847e-05	0.000157104
k__Bacteria;p__Firmicutes;c__Erysipelotrichi;o__Erysipelotrichales;f__Erysipelotrichaceae;g__Bulleidia	0.00113214	0.00223502	0.00136007	0.0019881
k__Bacteria;p__Firmicutes;c__Erysipelotrichi;o__Erysipelotrichales;f__Erysipelotrichaceae;g__Catenibacterium	0.00452224	0.00481978	0.00545925	0.00106904
k__Bacteria;p__Firmicutes;c__Erysipelotrichi;o__Erysipelotrichales;f__Erysipelotrichaceae;g__Holdemania	5.05271e-05	5.74564e-05	5.85245e-06	2.76162e-05
k__Bacteria;p__Firmicutes;c__Erysipelotrichi;o__Erysipelotrichales;f__Erysipelotrichaceae;g__L7A_E11	0.000497085	0.000586331	0.000565495	0.000939985
k__Bacteria;p__Firmicutes;c__Erysipelotrichi;o__Erysipelotrichales;f__Erysipelotrichaceae;g__PSB-M-3	6.99964e-06	4.11277e-05	2.68826e-05	2.81482e-05
k__Bacteria;p__Firmicutes;c__Erysipelotrichi;o__Erysipelotrichales;f__Erysipelotrichaceae;g__RFN20	0.00297185	0.00454491	0.00454323	0.00277182
k__Bacteria;p__Firmicutes;c__Erysipelotrichi;o__Erysipelotrichales;f__Erysipelotrichaceae;g__Sharpea	0.00241837	0.00155348	2.57131e-05	5.34915e-05
k__Bacteria;p__Firmicutes;c__Erysipelotrichi;o__Erysipelotrichales;f__Erysipelotrichaceae;g__[Eubacterium]	0.000178224	0.000234621	0.000162041	0.000150995
k__Bacteria;p__Firmicutes;c__Erysipelotrichi;o__Erysipelotrichales;f__Erysipelotrichaceae;g__p-75-a5	0.000569868	0.000660155	0.000486483	0.000636449
k__Bacteria;p__Fusobacteria;c__Fusobacteriia;o__Fusobacteriales;f__Fusobacteriaceae;g__Fusobacterium	0.000368746	0.000388138	0.000108976	9.46696e-05
k__Bacteria;p__Fusobacteria;c__Fusobacteriia;o__Fusobacteriales;f__Leptotrichiaceae;g__Leptotrichia	0.000316334	0.000373675	8.57349e-05	9.04027e-05
k__Bacteria;p__Lentisphaerae;c__[Lentisphaeria];o__Victivallales;f__Victivallaceae;g__	0.000282928	0.000310824	0.000311003	0.000447397
k__Bacteria;p__Lentisphaerae;c__[Lentisphaeria];o__Z20;f__R4-45B;g__	0.000863476	0.00083983	0.00130699	0.00210608
k__Bacteria;p__Planctomycetes;c__Planctomycetia;o__Pirellulales;f__Pirellulaceae;g__	0.00256876	0.00505705	0.00231941	0.00258676
k__Bacteria;p__Planctomycetes;c__Planctomycetia;o__Planctomycetales;f__Planctomycetaceae;g__Planctomyces	3.85386e-06	7.53973e-06	2.6311e-05	1.84459e-05
k__Bacteria;p__Proteobacteria;c__Alphaproteobacteria;o__;f__;g__	0.00039054	0.000405185	0.000553645	0.000598616
k__Bacteria;p__Proteobacteria;c__Alphaproteobacteria;o__Caulobacterales;f__Caulobacteraceae;g__Mycoplana	1.48836e-05	3.27129e-05	1.84684e-05	1.84335e-05
k__Bacteria;p__Proteobacteria;c__Alphaproteobacteria;o__RF32;f__;g__	0.00127002	0.00174467	0.00216007	0.00203957
k__Bacteria;p__Proteobacteria;c__Alphaproteobacteria;o__Rhizobiales;f__Phyllobacteriaceae;Other	7.9803e-06	1.88666e-05	7.35163e-05	4.58257e-05
k__Bacteria;p__Proteobacteria;c__Alphaproteobacteria;o__Rhizobiales;f__Phyllobacteriaceae;g__	4.75235e-05	5.08848e-05	0.000182231	6.43059e-05
k__Bacteria;p__Proteobacteria;c__Alphaproteobacteria;o__Rickettsiales;f__;g__	0.000774297	0.000535045	0.000794298	0.00128962
k__Bacteria;p__Proteobacteria;c__Alphaproteobacteria;o__Rickettsiales;f__mitochondria;Other	9.98593e-05	9.65661e-06	2.82392e-05	3.25296e-05
k__Bacteria;p__Proteobacteria;c__Alphaproteobacteria;o__Sphingomonadales;f__Sphingomonadaceae;g__Sphingomonas	0.000322447	0.000195577	0.000233801	0.000257045
k__Bacteria;p__Proteobacteria;c__Betaproteobacteria;o__Burkholderiales;f__Alcaligenaceae;g__Sutterella	2.00524e-05	5.82499e-07	0.00162588	0.00115282
k__Bacteria;p__Proteobacteria;c__Betaproteobacteria;o__Burkholderiales;f__Burkholderiaceae;g__Lautropia	0.000653022	0.000444258	0.000140257	8.40206e-05
k__Bacteria;p__Proteobacteria;c__Betaproteobacteria;o__Burkholderiales;f__Comamonadaceae;Other	0.000121226	0.000520946	0.000257474	0.000308239
k__Bacteria;p__Proteobacteria;c__Betaproteobacteria;o__Burkholderiales;f__Comamonadaceae;g__	8.24361e-05	6.53273e-05	0.000215514	0.000271704
k__Bacteria;p__Proteobacteria;c__Betaproteobacteria;o__Burkholderiales;f__Comamonadaceae;g__Comamonas	8.81398e-05	1.0541e-06	0.000245899	3.71784e-05
k__Bacteria;p__Proteobacteria;c__Betaproteobacteria;o__Burkholderiales;f__Comamonadaceae;g__Limnohabitans	1.61293e-05	3.05513e-05	5.6549e-06	1.0807e-05
k__Bacteria;p__Proteobacteria;c__Betaproteobacteria;o__Burkholderiales;f__Oxalobacteraceae;g__Ralstonia	6.85692e-05	0.000168414	0.000387649	0.000249959
k__Bacteria;p__Proteobacteria;c__Betaproteobacteria;o__Neisseriales;f__Neisseriaceae;g__Kingella	4.18457e-06	1.27902e-05	6.02765e-07	5.34924e-05
k__Bacteria;p__Proteobacteria;c__Betaproteobacteria;o__Neisseriales;f__Neisseriaceae;g__Neisseria	0.00137933	0.00119486	0.000334296	0.000391026
k__Bacteria;p__Proteobacteria;c__Betaproteobacteria;o__Rhodocyclales;f__Rhodocyclaceae;g__	2.35759e-05	3.81194e-05	5.60403e-06	1.83241e-05
k__Bacteria;p__Proteobacteria;c__Deltaproteobacteria;o__Desulfobacterales;f__Desulfobulbaceae;g__Desulfobulbus	0.000152912	0.000206989	8.29377e-05	7.69638e-05
k__Bacteria;p__Proteobacteria;c__Deltaproteobacteria;o__Desulfovibrionales;f__Desulfovibrionaceae;g__	6.52972e-05	8.32366e-05	3.17252e-05	7.28442e-05
k__Bacteria;p__Proteobacteria;c__Deltaproteobacteria;o__Desulfovibrionales;f__Desulfovibrionaceae;g__Desulfovibrio	0.000634647	0.000766521	0.000420914	0.000920215
k__Bacteria;p__Proteobacteria;c__Deltaproteobacteria;o__GMD14H09;f__;g__	0.000117783	6.40174e-05	7.97627e-05	9.67092e-05
k__Bacteria;p__Proteobacteria;c__Epsilonproteobacteria;o__Campylobacterales;f__Campylobacteraceae;g__Campylobacter	0.000104965	2.72398e-05	0.000430335	0.000361776
k__Bacteria;p__Proteobacteria;c__Gammaproteobacteria;o__Aeromonadales;f__Succinivibrionaceae;g__	0.0999133	0.0323263	0.0857806	0.11899
k__Bacteria;p__Proteobacteria;c__Gammaproteobacteria;o__Aeromonadales;f__Succinivibrionaceae;g__Ruminobacter	0.0112949	0.00215859	0.0072981	0.00869979
k__Bacteria;p__Proteobacteria;c__Gammaproteobacteria;o__Aeromonadales;f__Succinivibrionaceae;g__Succinivibrio	0.00132781	0.00101699	0.00342103	0.00286839
k__Bacteria;p__Proteobacteria;c__Gammaproteobacteria;o__Cardiobacteriales;f__Cardiobacteriaceae;g__Suttonella	0.000141642	0.000180553	2.32837e-05	6.12685e-05
k__Bacteria;p__Proteobacteria;c__Gammaproteobacteria;o__Enterobacteriales;f__Enterobacteriaceae;g__Erwinia	4.00781e-05	2.6939e-05	0.000146676	3.1023e-05
k__Bacteria;p__Proteobacteria;c__Gammaproteobacteria;o__Enterobacteriales;f__Enterobacteriaceae;g__Proteus	1.72075e-05	1.74541e-06	0.000196046	3.14383e-05
k__Bacteria;p__Proteobacteria;c__Gammaproteobacteria;o__Pasteurellales;f__Pasteurellaceae;Other	0.000141178	0.000326535	0.00012961	0.00028717
k__Bacteria;p__Proteobacteria;c__Gammaproteobacteria;o__Pasteurellales;f__Pasteurellaceae;g__Aggregatibacter	0.000189236	0.000121059	3.1776e-05	6.15489e-05
k__Bacteria;p__Proteobacteria;c__Gammaproteobacteria;o__Pasteurellales;f__Pasteurellaceae;g__Bibersteinia	6.31647e-06	5.28141e-05	8.68106e-06	7.74105e-05
k__Bacteria;p__Proteobacteria;c__Gammaproteobacteria;o__Pasteurellales;f__Pasteurellaceae;g__Haemophilus	0.000758616	0.000578603	0.000203617	0.000149543
k__Bacteria;p__Proteobacteria;c__Gammaproteobacteria;o__Pseudomonadales;f__Moraxellaceae;g__Acinetobacter	8.46687e-05	0.000107624	0.00019728	8.8186e-05
k__Bacteria;p__Proteobacteria;c__Gammaproteobacteria;o__Pseudomonadales;f__Moraxellaceae;g__Moraxella	6.49671e-06	1.92417e-05	5.41117e-06	6.27384e-05
k__Bacteria;p__SR1;c__;o__;f__;g__	0.00167844	0.00162754	0.00218534	0.00172117
k__Bacteria;p__Spirochaetes;c__MVP-15;o__PL-11B10;f__;g__	9.10838e-05	1.78836e-06	0.000212802	0.0001186
k__Bacteria;p__Spirochaetes;c__Spirochaetes;o__M2PT2-76;f__;g__	9.65439e-05	6.57887e-06	9.13539e-05	7.4302e-05
k__Bacteria;p__Spirochaetes;c__Spirochaetes;o__Spirochaetales;f__Spirochaetaceae;g__	0.000397608	0.000685962	0.000508463	0.000403633
k__Bacteria;p__Spirochaetes;c__Spirochaetes;o__Spirochaetales;f__Spirochaetaceae;g__Treponema	0.0187359	0.0191643	0.0269472	0.0150446
k__Bacteria;p__Synergistetes;c__Synergistia;o__Synergistales;f__Dethiosulfovibrionaceae;g__Pyramidobacter	0.00061281	0.000460724	0.000383448	0.000510688
k__Bacteria;p__Synergistetes;c__Synergistia;o__Synergistales;f__Dethiosulfovibrionaceae;g__TG5	0.000220589	0.000145653	5.18246e-05	0.000103951
k__Bacteria;p__Tenericutes;c__Mollicutes;o__;f__;g__	0.000104767	4.07319e-05	8.33126e-05	7.61978e-05
k__Bacteria;p__Tenericutes;c__Mollicutes;o__Acholeplasmatales;f__;g__	2.51591e-05	2.49605e-05	9.92393e-05	2.16397e-05
k__Bacteria;p__Tenericutes;c__Mollicutes;o__Anaeroplasmatales;f__Anaeroplasmataceae;g__Anaeroplasma	0.00220599	0.00273955	0.00242302	0.0018209
k__Bacteria;p__Tenericutes;c__Mollicutes;o__Mycoplasmatales;f__Mycoplasmataceae;g__	0.00059566	0.00103822	0.000894416	0.00193418
k__Bacteria;p__Tenericutes;c__Mollicutes;o__Mycoplasmatales;f__Mycoplasmataceae;g__Mycoplasma	6.14699e-05	0.000133461	2.44911e-05	3.49504e-05
k__Bacteria;p__Tenericutes;c__Mollicutes;o__RF39;f__;g__	0.0156021	0.0193726	0.0194183	0.0180533
k__Bacteria;p__Tenericutes;c__RF3;o__ML615J-28;f__;g__	8.70206e-05	8.86147e-05	0.000269881	0.000137312
k__Bacteria;p__Verrucomicrobia;c__Opitutae;o__HA64;f__;g__	0.000942957	0.00129366	0.00119535	0.00139821
k__Bacteria;p__Verrucomicrobia;c__Verruco-5;o__WCHB1-41;Other;Other	3.46247e-05	7.54802e-05	2.38279e-05	7.70739e-05
k__Bacteria;p__Verrucomicrobia;c__Verruco-5;o__WCHB1-41;f__;g__	4.63842e-05	0.00015521	6.65715e-05	5.67001e-05
k__Bacteria;p__Verrucomicrobia;c__Verruco-5;o__WCHB1-41;f__RFP12;g__	0.0214893	0.0237709	0.0220176	0.0291507
k__Bacteria;p__Verrucomicrobia;c__Verruco-5;o__WCHB1-41;f__WCHB1-25;g__	0.00161113	0.00199283	0.00101167	0.00192374
k__Bacteria;p__WPS-2;c__;o__;f__;g__	0.00384663	0.0051702	0.000642853	0.000605529

## Sheet: Unique OTUs
#OTU ID	CTL	MDDG	NIT	COMB
k__Bacteria;p__Actinobacteria;c__Actinobacteria;o__Actinomycetales;f__Beutenbergiaceae;g__Salana	1.57576e-05	0	4.35545e-05	1.52795e-05
k__Bacteria;p__Actinobacteria;c__Actinobacteria;o__Actinomycetales;f__Pseudonocardiaceae;g__Saccharomonospora	2.28904e-05	0	2.26953e-05	1.77264e-05
k__Bacteria;p__Actinobacteria;c__Coriobacteriia;o__Coriobacteriales;f__Coriobacteriaceae;g__Slackia	0	0	2.39716e-05	5.65386e-05
k__Bacteria;p__Bacteroidetes;c__Flavobacteriia;o__Flavobacteriales;f__[Weeksellaceae];g__	7.83547e-06	4.74583e-05	0	2.42003e-05
k__Bacteria;p__Bacteroidetes;c__Sphingobacteriia;o__Sphingobacteriales;f__Sphingobacteriaceae;g__	1.10409e-05	0	4.29593e-05	1.83402e-06
k__Bacteria;p__Firmicutes;c__Bacilli;o__Bacillales;f__;g__	1.39486e-06	5.70327e-05	2.01654e-05	0
k__Bacteria;p__Firmicutes;c__Clostridia;o__Clostridiales;f__Dehalobacteriaceae;g__	6.75549e-05	2.60453e-05	5.67237e-07	0
k__Bacteria;p__Firmicutes;c__Clostridia;o__Clostridiales;f__Eubacteriaceae;g__Garciella	0	1.39552e-05	0	7.51529e-05
k__Bacteria;p__Firmicutes;c__Clostridia;o__Clostridiales;f__Syntrophomonadaceae;g__Syntrophomonas	1.19784e-05	0	1.9322e-05	4.37875e-05
k__Bacteria;p__Proteobacteria;c__Alphaproteobacteria;o__Rhizobiales;f__Beijerinckiaceae;g__Chelatococcus	2.8163e-05	0	0.00014248	4.81118e-05
k__Bacteria;p__Proteobacteria;c__Alphaproteobacteria;o__Rhizobiales;f__Brucellaceae;g__Ochrobactrum	1.27513e-05	0	4.44738e-05	1.65547e-05
k__Bacteria;p__Proteobacteria;c__Alphaproteobacteria;o__Rhodospirillales;f__Acetobacteraceae;g__Acetobacter	4.78344e-05	0	0.000320237	2.74979e-05
k__Bacteria;p__Proteobacteria;c__Betaproteobacteria;o__Burkholderiales;f__Alcaligenaceae;Other	1.15706e-05	0	5.96248e-05	6.50769e-07
k__Bacteria;p__Proteobacteria;c__Gammaproteobacteria;o__Enterobacteriales;f__Enterobacteriaceae;g__	2.47708e-06	0	5.73839e-05	0
k__Bacteria;p__Proteobacteria;c__Gammaproteobacteria;o__Pseudomonadales;f__Pseudomonadaceae;g__Pseudomonas	9.29746e-06	0	7.83368e-05	1.36105e-05
k__Bacteria;p__Proteobacteria;c__Gammaproteobacteria;o__Xanthomonadales;f__Xanthomonadaceae;Other	6.08962e-06	0	9.52445e-05	8.84608e-06
k__Bacteria;p__Verrucomicrobia;c__[Pedosphaerae];o__[Pedosphaerales];f__R4-41B;g__	7.03685e-05	0	2.43059e-05	1.3956e-05
