# Supplementary material for: Links between the rumen microbiota, methane emissions and feed efficiency of finishing steers offered dietary lipid and nitrate supplementation
Source: PLoS One. 2020 Apr 24;15(4):e0231759. doi: 10.1371/journal.pone.0231759 (PMC7182223; doi:10.1371/journal.pone.0231759)
Supplement: S3 Table — (XLSX) [file pone.0231759.s005.xlsx]

## Sheet: CTL_MDDG
Observation	p-values	p-values (corrected)	Effect size	Note	CTL: mean rel. freq. (%)	CTL: std. dev. (%)	MDDG: mean rel. freq. (%)	MDDG: std. dev. (%)	CTL_1	CTL_1: parent seq. count	CTL_1: rel. freq. (%)	CTL_10	CTL_10: parent seq. count	CTL_10: rel. freq. (%)	CTL_11	CTL_11: parent seq. count	CTL_11: rel. freq. (%)	CTL_12	CTL_12: parent seq. count	CTL_12: rel. freq. (%)	CTL_13	CTL_13: parent seq. count	CTL_13: rel. freq. (%)	CTL_14	CTL_14: parent seq. count	CTL_14: rel. freq. (%)	CTL_15	CTL_15: parent seq. count	CTL_15: rel. freq. (%)	CTL_16	CTL_16: parent seq. count	CTL_16: rel. freq. (%)	CTL_17	CTL_17: parent seq. count	CTL_17: rel. freq. (%)	CTL_18	CTL_18: parent seq. count	CTL_18: rel. freq. (%)	CTL_19	CTL_19: parent seq. count	CTL_19: rel. freq. (%)	CTL_2	CTL_2: parent seq. count	CTL_2: rel. freq. (%)	CTL_20	CTL_20: parent seq. count	CTL_20: rel. freq. (%)	CTL_3	CTL_3: parent seq. count
k__Archaea;p__Euryarchaeota;c__Thermoplasmata;o__E2;f__[Methanomassiliicoccaceae];g__vadinCA11	3.73578e-06	0.000676177	0.525259		0.623648	0.173473	0.279294	0.15328	0.00552309	1	0.552308	0.00590565	1	0.590565	0.00339293	1	0.339293	0.00700264	1	0.700264	0.00872844	1	0.872844	0.00566525	1	0.566525	0.0076996	0.999999	0.769961	0.0062431	1	0.62431	0.00899863	1	0.899864	0.00449911	1	0.449911	0.00413653	1	0.413653	0.00479558	1	0.479558	0.00651156	1	0.651156	0.00625063	1
k__Bacteria;p__Planctomycetes;c__Planctomycetia;o__Pirellulales;f__Pirellulaceae;g__	4.9598e-05	0.00299241	0.392284		0.263377	0.101877	0.486358	0.167731	0.002143	1	0.2143	0.00262703	1	0.262703	0.00105637	1	0.105637	0.00278366	1	0.278366	0.00306442	1	0.306442	0.00301025	1	0.301025	0.0024689	0.999999	0.24689	0.00214795	1	0.214795	0.00187649	1	0.187649	0.00279617	1	0.279617	0.00537893	1	0.537893	0.00458176	1	0.458176	0.00260462	1	0.260462	0.00200074	1
k__Bacteria;p__Firmicutes;c__Clostridia;o__Clostridiales;f__Clostridiaceae;g__Clostridium	6.99773e-05	0.00316647	0.330609		0.287313	0.167599	0.492669	0.120843	0.00325346	1	0.325346	0.00193408	1	0.193408	0.00766318	1	0.766318	0.00213124	1	0.213124	0.00647316	1	0.647316	0.00338419	1	0.338419	0.00265023	0.999999	0.265023	0.00285055	1	0.285055	0.00183384	1	0.183385	0.00186061	1	0.186061	0.00403599	1	0.403599	0.000763627	1	0.0763627	0.00280498	1	0.280498	0.00205445	1
k__Bacteria;p__Firmicutes;c__Erysipelotrichi;o__Erysipelotrichales;f__Erysipelotrichaceae;g__Bulleidia	3.92904e-05	0.00355578	0.355222		0.111706	0.0566477	0.226334	0.0933611	0.00150984	1	0.150984	0.000848097	1	0.0848097	0.000626662	1	0.0626662	0.000492939	1	0.0492939	0.00115346	1	0.115346	0.000953556	1	0.0953556	0.00111589	0.999999	0.111589	0.000782897	1	0.0782897	0.000682361	1	0.0682361	0.000714811	1	0.0714811	0.00118494	1	0.118494	0.00215343	1	0.215343	0.00232913	1	0.232913	0.000637819	1
k__Bacteria;p__Firmicutes;c__Clostridia;o__Clostridiales;f__Lachnospiraceae;g__Butyrivibrio	0.000109658	0.00396964	0.339793		1.7945	0.648971	3.31633	1.35232	0.0213131	1	2.13131	0.0146038	1	1.46038	0.00939993	1	0.939992	0.0158176	1	1.58176	0.0163034	1	1.63034	0.0222309	1	2.22309	0.0193048	0.999999	1.93048	0.0145739	1	1.45739	0.0229444	1	2.29444	0.0147798	1	1.47798	0.0161727	1	1.61727	0.0407624	1	4.07624	0.018007	1	1.8007	0.0109571	1
k__Bacteria;p__Proteobacteria;c__Betaproteobacteria;o__Burkholderiales;f__Comamonadaceae;Other	0.000159842	0.00482189	0.295709		0.013643	0.010049	0.0483923	0.0365649	0.000136372	1	0.0136372	0.000206853	1	0.0206853	8.95e-05	1	0.00895	0	1	0	8.61e-05	1	0.00861	0	1	0	8.37e-05	0.999999	0.00837	0.000180668	1	0.0180668	0.00034118	1	0.034118	6.31e-05	1	0.00631	0.000323167	1	0.0323167	0.000274906	1	0.0274906	7.51e-05	1	0.00751	0.000167847	1
k__Bacteria;p__Proteobacteria;c__Gammaproteobacteria;o__Aeromonadales;f__Succinivibrionaceae;g__Ruminobacter	0.000591764	0.011901	0.217061		1.13596	1.16223	0.250003	0.254606	0.000672122	1	0.0672122	0.0227538	1	2.27538	0.00204113	1	0.204113	0.00382753	1	0.382753	0.00394243	1	0.394243	0.00908683	1	0.908683	0.00736484	0.999999	0.736484	0.00427582	1	0.427582	0.00217503	1	0.217503	0.0353832	1	3.53832	0.00417244	1	0.417244	0.000687264	1	0.0687264	0.0381177	1	3.81177	0.00493471	1
k__Bacteria;p__Proteobacteria;c__Gammaproteobacteria;o__Aeromonadales;f__Succinivibrionaceae;g__	0.000535358	0.0121125	0.266013		9.86348	6.75429	3.48004	3.2552	0.17443	1	17.443	0.273356	1	27.3356	0.142127	1	14.2127	0.0696059	1	6.96059	0.0623386	1	6.23386	0.0388714	1	3.88714	0.126499	0.999999	12.65	0.0519121	1	5.19121	0.00443535	1	0.443535	0.0751393	1	7.51393	0.0418034	1	4.18034	0.0265589	1	2.65589	0.136142	1	13.6142	0.108825	1
k__Bacteria;p__Firmicutes;c__Clostridia;o__Clostridiales;f__Lachnospiraceae;g__Pseudobutyrivibrio	0.000535358	0.0138428	0.212533		0.0641866	0.0372599	0.155149	0.118069	0.000701344	1	0.0701344	0.000341308	1	0.0341308	0.000492377	1	0.0492377	0.000898889	1	0.0898889	6.89e-05	1	0.00689	0.000785282	1	0.0785282	0.000725325	0.999999	0.0725325	0.000461708	1	0.0461708	0.000127943	1	0.0127943	0.000883002	1	0.0883002	0.000840234	1	0.0840234	0.00100799	1	0.100799	0.00115204	1	0.115205	0.000281983	1
k__Bacteria;p__Firmicutes;c__Bacilli;o__Bacillales;f__Planococcaceae;g__Rummeliibacillus	0.001014	0.0183535	0.220111		0.00883025	0.0102431	0.000751015	0.0032736	0	1	0	0	1	0	0	1	0	0.000130484	1	0.0130484	0.000275454	1	0.0275454	0.000149577	1	0.0149577	0.000223177	0.999999	0.0223177	0.000341263	1	0.0341263	0	1	0	0	1	0	0	1	0	0	1	0	7.51e-05	1	0.00751	0.000127564	1
k__Bacteria;p__Firmicutes;c__Clostridia;o__Clostridiales;f__Ruminococcaceae;g__	0.00186606	0.0307052	0.214487		3.94464	1.04369	5.16552	1.28067	0.0367914	1	3.67913	0.0279665	1	2.79665	0.0218974	1	2.18973	0.0289819	1	2.89819	0.0237407	1	2.37407	0.039021	1	3.9021	0.0415249	0.999999	4.15249	0.0459299	1	4.593	0.0649522	1	6.49523	0.0388731	1	3.88731	0.050177	1	5.0177	0.0520335	1	5.20335	0.0425505	1	4.25505	0.033744	1
k__Bacteria;p__Proteobacteria;c__Epsilonproteobacteria;o__Campylobacterales;f__Campylobacteraceae;g__Campylobacter	0.00241228	0.0363852	0.179051		0.0108202	0.0123328	0.00222674	0.00414681	0	1	0	0	1	0	0.000143237	1	0.0143237	1.45e-05	1	0.00145	0.00049926	1	0.049926	0.000280458	1	0.0280458	0	0.999999	0	0.000120446	1	0.0120446	0	1	0	5.26e-05	1	0.00526	6.46e-05	1	0.00646	1.53e-05	1	0.00153	0.000100178	1	0.0100178	0.00012085	1
k__Bacteria;p__Proteobacteria;c__Alphaproteobacteria;o__Rhodospirillales;f__Acetobacteraceae;g__Acetobacter	0.00347686	0.0484086	0.127439		0.00478347	0.00569238	0.000962125	0.00419381	0.000126632	1	0.0126632	4.14e-05	1	0.00414	8.95e-06	1	0.000895	0	1	0	8.61e-05	1	0.00861	0	1	0	6.97e-05	0.999999	0.00697	0.000120446	1	0.0120446	0	1	0	0	1	0	0	1	0	0	1	0	0	1	0	0.000107422	1
k__Bacteria;p__Actinobacteria;c__Actinobacteria;o__Actinomycetales;f__Beutenbergiaceae;g__Salana	0.00425032	0.0549506	0.141119		0.001576	0.00274925	0	0	6.82e-05	1	0.00682	0	1	0	3.58e-05	1	0.00358	1.45e-05	1	0.00145	8.61e-05	1	0.00861	0	1	0	0	0.999999	0	2.01e-05	1	0.00201	0	1	0	0	1	0	0	1	0	0	1	0	0	1	0	1.34e-05	1
k__Bacteria;p__Proteobacteria;c__Gammaproteobacteria;o__Pseudomonadales;f__Moraxellaceae;g__Acinetobacter	0.00500398	0.0603813	0.000176124		0.00932843	0.00709571	0.00990022	0.0296254	0.000136372	1	0.0136372	0.000144797	1	0.0144797	4.48e-05	1	0.00448	0.000115986	1	0.0115986	0.000172159	1	0.0172159	0.000186972	1	0.0186972	0.000237125	0.999999	0.0237125	6.02e-05	1	0.00602	0.000127943	1	0.0127943	3.15e-05	1	0.00315	0.000172356	1	0.0172356	0.000152725	1	0.0152725	0	1	0	0.00012085	1
k__Bacteria;p__Actinobacteria;c__Actinobacteria;o__Actinomycetales;f__Dietziaceae;g__Dietzia	0.00562872	0.0636749	0.201428		0.0004221	0.000957911	0.00930415	0.0124686	0	1	0	0	1	0	2.69e-05	1	0.00269	1.45e-05	1	0.00145	3.44e-05	1	0.00344	0	1	0	0	0.999999	0	0	1	0	0	1	0	0	1	0	0	1	0	0	1	0	0	1	0	0	1
k__Bacteria;p__Firmicutes;c__Clostridia;o__Clostridiales;f__Lachnospiraceae;g__Moryella	0.00683026	0.068682	0.163053		0.442261	0.343853	0.77257	0.402218	0.002406	1	0.2406	0.00404398	1	0.404398	0.00159351	1	0.159351	0.0016528	1	0.16528	0.00197982	1	0.197982	0.00244933	1	0.244933	0.00737879	0.999999	0.737879	0.0105992	1	1.05992	0.0078898	1	0.78898	0.00420477	1	0.420477	0.00354047	1	0.354047	0.0142493	1	1.42493	0.00305542	1	0.305542	0.00161133	1
k__Bacteria;p__Firmicutes;c__Clostridia;o__Clostridiales;f__Lachnospiraceae;g__Anaerostipes	0.00683026	0.0727221	0.101287		0.151537	0.148558	0.0713743	0.0802453	0.000681862	1	0.0681862	0.000920496	1	0.0920496	0.0015398	1	0.15398	0.000623423	1	0.0623423	0.00265124	1	0.265124	0.00222496	1	0.222496	0.0004882	0.999999	0.04882	0.0007026	1	0.07026	0.00554418	1	0.554419	0.000483549	1	0.0483549	0.000344711	1	0.0344711	0.0025047	1	0.25047	0.00190338	1	0.190338	0.000355836	1
k__Bacteria;p__Bacteroidetes;c__Bacteroidia;o__Bacteroidales;f__BS11;g__	0.0109997	0.0829561	0.153934		0.415462	0.226326	0.238166	0.187516	0.00108124	1	0.108124	0.00424049	1	0.424049	0.00170989	1	0.170989	0.00856845	1	0.856844	0.00223806	1	0.223806	0.00415077	1	0.415077	0.00228756	0.999999	0.228756	0.00459701	1	0.459701	0.00759127	1	0.759127	0.00681173	1	0.681173	0.00176665	1	0.176664	0.00733082	1	0.733082	0.00385685	1	0.385685	0.00524355	1
k__Bacteria;p__Bacteroidetes;c__Bacteroidia;o__Bacteroidales;f__;g__	0.00940944	0.0851554	0.0993637		3.53377	0.954813	2.83974	1.12751	0.0328463	1	3.28463	0.035889	1	3.5889	0.0246815	1	2.46815	0.0262708	1	2.62708	0.0342423	1	3.42423	0.0215392	1	2.15391	0.0275484	0.999999	2.75484	0.0368965	1	3.68965	0.0522433	1	5.22433	0.0332597	1	3.32598	0.0394694	1	3.94694	0.0429006	1	4.29006	0.0286008	1	2.86008	0.0437745	1
k__Bacteria;p__Firmicutes;c__Clostridia;o__Clostridiales;f__[Mogibacteriaceae];g__Mogibacterium	0.0109997	0.0865629	0.191852		0.264084	0.141997	0.440459	0.21297	0.00144165	1	0.144165	0.00374404	1	0.374404	0.00113694	1	0.113694	0.00252269	1	0.252269	0.00125676	1	0.125676	0.00422556	1	0.422556	0.0052865	0.999999	0.528651	0.00194721	1	0.194721	0.00400887	1	0.400887	0.00358457	1	0.358457	0.00397136	1	0.397136	0.00537593	1	0.537593	0.00177816	1	0.177816	0.0019806	1
k__Bacteria;p__Tenericutes;c__Mollicutes;o__;f__;g__	0.00924673	0.0880873	0.175338		0.0112311	0.0114813	0.00288308	0.00566238	0	1	0	4.14e-05	1	0.00414	2.69e-05	1	0.00269	0	1	0	0.000309885	1	0.0309885	0	1	0	0.000348714	0.999999	0.0348714	0.000260966	1	0.0260966	0	1	0	0	1	0	0.000150811	1	0.0150811	0	1	0	0	1	0	6.71e-05	1
k__Bacteria;p__Firmicutes;c__Clostridia;o__Clostridiales;f__Lachnospiraceae;g__	0.0109997	0.0904975	0.174611		2.37269	0.68054	3.09371	0.874985	0.0238262	1	2.38262	0.0178618	1	1.78618	0.0101609	1	1.01609	0.0193261	1	1.93261	0.0155287	1	1.55287	0.0297098	1	2.97098	0.0258327	0.999999	2.58327	0.0266988	1	2.66988	0.0334783	1	3.34784	0.0213077	1	2.13077	0.0338894	1	3.38894	0.0363028	1	3.63028	0.0319567	1	3.19567	0.0173151	1
k__Bacteria;p__Spirochaetes;c__Spirochaetes;o__M2PT2-76;f__;g__	0.0106965	0.0921938	0.0497738		0.00965398	0.0276457	0.000657885	0.00286765	0	1	0	0	1	0	0	1	0	4.35e-05	1	0.00435	0	1	0	3.74e-05	1	0.00374	0.000125537	0.999999	0.0125537	4.01e-05	1	0.00401	0	1	0	0.000178703	1	0.0178703	0	1	0	0	1	0	0.00127727	1	0.127727	0	1
k__Bacteria;Other;Other;Other;Other;Other	0.0151503	0.0945587	0.0646264		0.0278377	0.0492504	0.00823097	0.0188783	0	1	0	0.000113769	1	0.0113769	0	1	0	0.00015948	1	0.015948	1.72e-05	1	0.00172	0	1	0	0.000836913	0.999999	0.0836913	0.000481783	1	0.0481783	0.000255885	1	0.0255885	0.00221802	1	0.221802	0.0003878	1	0.03878	0	1	0	0.000300533	1	0.0300533	8.06e-05	1
k__Bacteria;p__Firmicutes;c__Clostridia;o__Clostridiales;f__Ruminococcaceae;Other	0.0141227	0.0946742	0.0300058		0.169688	0.655371	0.00666343	0.00811741	8.77e-05	1	0.00877	7.24e-05	1	0.00724	0.000859422	1	0.0859422	0.00015948	1	0.015948	0.0302483	1	3.02483	1.87e-05	1	0.00187	0.000223177	0.999999	0.0223177	0.000180668	1	0.0180668	0.000298533	1	0.0298533	0	1	0	0.000150811	1	0.0150811	0.000656719	1	0.0656719	5.01e-05	1	0.00501	0	1
k__Archaea;p__Euryarchaeota;c__Methanobacteria;o__Methanobacteriales;f__Methanobacteriaceae;g__Methanosphaera	0.0138335	0.0963024	0.178048		0.0903158	0.0586661	0.159176	0.0866219	0.000866939	1	0.0866939	0.000299937	1	0.0299937	6.27e-05	1	0.00627	0.00101487	1	0.101487	0.0010846	1	0.10846	0.00183232	1	0.183232	0.00135301	0.999999	0.135301	0.0013249	1	0.13249	0.00221767	1	0.221767	0.000893514	1	0.0893514	0.000416526	1	0.0416526	0.00209234	1	0.209234	0.0009016	1	0.09016	0.000530397	1
k__Bacteria;p__Proteobacteria;c__Betaproteobacteria;o__Burkholderiales;f__Comamonadaceae;g__Comamonas	0.0133167	0.0964128	0.0776061		0.00881403	0.0150882	0.0018694	0.00767818	0.000243522	1	0.0243522	0	1	0	0	1	0	2.9e-05	1	0.0029	0.000585339	1	0.0585339	0.000168275	1	0.0168275	0	0.999999	0	0	1	0	0	1	0	3.15e-05	1	0.00315	0	1	0	0	1	0	0	1	0	9.4e-05	1
k__Bacteria;p__Proteobacteria;c__Betaproteobacteria;o__Burkholderiales;f__Oxalobacteraceae;g__Ralstonia	0.0149871	0.0968806	0.101662		0.00698993	0.0129354	0.0162711	0.0146037	0.000116891	1	0.0116891	0.000113769	1	0.0113769	0	1	0	0	1	0	3.44e-05	1	0.00344	1.87e-05	1	0.00187	4.18e-05	0.999999	0.00418	0	1	0	0.000597066	1	0.0597066	0.000126143	1	0.0126143	0.000122085	1	0.0122085	0	1	0	0	1	0	0.000107422	1
k__Bacteria;p__Actinobacteria;c__Coriobacteriia;o__Coriobacteriales;f__Coriobacteriaceae;g__	0.0172935	0.104337	0.14922		0.414467	0.175381	0.571699	0.199293	0.00448081	1	0.448081	0.00381644	1	0.381644	0.00207694	1	0.207694	0.00175428	1	0.175428	0.00612884	1	0.612884	0.00566525	1	0.566525	0.00477041	0.999999	0.477041	0.00786912	1	0.786912	0.00511771	1	0.511771	0.00336382	1	0.336382	0.00452433	1	0.452433	0.00626174	1	0.626174	0.00192842	1	0.192842	0.00183961	1
k__Bacteria;p__Firmicutes;c__Clostridia;o__Clostridiales;f__;g__	0.0186047	0.108628	0.130927		6.1364	1.81237	7.7618	2.34172	0.0640561	1	6.40561	0.0405432	1	4.05432	0.0453256	1	4.53255	0.0506133	1	5.06133	0.0476363	1	4.76363	0.0729751	1	7.29751	0.0569241	0.999999	5.69241	0.0388036	1	3.88036	0.0532668	1	5.32668	0.0596552	1	5.96552	0.0594268	1	5.94267	0.0859538	1	8.59538	0.0776629	1	7.76629	0.048528	1
k__Bacteria;p__Proteobacteria;c__Alphaproteobacteria;o__Rickettsiales;f__mitochondria;Other	0.0207758	0.117513	0.144748		0.00998602	0.0151381	0.000965795	0.00334847	0	1	0	0	1	0	8.06e-05	1	0.00806	0	1	0	0.000327101	1	0.0327101	0.000205669	1	0.0205669	0.000446354	0.999999	0.0446354	0.000220817	1	0.0220817	0	1	0	1.05e-05	1	0.00105	0	1	0	0.000305451	1	0.0305451	0.000400711	1	0.0400711	0	1
k__Bacteria;p__Elusimicrobia;c__Endomicrobia;o__;f__;g__	0.0288037	0.153337	0.00747613		0.164398	0.254031	0.120599	0.250613	0.000253263	1	0.0253263	0.000413706	1	0.0413706	0.00117275	1	0.117275	0.000217473	1	0.0217473	3.44e-05	1	0.00344	0.000149577	1	0.0149577	0.00228756	0.999999	0.228756	0.00120446	1	0.120446	0.000980894	1	0.0980894	0.000388941	1	0.0388941	0.0107507	1	1.07507	0.000717809	1	0.0717809	0.000100178	1	0.0100178	0.000584108	1
k__Bacteria;p__Firmicutes;c__Clostridia;o__Clostridiales;f__Lachnospiraceae;g__Blautia	0.0326015	0.155286	0.161944		0.0679274	0.0408027	0.126579	0.0850652	0.000340931	1	0.0340931	0.000320622	1	0.0320622	0.000358092	1	0.0358092	0.000347957	1	0.0347957	0.000275454	1	0.0275454	0.000317852	1	0.0317852	0.000822965	0.999999	0.0822965	0.000341263	1	0.0341263	0.000682361	1	0.0682361	0.00097761	1	0.097761	0.000825871	1	0.0825871	0.00183271	1	0.18327	0.00125222	1	0.125222	0.000375978	1
k__Bacteria;p__Firmicutes;c__Bacilli;o__Bacillales;f__;g__	0.0304152	0.15729	0.127432		0.0001395	0.000608067	0.00570326	0.0102767	0	1	0	0	1	0	0	1	0	0	1	0	0	1	0	0	1	0	2.79e-05	0.999999	0.00279	0	1	0	0	1	0	0	1	0	0	1	0	0	1	0	0	1	0	0	1
k__Bacteria;p__Proteobacteria;c__Alphaproteobacteria;o__Rhizobiales;f__Beijerinckiaceae;g__Chelatococcus	0.0287137	0.157491	0.00252437		0.00281646	0.00559216	0.00416921	0.0181731	0	1	0	0	1	0	0	1	0	0	1	0	0.000223806	1	0.0223806	0	1	0	0.000139486	0.999999	0.0139486	2.01e-05	1	0.00201	0	1	0	5.26e-05	1	0.00526	0	1	0	0	1	0	0	1	0	0	1
k__Bacteria;p__Bacteroidetes;c__Flavobacteriia;o__Flavobacteriales;f__Flavobacteriaceae;g__Capnocytophaga	0.0352364	0.159445	0.000110394		0.00370074	0.00403218	0.00383732	0.00825993	1.95e-05	1	0.00195	0	1	0	0	1	0	1.45e-05	1	0.00145	5.16e-05	1	0.00516	0.000112183	1	0.0112183	1.39e-05	0.999999	0.00139	0	1	0	4.26e-05	1	0.00426	3.15e-05	1	0.00315	0	1	0	4.58e-05	1	0.00458	0	1	0	0	1
k__Bacteria;p__Fibrobacteres;c__Fibrobacteria;o__Fibrobacterales;f__Fibrobacteraceae;g__Fibrobacter	0.0326015	0.159483	0.0826589		1.35476	1.06663	2.25084	1.82153	0.0101305	1	1.01305	0.0139936	1	1.39936	0.00976697	1	0.976697	0.00774205	1	0.774205	0.0105017	1	1.05017	0.0234089	1	2.34089	0.0110194	0.999999	1.10194	0.00750778	1	0.750778	0.00272944	1	0.272945	0.00596027	1	0.596027	0.0555847	1	5.55847	0.00526903	1	0.526903	0.0116958	1	1.16958	0.0165363	1
k__Bacteria;p__Verrucomicrobia;c__Verruco-5;o__WCHB1-41;f__;g__	0.0347579	0.161312	0.136753		0.0049618	0.00918104	0.0147181	0.0147015	0	1	0	0	1	0	6.27e-05	1	0.00627	0	1	0	0	1	0	0	1	0	8.37e-05	0.999999	0.00837	0.00042156	1	0.042156	4.26e-05	1	0.00426	0	1	0	6.46e-05	1	0.00646	7.64e-05	1	0.00764	0	1	0	2.01e-05	1
k__Bacteria;p__Chloroflexi;c__Anaerolineae;o__Anaerolineales;f__Anaerolinaceae;g__SHD-231	0.0326015	0.163913	0.115935		0.229713	0.184715	0.369862	0.201917	0.000886421	1	0.0886421	0.00132386	1	0.132386	0.000286474	1	0.0286474	0.00065242	1	0.065242	0.00154943	1	0.154943	0.00220627	1	0.220627	0.00251074	0.999999	0.251074	0.00766837	1	0.766838	0.00626919	1	0.626919	0.000956586	1	0.0956586	0.00286541	1	0.286541	0.00340578	1	0.340578	0.00303038	1	0.303038	0.00109436	1
k__Bacteria;p__Proteobacteria;c__Alphaproteobacteria;o__Rhizobiales;f__Brucellaceae;g__Ochrobactrum	0.0377037	0.166448	0.0472475		0.00127526	0.00404933	0	0	0	1	0	0	1	0	0	1	0	0	1	0	0	1	0	0	1	0	0.000181331	0.999999	0.0181331	0	1	0	0	1	0	1.05e-05	1	0.00105	0	1	0	0	1	0	0	1	0	0	1
k__Bacteria;p__Actinobacteria;c__Actinobacteria;o__Actinomycetales;f__Micrococcaceae;g__Rothia	0.0398011	0.171524	0.00237485		0.0883209	0.0497108	0.0797642	0.113611	0.00054549	1	0.054549	0.00113769	1	0.113769	0.000653519	1	0.0653519	0.000463943	1	0.0463943	0.00122233	1	0.122233	0.00108444	1	0.108444	0.000809016	0.999999	0.0809016	0.0007026	1	0.07026	0.00213238	1	0.213238	0.000409965	1	0.0409965	0.000201082	1	0.0201082	0.00116071	1	0.116071	0.00197851	1	0.197851	0.000550539	1
k__Bacteria;p__Proteobacteria;c__Deltaproteobacteria;o__Desulfobacterales;f__Desulfobulbaceae;g__Desulfobulbus	0.0430506	0.177094	0.102541		0.0117928	0.012729	0.0235292	0.0209941	0.000136372	1	0.0136372	0.000289594	1	0.0289594	3.58e-05	1	0.00358	1.45e-05	1	0.00145	0.00041318	1	0.041318	0	1	0	0	0.999999	0	0.000260966	1	0.0260966	0	1	0	0.000147167	1	0.0147167	0.000157993	1	0.0157993	0	1	0	0	1	0	0	1
k__Bacteria;p__Firmicutes;c__Clostridia;o__Clostridiales;f__Veillonellaceae;g__Dialister	0.0422892	0.178008	0.032429		0.0155066	0.0153617	0.0100939	0.0141805	6.82e-05	1	0.00682	0.000165482	1	0.0165482	2.69e-05	1	0.00269	7.25e-05	1	0.00725	0.000258238	1	0.0258238	0.000373944	1	0.0373944	5.58e-05	0.999999	0.00558	8.03e-05	1	0.00803	0.000639713	1	0.0639713	0.000136655	1	0.0136655	0	1	0	0.000137453	1	0.0137453	0.000100178	1	0.0100178	0.000134278	1
k__Bacteria;p__Proteobacteria;c__Betaproteobacteria;o__Burkholderiales;f__Burkholderiaceae;g__Lautropia	0.0514621	0.202492	0.00664269		0.0602212	0.0492571	0.0502223	0.0710572	0.000301968	1	0.0301968	0.000920496	1	0.0920496	0.000384949	1	0.0384949	0.000420448	1	0.0420448	0.000878008	1	0.0878008	0.000710493	1	0.0710493	0.000348714	0.999999	0.0348714	0.000361337	1	0.0361337	0.00243091	1	0.243091	0.000304846	1	0.0304846	0.000222626	1	0.0222626	0.000274906	1	0.0274906	0.000851511	1	0.0851511	0.000375978	1
k__Bacteria;p__Bacteroidetes;c__Bacteroidia;o__Bacteroidales;f__Bacteroidaceae;g__BF311	0.0514621	0.206992	0.0341124		0.0789957	0.0410124	0.0597542	0.0596617	0.000623417	1	0.0623417	0.000403363	1	0.0403363	0.000438663	1	0.0438663	0.000768405	1	0.0768405	0.000774713	1	0.0774713	0.00112183	1	0.112183	0.000822965	0.999999	0.0822965	0.00084312	1	0.084312	8.53e-05	1	0.00853	0.000620204	1	0.0620204	0.00149375	1	0.149375	0.000152725	1	0.0152725	0.000776378	1	0.0776378	0.00131592	1
k__Bacteria;p__Proteobacteria;c__Gammaproteobacteria;o__Enterobacteriales;f__Enterobacteriaceae;g__Proteus	0.05491	0.211462	0.000736579		0.00172053	0.00355034	0.00144319	0.0062907	2.92e-05	1	0.00292	0	1	0	0	1	0	0	1	0	3.44e-05	1	0.00344	0.000112183	1	0.0112183	0	0.999999	0	0	1	0	0	1	0	1.05e-05	1	0.00105	0	1	0	0	1	0	0	1	0	0	1
k__Archaea;p__Euryarchaeota;c__Methanobacteria;o__Methanobacteriales;f__Methanobacteriaceae;g__Methanobrevibacter	0.0658555	0.24833	0.104108		6.5447	3.3591	9.88243	6.05395	0.0360997	1	3.60997	0.0459317	1	4.59317	0.0299813	1	2.99813	0.102937	1	10.2937	0.0357401	1	3.57401	0.0749757	1	7.49757	0.0925208	0.999999	9.25208	0.0775068	1	7.75068	0.173576	1	17.3576	0.0766215	1	7.66215	0.0652797	1	6.52797	0.102143	1	10.2143	0.0525433	1	5.25433	0.0501863	1
k__Bacteria;p__Proteobacteria;c__Betaproteobacteria;o__Burkholderiales;f__Alcaligenaceae;Other	0.0756263	0.273767	0.0581267		0.0011569	0.00329298	0	0	0	1	0	0	1	0	0	1	0	0	1	0	0	1	0	0.00013088	1	0.013088	0	0.999999	0	0	1	0	0	1	0	0	1	0	0	1	0	0	1	0	0	1	0	0	1
k__Bacteria;p__Firmicutes;c__Clostridia;o__Clostridiales;f__[Mogibacteriaceae];g__	0.078704	0.27395	0.0796039		0.307379	0.0927456	0.375363	0.134602	0.00274693	1	0.274693	0.00363027	1	0.363027	0.00214855	1	0.214855	0.00234871	1	0.234871	0.00475158	1	0.475158	0.00338419	1	0.338419	0.00237126	0.999999	0.237126	0.00168624	1	0.168624	0.00443535	1	0.443535	0.00350047	1	0.350047	0.00281514	1	0.281514	0.00513157	1	0.513157	0.00262967	1	0.262967	0.00200074	1
k__Bacteria;p__Actinobacteria;c__Actinobacteria;o__Bifidobacteriales;f__Bifidobacteriaceae;g__Bifidobacterium	0.0808892	0.276244	0.0431		0.202742	0.26998	0.324006	0.300581	0.000506526	1	0.0506526	0.000930839	1	0.0930839	0.00468206	1	0.468206	0.000115986	1	0.0115986	5.16e-05	1	0.00516	0.0111996	1	1.11996	0.000181331	0.999999	0.0181331	0	1	0	0	1	0	0	1	0	0.0012424	1	0.12424	0.000290178	1	0.0290178	0.00205365	1	0.205365	0.00036255	1
k__Bacteria;p__Spirochaetes;c__MVP-15;o__PL-11B10;f__;g__	0.0749308	0.276785	0.101358		0.00910816	0.0180577	0.0004995	0.00156388	0	1	0	0	1	0	0	1	0	0	1	0	0	1	0	0	1	0	0.000753222	0.999999	0.0753222	0	1	0	0	1	0	0	1	0	0	1	0	0	1	0	0.0002254	1	0.02254	0	1
k__Bacteria;p__Proteobacteria;c__Gammaproteobacteria;o__Aeromonadales;f__Succinivibrionaceae;g__Succinivibrio	0.0786479	0.279123	0.0858685		0.147227	0.11511	0.0868329	0.0785148	3.9e-05	1	0.0039	0.000475762	1	0.0475762	0.00140551	1	0.140551	0.00107287	1	0.107287	0.000878008	1	0.0878008	0.000336549	1	0.0336549	0.00345924	0.999999	0.345924	0.00242899	1	0.242899	0.000469123	1	0.0469123	0.00353201	1	0.353201	0.00334657	1	0.334657	3.05e-05	1	0.00305	0.000525934	1	0.0525934	0.000892947	1
k__Bacteria;p__Synergistetes;c__Synergistia;o__Synergistales;f__Dethiosulfovibrionaceae;g__Pyramidobacter	0.088352	0.296143	0.0264053		0.0599994	0.032511	0.0484132	0.0376538	0.000496786	1	0.0496786	0.00081707	1	0.081707	0.000483425	1	0.0483425	0.000536434	1	0.0536434	0.000568123	1	0.0568123	0.000504824	1	0.0504824	0.000767171	0.999999	0.0767171	0.000762822	1	0.0762822	0.000426476	1	0.0426476	0.000809419	1	0.0809419	0.000201082	1	0.0201082	0.00167998	1	0.167998	0.000976734	1	0.0976734	0.000275269	1
k__Bacteria;p__Bacteroidetes;c__Bacteroidia;o__Bacteroidales;f__[Paraprevotellaceae];g__	0.0989316	0.325575	0.014372		0.660413	0.386824	0.559169	0.449273	0.0145432	1	1.45431	0.00810864	1	0.810864	0.00836146	1	0.836146	0.00835097	1	0.835097	0.00774713	1	0.774714	0.00482387	1	0.482387	0.00425431	0.999999	0.425431	0.0176854	1	1.76854	0.00251621	1	0.251621	0.00394197	1	0.394197	0.00782063	1	0.782063	0.00412358	1	0.412358	0.00793909	1	0.79391	0.0094263	1
k__Bacteria;p__Firmicutes;c__Erysipelotrichi;o__Erysipelotrichales;f__Erysipelotrichaceae;g__PSB-M-3	0.103944	0.330067	0.0681888		0.000700055	0.00263847	0.00402545	0.00828222	1.95e-05	1	0.00195	0	1	0	0	1	0	0	1	0	0.000120511	1	0.0120511	0	1	0	0	0.999999	0	0	1	0	0	1	0	0	1	0	0	1	0	0	1	0	0	1	0	0	1
k__Bacteria;p__Firmicutes;c__Bacilli;o__Bacillales;f__Planococcaceae;g__Lysinibacillus	0.102336	0.330763	0.00157376		0.00514059	0.00656767	0.00445493	0.0102954	0	1	0	1.03e-05	1	0.00103	4.48e-05	1	0.00448	7.25e-05	1	0.00725	0	1	0	3.74e-05	1	0.00374	0.000125537	0.999999	0.0125537	0.00028104	1	0.028104	0	1	0	1.05e-05	1	0.00105	0.000100541	1	0.0100541	0	1	0	5.01e-05	1	0.00501	0	1
k__Bacteria;p__Firmicutes;c__Clostridia;o__Clostridiales;f__Ruminococcaceae;g__Ruminococcus	0.110499	0.338988	0.0796779		11.6345	5.64908	8.83565	3.65084	0.0880382	1	8.80382	0.0643313	1	6.43313	0.135538	1	13.5538	0.0771595	1	7.71595	0.0774197	1	7.74197	0.131927	1	13.1927	0.126262	0.999999	12.6262	0.057573	1	5.7573	0.273755	1	27.3755	0.132324	1	13.2324	0.0743499	1	7.43499	0.260855	1	26.0855	0.0793909	1	7.93909	0.07962	1
k__Bacteria;p__Firmicutes;c__Clostridia;o__Clostridiales;f__Veillonellaceae;g__Veillonella	0.110499	0.344832	5.85205e-05		0.267006	0.185749	0.2713	0.350764	0.00292227	1	0.292227	0.002958	1	0.2958	0.00113694	1	0.113694	0.00178328	1	0.178328	0.00277175	1	0.277175	0.00366465	1	0.366465	0.00170172	0.999999	0.170172	0.00479775	1	0.479775	0.00929717	1	0.929717	0.00111426	1	0.111427	0.000574519	1	0.0574519	0.00285596	1	0.285596	0.00375667	1	0.375667	0.00143677	1
k__Bacteria;p__Firmicutes;c__Clostridia;o__Clostridiales;f__Ruminococcaceae;g__Oscillospira	0.11667	0.351955	0.0458278		0.110887	0.0358756	0.129335	0.0474934	0.000896162	1	0.0896162	0.00121009	1	0.121009	0.000599805	1	0.0599805	0.000971381	1	0.0971381	0.00194539	1	0.194539	0.00106574	1	0.106574	0.00119958	0.999999	0.119958	0.000943491	1	0.0943491	0.00123678	1	0.123678	0.00131399	1	0.131399	0.00133576	1	0.133576	0.00206179	1	0.206179	0.0006762	1	0.06762	0.00106751	1
k__Bacteria;p__Proteobacteria;c__Betaproteobacteria;o__Burkholderiales;f__Alcaligenaceae;g__Sutterella	0.121478	0.360452	0.00318483		0.0020054	0.00363612	0.00310523	0.0132694	0	1	0	0	1	0	0	1	0	0	1	0	0	1	0	0.00013088	1	0.013088	8.37e-05	0.999999	0.00837	2.01e-05	1	0.00201	0	1	0	0	1	0	0	1	0	0	1	0	0	1	0	0	1
k__Bacteria;p__Firmicutes;c__Clostridia;o__Clostridiales;f__Lachnospiraceae;g__Coprococcus	0.129822	0.378996	0.0156945		0.595255	0.308138	0.657278	0.160256	0.0112507	1	1.12507	0.005916	1	0.5916	0.0125511	1	1.25511	0.00265317	1	0.265317	0.00983025	1	0.983025	0.00641313	1	0.641313	0.00333371	0.999999	0.333371	0.00507879	1	0.507879	0.00166325	1	0.166326	0.0028172	1	0.28172	0.00737538	1	0.737538	0.00314614	1	0.314614	0.00593554	1	0.593554	0.00547853	1
k__Bacteria;p__Firmicutes;c__Bacilli;o__Bacillales;f__Bacillaceae;g__Bacillus	0.136816	0.393073	0.0379867		0.160765	0.166258	0.301145	0.471056	0.000720826	1	0.0720826	0.00163414	1	0.163414	0.000286474	1	0.0286474	0.000840897	1	0.0840897	0.000103295	1	0.0103295	0.00450602	1	0.450602	0.00504938	0.999999	0.504938	0.00206765	1	0.206765	0.00511771	1	0.511771	0.000283822	1	0.0283822	0.000359074	1	0.0359074	0.00109962	1	0.109962	0.000851511	1	0.0851511	0.000154419	1
k__Bacteria;p__Spirochaetes;c__Spirochaetes;o__Spirochaetales;f__Spirochaetaceae;g__	0.144096	0.401253	0.067882		0.0440517	0.0295852	0.0666964	0.0514331	4.87e-05	1	0.00487	0.000103427	1	0.0103427	0.000375997	1	0.0375997	0.000449445	1	0.0449445	0.000258238	1	0.0258238	0.000112183	1	0.0112183	0.000878759	0.999999	0.0878759	0.000722674	1	0.0722674	0.000852951	1	0.0852951	0.000683276	1	0.0683276	0.00110595	1	0.110595	0.00018327	1	0.018327	0.000100178	1	0.0100178	0.000389405	1
k__Bacteria;p__Firmicutes;c__Clostridia;o__Clostridiales;f__Lachnospiraceae;g__Oribacterium	0.147427	0.404306	0.0114676		0.0103242	0.011362	0.016935	0.0418874	0.00010715	1	0.010715	0.000124112	1	0.0124112	0.00011638	1	0.011638	1.45e-05	1	0.00145	0.000103295	1	0.0103295	0.000224366	1	0.0224366	6.97e-05	0.999999	0.00697	0.000120446	1	0.0120446	0.000511771	1	0.0511771	3.15e-05	1	0.00315	5.75e-05	1	0.00575	0.000167998	1	0.0167998	2.5e-05	1	0.0025	0	1
k__Bacteria;p__Firmicutes;c__Clostridia;o__Clostridiales;f__Dehalobacteriaceae;g__	0.152432	0.405738	0.041027		0.00675501	0.0131696	0.00260451	0.00528118	0	1	0	0.000279252	1	0.0279252	8.95e-06	1	0.000895	0	1	0	0	1	0	0	1	0	0	0.999999	0	0	1	0	8.53e-05	1	0.00853	0.000168191	1	0.0168191	0	1	0	0.000549811	1	0.0549811	7.51e-05	1	0.00751	6.71e-06	1
k__Bacteria;p__Firmicutes;c__Clostridia;o__Clostridiales;f__Lachnospiraceae;Other	0.143908	0.406991	0.030604		0.0208455	0.0327151	0.0330684	0.0359978	0.000116891	1	0.0116891	1.03e-05	1	0.00103	3.58e-05	1	0.00358	0.000130484	1	0.0130484	0	1	0	0.00151447	1	0.151447	5.58e-05	0.999999	0.00558	0.00014052	1	0.014052	4.26e-05	1	0.00426	9.46e-05	1	0.00946	0.000545793	1	0.0545793	0.000290178	1	0.0290178	0.0002254	1	0.02254	0.000288697	1
k__Bacteria;p__Actinobacteria;c__Actinobacteria;o__Actinomycetales;f__Gordoniaceae;g__Gordonia	0.152078	0.410838	0.0313687		0.000556855	0.00218806	0	0	0	1	0	0	1	0	0	1	0	0	1	0	0	1	0	0	1	0	0	0.999999	0	0.000100371	1	0.0100371	0	1	0	0	1	0	0	1	0	0	1	0	0	1	0	0	1
k__Bacteria;p__Lentisphaerae;c__[Lentisphaeria];o__Z20;f__R4-45B;g__	0.163398	0.428624	0.0245047		0.0952168	0.0590307	0.0751104	0.0675426	0	1	0	0.000568846	1	0.0568846	0.000411806	1	0.0411806	0.000971381	1	0.0971381	0.000137727	1	0.0137727	0.000766584	1	0.0766584	0.00132511	0.999999	0.132511	0.000521931	1	0.0521931	0.00247356	1	0.247356	0.00139809	1	0.139809	0.00177383	1	0.177383	0.000458176	1	0.0458176	0.00102682	1	0.102682	0.00114807	1
k__Bacteria;p__Bacteroidetes;c__Bacteroidia;o__Bacteroidales;f__[Paraprevotellaceae];g__CF231	0.176214	0.455639	0.0498198		1.04386	0.611778	0.801581	0.430668	0.00460744	1	0.460744	0.00839823	1	0.839823	0.0105995	1	1.05995	0.00558181	1	0.558181	0.00538856	1	0.538856	0.00602049	1	0.602049	0.00860626	0.999999	0.860626	0.0195122	1	1.95122	0.00571477	1	0.571478	0.028151	1	2.8151	0.00960164	1	0.960164	0.00526903	1	0.526903	0.00929149	1	0.92915	0.011991	1
k__Bacteria;p__Firmicutes;c__Clostridia;o__Clostridiales;f__Syntrophomonadaceae;g__Syntrophomonas	0.187485	0.458578	0.0137565		0.0008165	0.00201012	0.000381	0.00166074	0	1	0	1.03e-05	1	0.00103	0	1	0	7.25e-05	1	0.00725	0	1	0	0	1	0	0	0.999999	0	2.01e-05	1	0.00201	0	1	0	0	1	0	0	1	0	0	1	0	0	1	0	6.04e-05	1
k__Bacteria;p__Firmicutes;c__Erysipelotrichi;o__Erysipelotrichales;f__Erysipelotrichaceae;g__Catenibacterium	0.18502	0.458749	0.00793049		0.408328	0.736318	0.519019	0.473497	0.00181181	1	0.181181	0.000361993	1	0.0361993	0.0019158	1	0.191579	0.000101488	1	0.0101488	0.00280618	1	0.280618	0.0186411	1	1.86411	5.58e-05	0.999999	0.00558	0.000461708	1	0.0461708	0.000597066	1	0.0597066	0.000136655	1	0.0136655	0.00193182	1	0.193182	0.000641447	1	0.0641447	0.00177816	1	0.177816	0.000778811	1
k__Bacteria;p__Firmicutes;c__Erysipelotrichi;o__Erysipelotrichales;f__Erysipelotrichaceae;g__[Eubacterium]	0.182232	0.464563	0.00472928		0.0178221	0.0423383	0.0231567	0.0346697	0.000642899	1	0.0642899	7.24e-05	1	0.00724	0.000107428	1	0.0107428	0	1	0	0.00185931	1	0.185931	5.61e-05	1	0.00561	2.79e-05	0.999999	0.00279	0	1	0	0	1	0	0	1	0	0	1	0	0	1	0	0	1	0	0.000127564	1
k__Bacteria;p__Proteobacteria;c__Alphaproteobacteria;o__;f__;g__	0.184938	0.464914	0.0326508		0.0398993	0.0274487	0.0303669	0.0243439	0.00054549	1	0.054549	0.000424049	1	0.0424049	0.000286474	1	0.0286474	0.000318961	1	0.0318961	0.00091244	1	0.091244	0.00059831	1	0.059831	0.000543994	0.999999	0.0543994	0.000401485	1	0.0401485	0	1	0	6.31e-05	1	0.00631	0.000473978	1	0.0473978	0	1	0	0.000175311	1	0.0175311	0.000154419	1
k__Bacteria;p__Proteobacteria;c__Gammaproteobacteria;o__Pasteurellales;f__Pasteurellaceae;g__Aggregatibacter	0.19373	0.467535	0.00407116		0.016577	0.0156409	0.0141028	0.0224518	0.000311709	1	0.0311709	0.000206853	1	0.0206853	8.95e-05	1	0.00895	7.25e-05	1	0.00725	0.000120511	1	0.0120511	0.000448732	1	0.0448732	8.37e-05	0.999999	0.00837	0.00028104	1	0.028104	0.000511771	1	0.0511771	5.26e-05	1	0.00526	7.18e-06	1	0.000718	4.58e-05	1	0.00458	0.000425756	1	0.0425756	5.37e-05	1
k__Bacteria;p__Firmicutes;c__Bacilli;o__Bacillales;f__Thermoactinomycetaceae;g__	0.207867	0.495052	0.0465881		0.0041095	0.00831205	0.00851688	0.0113874	9.74e-06	1	0.000974	0	1	0	7.16e-05	1	0.00716	0	1	0	0	1	0	0	1	0	0.00019528	0.999999	0.019528	0	1	0	0.00034118	1	0.034118	0	1	0	0	1	0	0	1	0	0	1	0	3.36e-05	1
k__Bacteria;p__Bacteroidetes;c__Flavobacteriia;o__Flavobacteriales;f__[Weeksellaceae];g__	0.236512	0.515768	0.0481269		0.000783415	0.00248624	0.00452761	0.0115089	1.95e-05	1	0.00195	0	1	0	0	1	0	0	1	0	0	1	0	0.000112183	1	0.0112183	0	0.999999	0	0	1	0	0	1	0	0	1	0	0	1	0	0	1	0	2.5e-05	1	0.0025	0	1
k__Bacteria;p__Actinobacteria;c__Actinobacteria;o__Actinomycetales;f__Actinomycetaceae;g__Actinomyces	0.233966	0.516438	0.003487		0.0856032	0.066773	0.0764103	0.087274	0.000642899	1	0.0642899	0.00121009	1	0.121009	0.000438663	1	0.0438663	0.000507438	1	0.0507438	0.000964088	1	0.0964088	0.00177623	1	0.177623	0.000809016	0.999999	0.0809016	0.00106394	1	0.106394	0.00307062	1	0.307063	0.000252286	1	0.0252286	0.000201082	1	0.0201082	0.000809445	1	0.0809445	0.00182825	1	0.182825	0.000469972	1
k__Bacteria;p__Firmicutes;c__Erysipelotrichi;o__Erysipelotrichales;f__Erysipelotrichaceae;g__	0.240327	0.517847	0.094299		0.00622494	0.00906866	0.0146704	0.0161334	0.000263004	1	0.0263004	0	1	0	8.95e-05	1	0.00895	0	1	0	5.16e-05	1	0.00516	0.000299155	1	0.0299155	0	0.999999	0	0	1	0	0	1	0	0	1	0	5.75e-05	1	0.00575	0	1	0	0.0002254	1	0.02254	6.71e-06	1
k__Bacteria;p__Firmicutes;c__Clostridia;o__Clostridiales;f__Veillonellaceae;g__Selenomonas	0.223508	0.518652	0.0141741		0.757751	0.344959	0.667551	0.404888	0.00913696	1	0.913696	0.00518167	1	0.518167	0.0087106	1	0.87106	0.00967031	1	0.967031	0.00452777	1	0.452777	0.00536609	1	0.536609	0.00669531	0.999999	0.669531	0.0157784	1	1.57784	0.0034118	1	0.341181	0.00150321	1	0.150321	0.00829461	1	0.829461	0.00229088	1	0.229088	0.00543465	1	0.543465	0.0118232	1
k__Bacteria;p__Firmicutes;c__Bacilli;o__Bacillales;f__Paenibacillaceae;g__Paenibacillus	0.229314	0.518822	0.00449797		0.00566013	0.00782026	0.00452767	0.00898675	0.000272745	1	0.0272745	0	1	0	0	1	0	7.25e-05	1	0.00725	0	1	0	0	1	0	0	0.999999	0	0.00014052	1	0.014052	0	1	0	4.2e-05	1	0.0042	0	1	0	0.000244361	1	0.0244361	0	1	0	1.34e-05	1
k__Bacteria;p__Actinobacteria;c__Actinobacteria;o__Actinomycetales;f__Corynebacteriaceae;g__Corynebacterium	0.233966	0.522813	0.000667811		0.0296514	0.0231094	0.0282197	0.0316144	0.000185077	1	0.0185077	5.17e-05	1	0.00517	0.000179046	1	0.0179046	0.000275466	1	0.0275466	0.000137727	1	0.0137727	0.000617007	1	0.0617007	0.000111588	0.999999	0.0111588	0.00056208	1	0.056208	0.000383828	1	0.0383828	0.000178703	1	0.0178703	0.000157993	1	0.0157993	0.00090108	1	0.090108	0.000726289	1	0.0726289	0.000127564	1
k__Bacteria;p__Proteobacteria;c__Gammaproteobacteria;o__Pasteurellales;f__Pasteurellaceae;g__Bibersteinia	0.228893	0.524426	0.0686801		0.00124192	0.00314512	0.0046714	0.00835771	0	1	0	2.07e-05	1	0.00207	0	1	0	0	1	0	0	1	0	0	1	0	0	0.999999	0	0	1	0	0	1	0	8.41e-05	1	0.00841	0.000122085	1	0.0122085	0	1	0	0	1	0	0	1
k__Bacteria;p__Firmicutes;c__Clostridia;o__Clostridiales;f__Peptostreptococcaceae;g__	0.22329	0.524877	0.0507749		0.0176852	0.0146534	0.0274405	0.0259777	0.000165595	1	0.0165595	0.000134454	1	0.0134454	6.27e-05	1	0.00627	0.00015948	1	0.015948	8.61e-05	1	0.00861	0.000149577	1	0.0149577	0	0.999999	0	4.01e-05	1	0.00401	4.26e-05	1	0.00426	0.000126143	1	0.0126143	0.000323167	1	0.0323167	0.000259633	1	0.0259633	0.000601067	1	0.0601067	0	1
k__Bacteria;p__Firmicutes;c__Bacilli;o__Lactobacillales;f__Enterococcaceae;g__Enterococcus	0.252796	0.538307	0.0118012		0.00163298	0.00333216	0.0009132	0.0032539	0	1	0	0	1	0	0	1	0	0	1	0	0.000103295	1	0.0103295	1.87e-05	1	0.00187	0	0.999999	0	0	1	0	0	1	0	0	1	0	0	1	0	0	1	0	0	1	0	9.4e-05	1
k__Bacteria;p__Proteobacteria;c__Gammaproteobacteria;o__Pasteurellales;f__Pasteurellaceae;g__Haemophilus	0.255913	0.538608	6.75113e-05		0.067013	0.0577338	0.0683125	0.0957675	0.000448081	1	0.0448081	0.000496447	1	0.0496447	0.000161142	1	0.0161142	0.000318961	1	0.0318961	0.000809145	1	0.0809145	0.000673098	1	0.0673098	0.000334765	0.999999	0.0334765	0.000542005	1	0.0542005	0.0026868	1	0.26868	0.00037843	1	0.037843	7.9e-05	1	0.0079	0.000809445	1	0.0809445	0.0015778	1	0.15778	0.000409547	1
k__Bacteria;p__Firmicutes;c__Erysipelotrichi;o__Erysipelotrichales;f__Erysipelotrichaceae;g__L7A_E11	0.267407	0.55633	0.0529844		0.0463207	0.0235684	0.0634835	0.0455734	0.000584454	1	0.0584454	0.000651587	1	0.0651587	0.000599805	1	0.0599805	0.00015948	1	0.015948	0.000344317	1	0.0344317	0.000430035	1	0.0430035	0.000627685	0.999999	0.0627685	0.000662451	1	0.0662451	0.000639713	1	0.0639713	0.000168191	1	0.0168191	0.000294441	1	0.0294441	0.000946897	1	0.0946897	0.000851511	1	0.0851511	0.000228272	1
k__Bacteria;p__Firmicutes;c__Clostridia;o__Clostridiales;f__Veillonellaceae;g__Acidaminococcus	0.272496	0.560476	0.0199956		0.0469727	0.132264	0.0197416	0.0260385	0.0002143	1	0.02143	0.000144797	1	0.0144797	0.000268569	1	0.0268569	5.8e-05	1	0.0058	0.00619771	1	0.619771	0.000317852	1	0.0317852	9.76e-05	0.999999	0.00976001	0.000120446	1	0.0120446	4.26e-05	1	0.00426	2.1e-05	1	0.0021	7.18e-06	1	0.000718	0.000671992	1	0.0671992	0.000350622	1	0.0350622	0.00012085	1
k__Bacteria;p__Bacteroidetes;c__Bacteroidia;o__Bacteroidales;f__[Paraprevotellaceae];g__YRC22	0.279251	0.567915	0.0529439		0.910448	0.314694	1.22082	0.873253	0.00779271	1	0.779271	0.00672272	1	0.672272	0.0117007	1	1.17007	0.00872793	1	0.872792	0.0179217	1	1.79217	0.00581482	1	0.581482	0.00860626	0.999999	0.860626	0.0140319	1	1.40319	0.00545889	1	0.545889	0.0114895	1	1.14895	0.00714558	1	0.714557	0.00760572	1	0.760572	0.00801422	1	0.801423	0.0106751	1
k__Bacteria;p__Firmicutes;c__Clostridia;o__Clostridiales;f__Veillonellaceae;g__Mitsuokella	0.289538	0.575895	0.011289		0.0149332	0.0178781	0.0113881	0.0151896	9.74e-05	1	0.00974	9.31e-05	1	0.00931	0.000214855	1	0.0214855	1.45e-05	1	0.00145	0.000654202	1	0.0654202	0.000149577	1	0.0149577	4.18e-05	0.999999	0.00418	0.000542005	1	0.0542005	0	1	0	0	1	0	1.44e-05	1	0.00144	0.00012218	1	0.012218	5.01e-05	1	0.00501	3.36e-05	1
k__Bacteria;p__Proteobacteria;c__Gammaproteobacteria;o__Pseudomonadales;f__Pseudomonadaceae;g__Pseudomonas	0.286873	0.576933	0.0289969		0.000929695	0.00306869	0.0001605	0.000699603	0	1	0	0	1	0	0	1	0	0	1	0	0	1	0	0	1	0	0	0.999999	0	0	1	0	0	1	0	0	1	0	0	1	0	0	1	0	0	1	0	3.36e-05	1
k__Bacteria;p__Verrucomicrobia;c__[Pedosphaerae];o__[Pedosphaerales];f__R4-41B;g__	0.317311	0.586053	0.025641		0.00703685	0.0306729	0	0	0	1	0	0	1	0	0	1	0	0	1	0	0	1	0	0	1	0	0	0.999999	0	0	1	0	0.00140737	1	0.140737	0	1	0	0	1	0	0	1	0	0	1	0	0	1
k__Bacteria;p__Tenericutes;c__Mollicutes;o__Acholeplasmatales;f__;g__	0.307227	0.591576	2.31936e-05		0.00251596	0.00481909	0.00245241	0.00798824	0	1	0	0	1	0	0	1	0	0	1	0	0	1	0	0	1	0	2.79e-05	0.999999	0.00279	0.00014052	1	0.014052	0	1	0	0	1	0	0	1	0	0.00012218	1	0.012218	0	1	0	0	1
k__Bacteria;p__SR1;c__;o__;f__;g__	0.303995	0.591647	0.0164771		0.179511	0.129663	0.147408	0.118091	0.00327294	1	0.327294	0.00130317	1	0.130317	0.00353616	1	0.353616	0.00104387	1	0.104387	0.0053197	1	0.53197	0.0013462	1	0.13462	0.00119958	0.999999	0.119958	0.000180668	1	0.0180668	0.000426476	1	0.0426476	0.000819931	1	0.0819931	0.00321012	1	0.321012	0.00119126	1	0.119126	0.00130231	1	0.130231	0.00359193	1
k__Bacteria;p__Firmicutes;c__Clostridia;o__Clostridiales;f__Eubacteriaceae;g__Garciella	0.317311	0.592095	0.025641		0	0	0.0002175	0.00094806	0	1	0	0	1	0	0	1	0	0	1	0	0	1	0	0	1	0	0	0.999999	0	0	1	0	0	1	0	0	1	0	0	1	0	0	1	0	0	1	0	0	1
k__Bacteria;p__Proteobacteria;c__Betaproteobacteria;o__Neisseriales;f__Neisseriaceae;g__Neisseria	0.303995	0.598078	0.00615386		0.118542	0.070576	0.140952	0.1886	0.000964348	1	0.0964348	0.0018927	1	0.189271	0.000537139	1	0.0537139	0.000724911	1	0.0724911	0.00201425	1	0.201426	0.0013462	1	0.13462	0.000795068	0.999999	0.0795068	0.00204758	1	0.204758	0.00290003	1	0.290004	0.000840954	1	0.0840954	8.62e-05	1	0.00862	0.00102326	1	0.102326	0.00217887	1	0.217887	0.000664675	1
k__Bacteria;p__Bacteroidetes;c__Sphingobacteriia;o__Sphingobacteriales;f__Sphingobacteriaceae;g__	0.317311	0.598263	0.025641		0.00110409	0.0048126	0	0	0	1	0	0	1	0	0	1	0	0	1	0	0	1	0	0	1	0	0	0.999999	0	0.000220817	1	0.0220817	0	1	0	0	1	0	0	1	0	0	1	0	0	1	0	0	1
k__Bacteria;p__Firmicutes;c__Clostridia;o__Clostridiales;f__Lachnospiraceae;g__Shuttleworthia	0.316875	0.60373	0.00362899		0.0637251	0.0871188	0.0726689	0.0582362	0.000837717	1	0.0837717	0.000848097	1	0.0848097	0.00159351	1	0.159351	7.25e-05	1	0.00725	0.00397686	1	0.397686	0.000673098	1	0.0673098	0.00019528	0.999999	0.019528	6.02e-05	1	0.00602	0	1	0	0.000136655	1	0.0136655	0.000596063	1	0.0596063	0.000167998	1	0.0167998	0	1	0	0.000772097	1
k__Bacteria;p__Proteobacteria;c__Gammaproteobacteria;o__Xanthomonadales;f__Xanthomonadaceae;Other	0.3365	0.609065	0.00502329		0.0006085	0.00149122	0.00112248	0.00489278	2.92e-05	1	0.00292	0	1	0	0	1	0	0	1	0	5.16e-05	1	0.00516	0	1	0	0	0.999999	0	0	1	0	0	1	0	0	1	0	0	1	0	0	1	0	0	1	0	0	1
k__Bacteria;p__Actinobacteria;c__Actinobacteria;o__Actinomycetales;f__Pseudonocardiaceae;g__Saccharomonospora	0.3365	0.615218	0.000548453		0.00124075	0.00359006	0.00104824	0.00456917	0	1	0	0.000134454	1	0.0134454	0	1	0	0	1	0	0.000103295	1	0.0103295	0	1	0	0	0.999999	0	0	1	0	0	1	0	0	1	0	0	1	0	0	1	0	0	1	0	0	1
k__Bacteria;p__Firmicutes;c__Clostridia;o__Clostridiales;f__Veillonellaceae;g__Megasphaera	0.343311	0.615241	0.00652572		0.0949185	0.312049	0.0562163	0.129006	0.000224041	1	0.0224041	0.000393021	1	0.0393021	0.000187999	1	0.0187999	0.000115986	1	0.0115986	0.0145302	1	1.45302	0.000373944	1	0.0373944	0.000320817	0.999999	0.0320817	0.000602228	1	0.0602228	0.00017059	1	0.017059	0.000168191	1	0.0168191	3.59e-05	1	0.00359	0.000351268	1	0.0351268	0.0006762	1	0.06762	9.4e-05	1
k__Bacteria;p__Proteobacteria;c__Alphaproteobacteria;o__Rickettsiales;f__;g__	0.364819	0.64109	0.0211386		0.0770913	0.0570553	0.0612792	0.0503346	0.00010715	1	0.010715	0.000517133	1	0.0517133	0.000367045	1	0.0367045	0.00185577	1	0.185577	0	1	0	0.00115923	1	0.115922	0.000530045	0.999999	0.0530045	0.000782897	1	0.0782897	0.00034118	1	0.034118	0.00130348	1	0.130348	0.000294441	1	0.0294441	0.000992715	1	0.0992715	0.00132736	1	0.132736	0.00224915	1
k__Bacteria;p__Firmicutes;c__Bacilli;o__Bacillales;f__Paenibacillaceae;g__Brevibacillus	0.362927	0.644018	0.0333644		0.0013615	0.00262185	0.0005515	0.00162179	1.95e-05	1	0.00195	0	1	0	0	1	0	0	1	0	0	1	0	5.61e-05	1	0.00561	8.37e-05	0.999999	0.00837	4.01e-05	1	0.00401	0	1	0	0	1	0	0	1	0	0	1	0	0	1	0	0	1
k__Bacteria;p__Firmicutes;c__Clostridia;o__Clostridiales;f__Veillonellaceae;g__Succiniclasticum	0.386708	0.660322	0.0251393		2.54453	0.841957	2.86316	1.1223	0.0339178	1	3.39178	0.0349065	1	3.49065	0.0214408	1	2.14408	0.024009	1	2.4009	0.0325207	1	3.25208	0.0166779	1	1.66779	0.0164872	0.999999	1.64872	0.0223025	1	2.23025	0.00882804	1	0.882805	0.0219804	1	2.19804	0.0211997	1	2.11997	0.0291858	1	2.91858	0.0453305	1	4.53305	0.0304341	1
k__Bacteria;p__Firmicutes;c__Bacilli;o__Bacillales;f__Planococcaceae;g__	0.383458	0.661008	0.0162185		0.00537058	0.00712585	0.00363624	0.00636002	9.74e-05	1	0.00974	0	1	0	0	1	0	1.45e-05	1	0.00145	0	1	0	5.61e-05	1	0.00561	6.97e-05	0.999999	0.00697	0.000100371	1	0.0100371	0	1	0	0.000115631	1	0.0115631	0	1	0	0	1	0	0	1	0	0	1
k__Bacteria;p__Verrucomicrobia;c__Verruco-5;o__WCHB1-41;Other;Other	0.383458	0.667364	0.0866226		0.0024141	0.00419452	0.00859644	0.0135616	9.74e-06	1	0.000974	5.17e-05	1	0.00517	0	1	0	7.25e-05	1	0.00725	0	1	0	0	1	0	9.76e-05	0.999999	0.00976001	0	1	0	0	1	0	0.000157679	1	0.0157679	0	1	0	0	1	0	0	1	0	2.01e-05	1
k__Bacteria;p__Synergistetes;c__Synergistia;o__Synergistales;f__Dethiosulfovibrionaceae;g__TG5	0.417055	0.692541	0.000569748		0.0183326	0.0248261	0.0194	0.0195711	9.74e-06	1	0.000974	0.000113769	1	0.0113769	3.58e-05	1	0.00358	0.000115986	1	0.0115986	6.89e-05	1	0.00689	7.48e-05	1	0.00748	0.000348714	0.999999	0.0348714	4.01e-05	1	0.00401	0.000213238	1	0.0213238	9.46e-05	1	0.00946	9.34e-05	1	0.00934	0.000167998	1	0.0167998	0.00115204	1	0.115205	0.000161133	1
k__Bacteria;p__Bacteroidetes;c__Bacteroidia;o__Bacteroidales;f__[Paraprevotellaceae];g__[Prevotella]	0.41699	0.698844	0.00627467		0.0242056	0.0238854	0.0204751	0.0230538	0.000321449	1	0.0321449	8.27e-05	1	0.00827	0.000223808	1	0.0223808	0.000333459	1	0.0333459	0.000826361	1	0.0826361	0.000392641	1	0.0392641	2.79e-05	0.999999	0.00279	4.01e-05	1	0.00401	0.000426476	1	0.0426476	6.31e-05	1	0.00631	1.44e-05	1	0.00144	0.000137453	1	0.0137453	0.000475845	1	0.0475845	0.000342408	1
k__Bacteria;p__Firmicutes;c__Bacilli;o__Lactobacillales;f__Leuconostocaceae;g__	0.433232	0.700134	0.00584079		0.00160438	0.0053012	0.000944545	0.0029918	0	1	0	0	1	0	8.95e-06	1	0.000895	0	1	0	1.72e-05	1	0.00172	0	1	0	0	0.999999	0	0	1	0	0	1	0	0	1	0	0	1	0	0	1	0	0	1	0	5.37e-05	1
k__Bacteria;p__Proteobacteria;c__Deltaproteobacteria;o__GMD14H09;f__;g__	0.415233	0.702404	0.0408256		0.0112678	0.012504	0.00691273	0.0081517	0	1	0	4.14e-05	1	0.00414	3.58e-05	1	0.00358	0.000275466	1	0.0275466	0.000172159	1	0.0172159	1.87e-05	1	0.00187	0	0.999999	0	4.01e-05	1	0.00401	0	1	0	0.000220751	1	0.0220751	5.03e-05	1	0.00503	7.64e-05	1	0.00764	0.000200356	1	0.0200356	0.0002417	1
k__Bacteria;p__Firmicutes;c__Clostridia;o__Clostridiales;Other;Other	0.432753	0.70566	0.0047644		0.166303	0.195559	0.140618	0.17511	0.00397428	1	0.397428	0.00242018	1	0.242018	0.00307064	1	0.307064	0.00120335	1	0.120335	0.00189374	1	0.189374	0.00575873	1	0.575873	0.000237125	0.999999	0.0237125	0.00028104	1	0.028104	4.26e-05	1	0.00426	0.000189215	1	0.0189215	0.000287259	1	0.0287259	0.000442904	1	0.0442904	0.000626111	1	0.0626111	0.00625063	1
k__Bacteria;p__Firmicutes;c__Clostridia;o__Clostridiales;f__Lachnospiraceae;g__Roseburia	0.42918	0.706197	0.0413441		0.0625276	0.158959	0.0153731	0.0226085	0.000448081	1	0.0448081	9.31e-05	1	0.00931	0.00023276	1	0.023276	1.45e-05	1	0.00145	0.00139448	1	0.139448	0.00114053	1	0.114053	0	0.999999	0	0	1	0	0	1	0	4.2e-05	1	0.0042	7.18e-05	1	0.00718	0.000213816	1	0.0213816	2.5e-05	1	0.0025	2.01e-05	1
k__Bacteria;p__Proteobacteria;c__Alphaproteobacteria;o__Rhizobiales;f__Phyllobacteriaceae;g__	0.455302	0.729289	0.000655974		0.00482416	0.00839243	0.00533952	0.0114836	0	1	0	0	1	0	0	1	0	0	1	0	0	1	0	0	1	0	0	0.999999	0	0.000200743	1	0.0200743	0.000298533	1	0.0298533	1.05e-05	1	0.00105	1.44e-05	1	0.00144	0	1	0	0	1	0	2.69e-05	1
k__Bacteria;p__Proteobacteria;c__Alphaproteobacteria;o__RF32;f__;g__	0.481867	0.76507	0.0176239		0.127545	0.110278	0.163617	0.155251	0.000730567	1	0.0730567	0.00137557	1	0.137557	0.00479844	1	0.479844	0.000434947	1	0.0434947	0.000774713	1	0.0774713	0.000878767	1	0.0878767	0.00135301	0.999999	0.135301	0.00383419	1	0.383419	0.000810304	1	0.0810304	0.000630716	1	0.0630716	0.00127112	1	0.127112	0.000335996	1	0.0335996	0.000350622	1	0.0350622	0.00123536	1
k__Bacteria;p__Actinobacteria;c__Coriobacteriia;o__Coriobacteriales;f__Coriobacteriaceae;g__Adlercreutzia	0.489463	0.770372	0.0112141		0.0127062	0.0214229	0.0169524	0.0183288	3.9e-05	1	0.0039	0	1	0	0	1	0	1.45e-05	1	0.00145	1.72e-05	1	0.00172	0	1	0	8.37e-05	0.999999	0.00837	0	1	0	0.000810304	1	0.0810304	0.00059918	1	0.059918	7.9e-05	1	0.0079	0.000198543	1	0.0198543	0.000375667	1	0.0375667	6.71e-06	1
k__Bacteria;p__Actinobacteria;c__Actinobacteria;o__Actinomycetales;f__Streptomycetaceae;g__Streptomyces	0.553706	0.78914	0.00976651		0.00083	0.00249321	0.000402	0.00175228	0	1	0	0	1	0	0	1	0	8.7e-05	1	0.0087	0	1	0	0	1	0	0	0.999999	0	0	1	0	0	1	0	0	1	0	7.9e-05	1	0.0079	0	1	0	0	1	0	0	1
k__Bacteria;p__Actinobacteria;c__Coriobacteriia;o__Coriobacteriales;f__Coriobacteriaceae;g__Atopobium	0.516129	0.791689	0.00872372		0.0197595	0.0164215	0.0229175	0.0172316	0.000146113	1	0.0146113	0.000144797	1	0.0144797	5.37e-05	1	0.00537	8.7e-05	1	0.0087	0.000292669	1	0.0292669	0.000766584	1	0.0766584	0.00019528	0.999999	0.019528	0.000301114	1	0.0301114	0.000426476	1	0.0426476	0.000283822	1	0.0283822	9.34e-05	1	0.00934	0.000167998	1	0.0167998	0	1	0	0.000154419	1
k__Bacteria;p__Firmicutes;c__Erysipelotrichi;o__Erysipelotrichales;f__Erysipelotrichaceae;g__p-75-a5	0.551775	0.79263	0.0254468		0.0542921	0.0301639	0.0666634	0.0449539	0.000827976	1	0.0827976	0.000403363	1	0.0403363	0.00011638	1	0.011638	0.000391452	1	0.0391452	0.000292669	1	0.0292669	0.000897465	1	0.0897465	0.000613737	0.999999	0.0613737	0.000542005	1	0.0542005	0.00115148	1	0.115148	0.000578156	1	0.0578156	0.000394982	1	0.0394982	0.00116071	1	0.116071	0.000726289	1	0.0726289	0.000214844	1
k__Bacteria;p__Planctomycetes;c__Planctomycetia;o__Planctomycetales;f__Planctomycetaceae;g__Planctomyces	0.514764	0.796345	0.0204352		0.0003855	0.00168036	0.00123497	0.00380416	0	1	0	0	1	0	0	1	0	0	1	0	0	1	0	0	1	0	0	0.999999	0	0	1	0	0	1	0	0	1	0	0	1	0	0	1	0	0	1	0	0	1
k__Bacteria;p__Proteobacteria;c__Gammaproteobacteria;o__Pasteurellales;f__Pasteurellaceae;Other	0.51182	0.798615	0.033447		0.0160334	0.0175087	0.0304481	0.0519201	6.82e-05	1	0.00682	0.000186168	1	0.0186168	0	1	0	0.000376954	1	0.0376954	0.000258238	1	0.0258238	0.00013088	1	0.013088	9.76e-05	0.999999	0.00976001	6.02e-05	1	0.00602	0	1	0	0.000136655	1	0.0136655	0.000402163	1	0.0402163	0.00012218	1	0.012218	0.000751334	1	0.0751334	0.000100708	1
k__Bacteria;p__Actinobacteria;c__Actinobacteria;o__Actinomycetales;f__Actinomycetaceae;g__	0.529563	0.798758	0.0100204		0.0100174	0.0123289	0.012637	0.0136741	9.74e-06	1	0.000974	6.21e-05	1	0.00621	0	1	0	0.00015948	1	0.015948	0.00020659	1	0.020659	0	1	0	2.79e-05	0.999999	0.00279	0.00028104	1	0.028104	0.00017059	1	0.017059	0.000147167	1	0.0147167	0.000502704	1	0.0502704	4.58e-05	1	0.00458	0.000100178	1	0.0100178	0.000114136	1
k__Bacteria;p__Proteobacteria;c__Deltaproteobacteria;o__Desulfovibrionales;f__Desulfovibrionaceae;g__Desulfovibrio	0.551775	0.798971	0.0290682		0.0618018	0.0296234	0.0755986	0.0479742	0.000642899	1	0.0642899	0.000424049	1	0.0424049	0.000250665	1	0.0250665	0.000376954	1	0.0376954	0.000464828	1	0.0464828	0.000972253	1	0.0972253	0.000948502	0.999999	0.0948503	0.00106394	1	0.106394	0.000895599	1	0.0895599	0.000693787	1	0.0693787	0.000201082	1	0.0201082	0.000656719	1	0.0656719	0.00115204	1	0.115205	0.000268556	1
k__Bacteria;p__Actinobacteria;c__Actinobacteria;o__Actinomycetales;f__Nocardiopsaceae;g__	0.53605	0.801861	0.0387275		0.00093705	0.00223923	0.00246706	0.00490293	0	1	0	1.03e-05	1	0.00103	0	1	0	7.25e-05	1	0.00725	0	1	0	0	1	0	0	0.999999	0	0	1	0	0	1	0	0	1	0	0	1	0	0	1	0	0	1	0	6.71e-06	1
k__Bacteria;p__Actinobacteria;c__Coriobacteriia;o__Coriobacteriales;f__Coriobacteriaceae;Other	0.528874	0.804422	0.000699116		0.00417261	0.00576927	0.00448658	0.00609684	9.74e-06	1	0.000974	0	1	0	3.58e-05	1	0.00358	4.35e-05	1	0.00435	0.000154943	1	0.0154943	7.48e-05	1	0.00748	1.39e-05	0.999999	0.00139	2.01e-05	1	0.00201	0	1	0	0	1	0	5.03e-05	1	0.00503	1.53e-05	1	0.00153	0.000125222	1	0.0125222	0	1
k__Bacteria;p__Lentisphaerae;c__[Lentisphaeria];o__Victivallales;f__Victivallaceae;g__	0.551402	0.804869	0.0122776		0.0318836	0.0236814	0.0265482	0.0241708	0.000224041	1	0.0224041	0.000103427	1	0.0103427	0.000205903	1	0.0205903	0.000202975	1	0.0202975	0.000120511	1	0.0120511	0.00046743	1	0.046743	0.000822965	0.999999	0.0822965	0.000220817	1	0.0220817	0	1	0	0.000388941	1	0.0388941	0.000718148	1	0.0718148	0	1	0	0.000150267	1	0.0150267	0.000375978	1
k__Bacteria;p__Proteobacteria;c__Betaproteobacteria;o__Rhodocyclales;f__Rhodocyclaceae;g__	0.548452	0.807071	0.00300829		0.00260883	0.00669116	0.00356076	0.0102658	0	1	0	0	1	0	0	1	0	0	1	0	0	1	0	0	1	0	0	0.999999	0	0	1	0	0	1	0	0.000252286	1	0.0252286	5.03e-05	1	0.00503	0	1	0	0	1	0	6.71e-06	1
k__Bacteria;p__Proteobacteria;c__Betaproteobacteria;o__Burkholderiales;f__Comamonadaceae;g__	0.544827	0.808309	0.00428723		0.00824387	0.0101065	0.00707259	0.00756102	4.87e-05	1	0.00487	0.000413706	1	0.0413706	3.58e-05	1	0.00358	1.45e-05	1	0.00145	0.000189374	1	0.0189374	0.000149577	1	0.0149577	0	0.999999	0	0.000100371	1	0.0100371	0	1	0	5.26e-05	1	0.00526	0	1	0	1.53e-05	1	0.00153	0	1	0	7.39e-05	1
k__Bacteria;p__Firmicutes;c__Clostridia;o__Clostridiales;f__Eubacteriaceae;g__Anaerofustis	0.572014	0.808864	4.1617e-05		0.00532948	0.00711052	0.00544332	0.0102539	2.92e-05	1	0.00292	0.000103427	1	0.0103427	0	1	0	0	1	0	0	1	0	0	1	0	0.000139486	0.999999	0.0139486	0.000220817	1	0.0220817	0.000127943	1	0.0127943	4.2e-05	1	0.0042	0	1	0	0.000152725	1	0.0152725	0	1	0	0	1
k__Bacteria;p__Proteobacteria;c__Alphaproteobacteria;o__Rhizobiales;f__Phyllobacteriaceae;Other	0.578975	0.81236	0.0218164		0.000797805	0.00264465	0.00188657	0.00442503	9.74e-06	1	0.000974	0	1	0	0	1	0	0	1	0	0.000120511	1	0.0120511	0	1	0	0	0.999999	0	0	1	0	0	1	0	0	1	0	0	1	0	0	1	0	2.5e-05	1	0.0025	0	1
k__Bacteria;p__Actinobacteria;c__Actinobacteria;o__Bifidobacteriales;f__Bifidobacteriaceae;g__	0.588436	0.81303	0.00131687		0.171654	0.321338	0.19627	0.355707	0.000116891	1	0.0116891	0.00019651	1	0.019651	0.000340188	1	0.0340188	0	1	0	0.00103295	1	0.103295	0.000355246	1	0.0355246	0.0043101	0.999999	0.431011	0.0126267	1	1.26267	0.00311327	1	0.311327	6.31e-05	1	0.00631	0.0086106	1	0.861059	0.00012218	1	0.012218	0.000826467	1	0.0826467	0.000107422	1
k__Bacteria;p__Proteobacteria;c__Gammaproteobacteria;o__Enterobacteriales;f__Enterobacteriaceae;g__	0.594038	0.814552	0.00096046		0.0002476	0.00090125	0.0003205	0.00139703	0	1	0	0	1	0	0	1	0	0	1	0	0	1	0	0	1	0	0	0.999999	0	0	1	0	0	1	0	0	1	0	0	1	0	0	1	0	0	1	0	0	1
k__Bacteria;p__Firmicutes;c__Clostridia;o__Clostridiales;f__Eubacteriaceae;g__Pseudoramibacter_Eubacterium	0.586391	0.816437	0.000436007		0.0177653	0.0297895	0.016747	0.0173561	0	1	0	0	1	0	0	1	0	0.000202975	1	0.0202975	0.00136005	1	0.136005	0.000280458	1	0.0280458	0.000278971	0.999999	0.0278971	4.01e-05	1	0.00401	0	1	0	0.00027331	1	0.027331	0.00043807	1	0.043807	4.58e-05	1	0.00458	0	1	0	0.000127564	1
k__Bacteria;p__Proteobacteria;c__Alphaproteobacteria;o__Sphingomonadales;f__Sphingomonadaceae;g__Sphingomonas	0.609418	0.817071	0.000329824		0.0281471	0.0442495	0.0265418	0.0441255	0	1	0	0.000393021	1	0.0393021	0	1	0	0	1	0	0	1	0	0.000878767	1	0.0878767	0.00129722	0.999999	0.129722	0	1	0	0.00136472	1	0.136472	0	1	0	0	1	0	0.000503994	1	0.0503994	0	1	0	0	1
k__Bacteria;p__Proteobacteria;c__Gammaproteobacteria;o__Pseudomonadales;f__Moraxellaceae;g__Moraxella	0.604592	0.822791	0.0138766		0.00064943	0.00253006	0.00192421	0.00716518	0	1	0	0	1	0	0	1	0	0.000115986	1	0.0115986	0	1	0	0	1	0	1.39e-05	0.999999	0.00139	0	1	0	0	1	0	0	1	0	0	1	0	0	1	0	0	1	0	0	1
k__Bacteria;p__Firmicutes;c__Bacilli;o__Gemellales;f__Gemellaceae;g__	0.609418	0.823169	0.0113579		0.00482902	0.00961994	0.00849569	0.0221944	0.000204559	1	0.0204559	0	1	0	0	1	0	0	1	0	3.44e-05	1	0.00344	9.35e-05	1	0.00935	0	0.999999	0	0.000401485	1	0.0401485	4.26e-05	1	0.00426	1.05e-05	1	0.00105	1.44e-05	1	0.00144	0	1	0	0	1	0	0	1
k__Bacteria;p__Fusobacteria;c__Fusobacteriia;o__Fusobacteriales;f__Leptotrichiaceae;g__Leptotrichia	0.645623	0.840703	0.0137065		0.0305756	0.0158725	0.0391552	0.0489539	0.000155854	1	0.0155854	0.00031028	1	0.031028	0.000143237	1	0.0143237	0.000188477	1	0.0188477	0.000533691	1	0.0533691	0.000430035	1	0.0430035	0.00019528	0.999999	0.019528	0.00042156	1	0.042156	0.000597066	1	0.0597066	8.41e-05	1	0.00841	9.34e-05	1	0.00934	0.000488721	1	0.0488721	0.000400711	1	0.0400711	0.000134278	1
k__Bacteria;p__Proteobacteria;c__Gammaproteobacteria;o__Enterobacteriales;f__Enterobacteriaceae;g__Erwinia	0.657833	0.844453	0.00150775		0.00400771	0.00612691	0.00461816	0.00926577	0.000224041	1	0.0224041	0.000134454	1	0.0134454	0	1	0	0.000101488	1	0.0101488	0	1	0	1.87e-05	1	0.00187	0	0.999999	0	0	1	0	0	1	0	0	1	0	0	1	0	4.58e-05	1	0.00458	0	1	0	0	1
k__Bacteria;p__Firmicutes;c__Bacilli;o__Bacillales;f__Planococcaceae;Other	0.640766	0.846559	0.0239791		0.00545015	0.0100434	0.0105688	0.0207929	0	1	0	0.000134454	1	0.0134454	0	1	0	0	1	0	0	1	0	0.000149577	1	0.0149577	0.000376611	0.999999	0.0376611	0.000220817	1	0.0220817	0.00017059	1	0.017059	0	1	0	7.18e-06	1	0.000718	0	1	0	0	1	0	0	1
k__Bacteria;p__Firmicutes;c__Erysipelotrichi;o__Erysipelotrichales;f__Erysipelotrichaceae;g__RFN20	0.645623	0.846795	0.00596635		0.345996	0.207613	0.388119	0.32359	0.00312683	1	0.312683	0.00217196	1	0.217196	0.00189789	1	0.189789	0.00336359	1	0.336359	0.00278897	1	0.278897	0.00235585	1	0.235584	0.00318027	0.999999	0.318027	0.0049182	1	0.49182	0.00379563	1	0.379563	0.0023757	1	0.23757	0.0112677	1	1.12677	0.00083999	1	0.083999	0.00200356	1	0.200356	0.00380677	1
k__Bacteria;p__Firmicutes;c__Bacilli;o__Bacillales;f__Bacillaceae;g__	0.636621	0.847268	0.000285914		0.0102203	0.0129286	0.00981269	0.011106	0	1	0	0	1	0	2.69e-05	1	0.00269	0.000391452	1	0.0391452	6.89e-05	1	0.00689	0.000373944	1	0.0373944	0.000278971	0.999999	0.0278971	6.02e-05	1	0.00602	0	1	0	1.05e-05	1	0.00105	0	1	0	0	1	0	2.5e-05	1	0.0025	6.71e-05	1
k__Bacteria;p__Elusimicrobia;c__Elusimicrobia;o__Elusimicrobiales;f__Elusimicrobiaceae;g__	0.655346	0.847269	0.000321323		0.0651419	0.0427718	0.0634673	0.050329	0.00098383	1	0.098383	0.00139626	1	0.139626	0.000223808	1	0.0223808	0.000173979	1	0.0173979	0.00120511	1	0.120511	0.000336549	1	0.0336549	0.000809016	0.999999	0.0809016	0	1	0	0.000554418	1	0.0554418	6.31e-05	1	0.00631	0.000366256	1	0.0366256	0.00102326	1	0.102326	0.000876556	1	0.0876556	0.000684817	1
k__Bacteria;p__Firmicutes;c__Clostridia;o__Clostridiales;f__Christensenellaceae;g__	0.665159	0.847844	0.00681152		0.123824	0.0960907	0.14054	0.105541	0.00362361	1	0.362361	0.00100324	1	0.100324	0.000438663	1	0.0438663	0.00147882	1	0.147882	0.000258238	1	0.0258238	0.00127141	1	0.127141	0.00110194	0.999999	0.110194	0.000542005	1	0.0542005	0.00204708	1	0.204708	0.000409965	1	0.0409965	0.000703785	1	0.0703785	0.00398613	1	0.398613	0.00117709	1	0.117709	0.00122193	1
k__Bacteria;p__Firmicutes;c__Clostridia;o__Clostridiales;f__Peptostreptococcaceae;g__Peptostreptococcus	0.676789	0.856636	0.000296768		0.00413657	0.00575476	0.00433052	0.00549973	3.9e-05	1	0.0039	1.03e-05	1	0.00103	0.000107428	1	0.0107428	2.9e-05	1	0.0029	6.89e-05	1	0.00689	1.87e-05	1	0.00187	2.79e-05	0.999999	0.00279	0	1	0	0.000255885	1	0.0255885	1.05e-05	1	0.00105	0	1	0	6.11e-05	1	0.00611	0	1	0	1.34e-05	1
k__Bacteria;p__Spirochaetes;c__Spirochaetes;o__Spirochaetales;f__Spirochaetaceae;g__Treponema	0.684925	0.860913	0.00053398		1.92107	0.644895	1.96728	1.25779	0.0118741	1	1.18741	0.0295903	1	2.95903	0.0172869	1	1.72869	0.016064	1	1.6064	0.0225528	1	2.25528	0.0266435	1	2.66435	0.01897	0.999999	1.897	0.0155375	1	1.55375	0.00929717	1	0.929717	0.0126984	1	1.26984	0.0239431	1	2.39431	0.0221299	1	2.21299	0.0276992	1	2.76992	0.0307563	1
k__Bacteria;p__Bacteroidetes;c__Bacteroidia;o__Bacteroidales;f__Porphyromonadaceae;g__Paludibacter	0.70648	0.875842	0.00141757		0.00545883	0.0159271	0.00694464	0.0228887	0	1	0	0	1	0	0	1	0	0	1	0	0	1	0	0	1	0	0.000348714	0.999999	0.0348714	0.000662451	1	0.0662451	0	1	0	0	1	0	0	1	0	0	1	0	0	1	0	8.06e-05	1
k__Bacteria;p__Bacteroidetes;c__Bacteroidia;o__Bacteroidales;f__Prevotellaceae;g__Prevotella	0.7251	0.880826	3.49273e-05		25.5617	6.47406	25.4584	10.5265	0.27482	1	27.482	0.20556	1	20.556	0.280968	1	28.0968	0.383507	1	38.3507	0.253417	1	25.3417	0.257479	1	25.7479	0.21033	0.999999	21.033	0.304808	1	30.4808	0.0918628	1	9.18629	0.29118	1	29.1181	0.279941	1	27.9941	0.121294	1	12.1294	0.220416	1	22.0416	0.322011	1
k__Bacteria;p__Proteobacteria;c__Betaproteobacteria;o__Neisseriales;f__Neisseriaceae;g__Kingella	0.70648	0.881882	0.000863253		0.000921205	0.00277641	0.0007765	0.00209985	0	1	0	0	1	0	0	1	0	0	1	0	0	1	0	0	1	0	8.37e-05	0.999999	0.00837	0	1	0	0	1	0	0	1	0	0.000100541	1	0.0100541	0	1	0	0	1	0	0	1
k__Bacteria;p__Firmicutes;c__Clostridia;o__Clostridiales;f__Veillonellaceae;g__Anaerovibrio	0.745483	0.881911	0.0125693		0.079297	0.0504545	0.0930668	0.0700148	0.000243522	1	0.0243522	0.000651587	1	0.0651587	0.00137866	1	0.137866	0.00124685	1	0.124685	3.44e-05	1	0.00344	0.00072919	1	0.072919	0.000892708	0.999999	0.0892708	0.00134498	1	0.134498	8.53e-05	1	0.00853	0.000157679	1	0.0157679	0.00160147	1	0.160147	0.000320723	1	0.0320723	0.000475845	1	0.0475845	0.00111451	1
k__Bacteria;p__Firmicutes;c__Bacilli;o__Bacillales;f__Paenibacillaceae;g__	0.755736	0.882504	0.00271428		0.00666115	0.0130578	0.00543029	0.0103834	0	1	0	0	1	0	0	1	0	0.000202975	1	0.0202975	0.000568123	1	0.0568123	0	1	0	0	0.999999	0	0	1	0	0	1	0	0	1	0	0.000136448	1	0.0136448	0.000137453	1	0.0137453	0	1	0	0	1
k__Bacteria;p__Tenericutes;c__RF3;o__ML615J-28;f__;g__	0.731783	0.883018	0.00149351		0.00926522	0.0102676	0.00847487	0.0101679	0	1	0	0.00015514	1	0.015514	8.95e-06	1	0.000895	2.9e-05	1	0.0029	0	1	0	3.74e-05	1	0.00374	0.000334765	0.999999	0.0334765	0	1	0	4.26e-05	1	0.00426	0.000105119	1	0.0105119	0.000150811	1	0.0150811	1.53e-05	1	0.00153	0.000125222	1	0.0125222	0.000194703	1
k__Bacteria;p__Verrucomicrobia;c__Opitutae;o__HA64;f__;g__	0.766046	0.883148	0.0121316		0.0955787	0.0583755	0.12724	0.19341	0.000798753	1	0.0798753	0.00138591	1	0.138592	0.000143237	1	0.0143237	0.0016093	1	0.16093	0.000120511	1	0.0120511	0.00142099	1	0.142099	0.000948502	0.999999	0.0948503	0.000883268	1	0.0883268	0.000725009	1	0.0725009	0.000998633	1	0.0998633	0.000351893	1	0.0351893	0.000992715	1	0.0992715	0.00182825	1	0.182825	0.000731814	1
k__Bacteria;p__Actinobacteria;c__Actinobacteria;o__Actinomycetales;f__Nocardiopsaceae;g__Prauseria	0.743866	0.885788	4.48524e-05		0.000795	0.00177328	0.0008215	0.00216416	0	1	0	0	1	0	0	1	0	0	1	0	0	1	0	1.87e-05	1	0.00187	0	0.999999	0	0	1	0	0	1	0	0	1	0	0	1	0	0	1	0	0	1	0	2.69e-05	1
k__Bacteria;p__Bacteroidetes;c__Bacteroidia;o__Bacteroidales;f__Porphyromonadaceae;g__Porphyromonas	0.724852	0.886475	6.07287e-06		0.0168996	0.0218985	0.0170138	0.0243633	0.000340931	1	0.0340931	0.000103427	1	0.0103427	8.06e-05	1	0.00806	8.7e-05	1	0.0087	0.000120511	1	0.0120511	0.00013088	1	0.013088	0.000153434	0.999999	0.0153434	6.02e-05	1	0.00602	0.00106619	1	0.106619	7.36e-05	1	0.00736	7.18e-05	1	0.00718	6.11e-05	1	0.00611	7.51e-05	1	0.00751	8.06e-05	1
k__Bacteria;p__Proteobacteria;c__Gammaproteobacteria;o__Cardiobacteriales;f__Cardiobacteriaceae;g__Suttonella	0.720483	0.887125	0.00529966		0.0147745	0.0179076	0.0174449	0.0186688	0.00010715	1	0.010715	0.000227538	1	0.0227538	0.00011638	1	0.011638	0.000231971	1	0.0231971	0.000602555	1	0.0602555	0	1	0	9.76e-05	0.999999	0.00976001	0	1	0	0	1	0	0.000210239	1	0.0210239	0.000122085	1	0.0122085	0	1	0	5.01e-05	1	0.00501	0	1
k__Bacteria;p__Proteobacteria;c__Deltaproteobacteria;o__Desulfovibrionales;f__Desulfovibrionaceae;g__	0.754985	0.887353	0.00115042		0.00703243	0.00940733	0.00764671	0.00867871	0	1	0	0	1	0	0	1	0	8.7e-05	1	0.0087	0	1	0	0	1	0	2.79e-05	0.999999	0.00279	0.000160594	1	0.0160594	0.000298533	1	0.0298533	0.000178703	1	0.0178703	0.000100541	1	0.0100541	0.000274906	1	0.0274906	0	1	0	0	1
k__Bacteria;p__Firmicutes;c__Erysipelotrichi;o__Erysipelotrichales;f__Erysipelotrichaceae;g__Sharpea	0.765833	0.888562	0.00654427		0.232941	0.583674	0.160667	0.236224	0.000321449	1	0.0321449	0.000217196	1	0.0217196	0.000841517	1	0.0841517	0.000144982	1	0.0144982	0.0262714	1	2.62714	0.00581482	1	0.581482	1.39e-05	0.999999	0.00139	0.000301114	1	0.0301114	0.000426476	1	0.0426476	6.31e-05	1	0.00631	5.03e-05	1	0.00503	0.000442904	1	0.0442904	0.00107691	1	0.107691	0.000114136	1
k__Bacteria;p__Firmicutes;c__Bacilli;o__Lactobacillales;f__Aerococcaceae;g__Aerococcus	0.741767	0.889138	0.0288357		0.000389	0.000937256	0.00383293	0.0141014	2.92e-05	1	0.00292	2.07e-05	1	0.00207	0	1	0	0	1	0	0	1	0	0	1	0	2.79e-05	0.999999	0.00279	0	1	0	0	1	0	0	1	0	0	1	0	0	1	0	0	1	0	0	1
k__Bacteria;p__Firmicutes;c__Bacilli;o__Turicibacterales;f__Turicibacteraceae;g__Turicibacter	0.78109	0.894793	0.0127736		0.00587006	0.0093268	0.00800797	0.00946768	2.92e-05	1	0.00292	0.000227538	1	0.0227538	4.48e-05	1	0.00448	0	1	0	0	1	0	3.74e-05	1	0.00374	2.79e-05	0.999999	0.00279	2.01e-05	1	0.00201	0	1	0	0	1	0	4.31e-05	1	0.00431	0.000152725	1	0.0152725	0	1	0	0	1
k__Bacteria;p__Verrucomicrobia;c__Verruco-5;o__WCHB1-41;f__RFP12;g__	0.786775	0.895637	0.000223457		2.25645	1.02094	2.29287	1.38695	0.00911747	1	0.911747	0.0137557	1	1.37557	0.00875536	1	0.875536	0.0302868	1	3.02868	0.00941707	1	0.941707	0.0207913	1	2.07913	0.0360291	0.999999	3.60291	0.0417946	1	4.17947	0.0243091	1	2.43091	0.0209503	1	2.09503	0.032884	1	3.2884	0.0142493	1	1.42493	0.0243182	1	2.43182	0.0150727	1
k__Bacteria;p__Actinobacteria;c__Actinobacteria;o__Actinomycetales;f__Nocardiaceae;g__Rhodococcus	0.806415	0.912257	0.00748989		0.00138527	0.00356941	0.00219104	0.00550255	3.9e-05	1	0.0039	0	1	0	0	1	0	5.8e-05	1	0.0058	0	1	0	0	1	0	0	0.999999	0	0	1	0	0	1	0	0	1	0	0	1	0	0	1	0	0	1	0	0	1
k__Bacteria;p__Firmicutes;c__Bacilli;o__Lactobacillales;f__Streptococcaceae;g__Streptococcus	0.828675	0.925866	0.0278454		0.0950174	0.0551453	0.130029	0.13549	0.00065264	1	0.065264	0.00122043	1	0.122043	0.000895231	1	0.0895231	0.000913388	1	0.0913388	0.000654202	1	0.0654202	0.00155187	1	0.155187	0.000641634	0.999999	0.0641634	0.00146542	1	0.146542	0.00208973	1	0.208973	0.000609692	1	0.0609692	0.000466796	1	0.0466796	0.00090108	1	0.090108	0.00245436	1	0.245436	0.00069153	1
k__Bacteria;p__Firmicutes;c__Clostridia;o__Clostridiales;f__Veillonellaceae;g__	0.828675	0.931616	0.00280393		0.704116	0.516623	0.654218	0.419342	0.00461718	1	0.461718	0.00420946	1	0.420946	0.00633824	1	0.633823	0.0101053	1	1.01053	0.0203319	1	2.03319	0.00377683	1	0.377683	0.00517492	0.999999	0.517492	0.00582154	1	0.582154	0.00558683	1	0.558683	0.0020288	1	0.20288	0.00866087	1	0.866087	0.00505521	1	0.505521	0.00711263	1	0.711263	0.00735171	1
k__Bacteria;p__Firmicutes;c__Bacilli;o__Lactobacillales;f__Lactobacillaceae;g__Lactobacillus	0.85854	0.941793	0.000210575		0.00984354	0.0126428	0.0102908	0.0177508	0.000467563	1	0.0467563	4.14e-05	1	0.00414	0.000134285	1	0.0134285	0	1	0	0.000223806	1	0.0223806	0	1	0	8.37e-05	0.999999	0.00837	0.000301114	1	0.0301114	0	1	0	4.2e-05	1	0.0042	7.18e-05	1	0.00718	0	1	0	0	1	0	2.69e-05	1
k__Bacteria;p__Firmicutes;c__Erysipelotrichi;o__Erysipelotrichales;f__Erysipelotrichaceae;g__Holdemania	0.853695	0.942187	0.0266963		0.00409979	0.00510764	0.00669848	0.00984973	8.77e-05	1	0.00877	0	1	0	5.37e-05	1	0.00537	0	1	0	6.89e-05	1	0.00689	0.000186972	1	0.0186972	0.000139486	0.999999	0.0139486	0	1	0	0	1	0	7.36e-05	1	0.00736	0	1	0	6.11e-05	1	0.00611	0	1	0	2.01e-05	1
k__Bacteria;p__Bacteroidetes;c__Bacteroidia;o__Bacteroidales;f__RF16;g__	0.849818	0.943663	0.0066717		1.3888	1.0303	1.24394	0.707523	0.0113871	1	1.13871	0.00602977	1	0.602977	0.017833	1	1.7833	0.00714762	1	0.714762	0.0069552	1	0.695521	0.013275	1	1.3275	0.0147297	0.999999	1.47297	0.0427783	1	4.27783	0.00221767	1	0.221767	0.00733733	1	0.733733	0.0180327	1	1.80327	0.00119126	1	0.119126	0.00961707	1	0.961707	0.0389338	1
k__Bacteria;p__Verrucomicrobia;c__Verruco-5;o__WCHB1-41;f__WCHB1-25;g__	0.871069	0.944093	0.00474178		0.165266	0.0893381	0.180151	0.123584	0.0017631	1	0.17631	0.00113769	1	0.113769	0.00323178	1	0.323178	0.00140633	1	0.140633	0.000826361	1	0.0826361	0.00239324	1	0.239324	0.00283156	0.999999	0.283156	0.00196728	1	0.196728	0.000383828	1	0.0383828	0.0013245	1	0.13245	0.0027936	1	0.27936	0.000244361	1	0.0244361	0.00155276	1	0.155276	0.00155762	1
k__Bacteria;p__Tenericutes;c__Mollicutes;o__Mycoplasmatales;f__Mycoplasmataceae;g__	0.871045	0.949754	0.0195956		0.0637959	0.0527838	0.0982824	0.164213	0.000243522	1	0.0243522	0.000279252	1	0.0279252	0.000438663	1	0.0438663	0.000391452	1	0.0391452	0.000395965	1	0.0395965	0.000523521	1	0.0523521	0.00139486	0.999999	0.139486	0	1	0	0.0017912	1	0.17912	0.000367918	1	0.0367918	0.0015512	1	0.15512	0.000366541	1	0.0366541	2.5e-05	1	0.0025	0.000919803	1
k__Bacteria;p__WPS-2;c__;o__;f__;g__	0.892414	0.96147	0.00993453		0.364541	0.470777	0.522647	1.01192	0.0125073	1	1.25073	0.0164655	1	1.64655	0.00269465	1	0.269465	0.000710413	1	0.0710413	0.00117068	1	0.117068	0.00789021	1	0.789021	0.00170172	0.999999	0.170172	0.000903342	1	0.0903342	4.26e-05	1	0.00426	0.000168191	1	0.0168191	0.00190309	1	0.190309	0.00114544	1	0.114544	0.00215382	1	0.215382	0.00345765	1
k__Bacteria;p__Firmicutes;c__Bacilli;o__Bacillales;f__Staphylococcaceae;g__Jeotgalicoccus	0.911635	0.976366	0.0366661		0.0011145	0.00223703	0.00320245	0.00722946	2.92e-05	1	0.00292	1.03e-05	1	0.00103	0	1	0	5.8e-05	1	0.0058	0	1	0	0	1	0	0	0.999999	0	0	1	0	0	1	0	0	1	0	5.03e-05	1	0.00503	0	1	0	7.51e-05	1	0.00751	0	1
k__Bacteria;p__Proteobacteria;c__Alphaproteobacteria;o__Caulobacterales;f__Caulobacteraceae;g__Mycoplana	0.917858	0.977248	0.0328664		0.00148848	0.00299894	0.00327131	0.00614591	3.9e-05	1	0.0039	2.07e-05	1	0.00207	0	1	0	0	1	0	0.000103295	1	0.0103295	9.35e-05	1	0.00935	0	0.999999	0	0	1	0	0	1	0	0	1	0	0	1	0	0	1	0	0	1	0	0	1
k__Bacteria;p__Tenericutes;c__Mollicutes;o__Anaeroplasmatales;f__Anaeroplasmataceae;g__Anaeroplasma	0.97842	0.989352	9.8846e-05		0.246332	0.17542	0.249959	0.189141	0.00461718	1	0.461718	0.00200648	1	0.200648	0.0019158	1	0.191579	0.000478441	1	0.0478441	0.00370141	1	0.370141	0.00403859	1	0.403859	0.00345924	0.999999	0.345924	0.00176654	1	0.176654	0.000298533	1	0.0298533	0.00129297	1	0.129297	0.00760519	1	0.760519	0.000442904	1	0.0442904	0.00370658	1	0.370658	0.00148377	1
k__Bacteria;p__Bacteroidetes;c__Bacteroidia;o__Bacteroidales;f__S24-7;g__	0.956855	0.989662	0.00265204		0.919758	0.465505	0.876401	0.369833	0.00663355	1	0.663355	0.00674341	1	0.674341	0.00646357	1	0.646357	0.00452344	1	0.452344	0.00700685	1	0.700685	0.00588961	1	0.588961	0.0129722	0.999999	1.29722	0.00821038	1	0.821038	0.0220488	1	2.20488	0.0164827	1	1.64827	0.00582418	1	0.582418	0.0164943	1	1.64943	0.00573518	1	0.573518	0.00530397	1
k__Bacteria;p__Firmicutes;c__Clostridia;o__Clostridiales;f__Clostridiaceae;g__	0.97842	0.99491	0.00396883		0.933801	2.20609	0.688555	1.63718	0.00338983	1	0.338983	0.00285457	1	0.285457	0.0748324	1	7.48323	0.00108737	1	0.108737	0.0761113	1	7.61113	0.00373944	1	0.373944	0.00196675	0.999999	0.196675	0.000722674	1	0.0722674	0.000682361	1	0.0682361	0.00243877	1	0.243877	0.0024058	1	0.24058	0.00227561	1	0.227561	0.00220391	1	0.220391	0.00130249	1
k__Bacteria;p__Fusobacteria;c__Fusobacteriia;o__Fusobacteriales;f__Fusobacteriaceae;g__Fusobacterium	0.956853	0.995347	0.0189767		0.0323487	0.0203272	0.0433397	0.052051	0.000409117	1	0.0409117	0.00035165	1	0.035165	0.000134285	1	0.0134285	0.000144982	1	0.0144982	0.000344317	1	0.0344317	0.000579613	1	0.0579613	0.000460302	0.999999	0.0460302	0.000521931	1	0.0521931	0.000767656	1	0.0767656	0.000147167	1	0.0147167	2.87e-05	1	0.00287	0.000290178	1	0.0290178	0.000776378	1	0.0776378	0.000201417	1
k__Bacteria;p__Proteobacteria;c__Betaproteobacteria;o__Burkholderiales;f__Comamonadaceae;g__Limnohabitans	0.941023	0.996053	0.0180189		0.00161297	0.00298471	0.00305473	0.00690883	0	1	0	0	1	0	0	1	0	0	1	0	0	1	0	0	1	0	0	0.999999	0	6.02e-05	1	0.00602	0	1	0	0	1	0	0	1	0	4.58e-05	1	0.00458	5.01e-05	1	0.00501	0	1
k__Bacteria;p__Firmicutes;c__Bacilli;o__Bacillales;f__Staphylococcaceae;g__Staphylococcus	0.969118	0.996649	0.00534055		0.00235348	0.00561071	0.0035252	0.00981689	0	1	0	0	1	0	0	1	0	0.000101488	1	0.0101488	0	1	0	0	1	0	0	0.999999	0	0	1	0	0	1	0	0	1	0	3.59e-05	1	0.00359	0	1	0	0.0002254	1	0.02254	0	1
k__Bacteria;p__Actinobacteria;c__Actinobacteria;o__Actinomycetales;f__Microbacteriaceae;g__Leucobacter	0.94793	0.997531	0.00100266		0.00144311	0.00345713	0.00169925	0.00455326	0	1	0	0	1	0	0	1	0	0	1	0	0	1	0	0	1	0	9.76e-05	0.999999	0.00976001	0	1	0	0	1	0	0	1	0	0.000107722	1	0.0107722	0	1	0	0	1	0	0	1
k__Bacteria;p__Tenericutes;c__Mollicutes;o__Mycoplasmatales;f__Mycoplasmataceae;g__Mycoplasma	0.955677	0.99987	0.0331227		0.00648199	0.0073312	0.0129237	0.0234926	4.87e-05	1	0.00487	5.17e-05	1	0.00517	0	1	0	2.9e-05	1	0.0029	0.00020659	1	0.020659	0	1	0	1.39e-05	0.999999	0.00139	4.01e-05	1	0.00401	0	1	0	0	1	0	8.62e-05	1	0.00862	0	1	0	0.000200356	1	0.0200356	0	1
k__Bacteria;p__Actinobacteria;c__Coriobacteriia;o__Coriobacteriales;f__Coriobacteriaceae;g__Slackia	1	1	-1	Invalid input data for Kruskal-Wallis H-test.	0	0	0	0	0	1	0	0	1	0	0	1	0	0	1	0	0	1	0	0	1	0	0	0.999999	0	0	1	0	0	1	0	0	1	0	0	1	0	0	1	0	0	1	0	0	1
k__Bacteria;p__Tenericutes;c__Mollicutes;o__RF39;f__;g__	0.97842	1.00053	0.0216501		1.57744	0.611345	1.84556	1.11829	0.0213033	1	2.13033	0.0122871	1	1.22871	0.0103131	1	1.03131	0.0193841	1	1.93841	0.022811	1	2.2811	0.0172762	1	1.72762	0.0152458	0.999999	1.52458	0.0101777	1	1.01777	0.00814568	1	0.814569	0.0152423	1	1.52423	0.0137956	1	1.37956	0.010874	1	1.0874	0.0111949	1	1.11949	0.0120917	1
k__Bacteria;p__Firmicutes;c__Bacilli;o__Lactobacillales;f__Carnobacteriaceae;g__Granulicatella	1	1.00556	0.00254648		0.00415338	0.00655611	0.00489652	0.0080732	9.74e-06	1	0.000974	0	1	0	0	1	0	0	1	0	0	1	0	5.61e-05	1	0.00561	0	0.999999	0	8.03e-05	1	0.00803	4.26e-05	1	0.00426	7.36e-05	1	0.00736	0	1	0	0	1	0	0.000200356	1	0.0200356	0	1
[truncated: 79 more columns]

## Sheet: CTL_NIT
Observation	p-values	p-values (corrected)	Effect size	Note	CTL: mean rel. freq. (%)	CTL: std. dev. (%)	NIT: mean rel. freq. (%)	NIT: std. dev. (%)	CTL_1	CTL_1: parent seq. count	CTL_1: rel. freq. (%)	CTL_10	CTL_10: parent seq. count	CTL_10: rel. freq. (%)	CTL_11	CTL_11: parent seq. count	CTL_11: rel. freq. (%)	CTL_12	CTL_12: parent seq. count	CTL_12: rel. freq. (%)	CTL_13	CTL_13: parent seq. count	CTL_13: rel. freq. (%)	CTL_14	CTL_14: parent seq. count	CTL_14: rel. freq. (%)	CTL_15	CTL_15: parent seq. count	CTL_15: rel. freq. (%)	CTL_16	CTL_16: parent seq. count	CTL_16: rel. freq. (%)	CTL_17	CTL_17: parent seq. count	CTL_17: rel. freq. (%)	CTL_18	CTL_18: parent seq. count	CTL_18: rel. freq. (%)	CTL_19	CTL_19: parent seq. count	CTL_19: rel. freq. (%)	CTL_2	CTL_2: parent seq. count	CTL_2: rel. freq. (%)	CTL_20	CTL_20: parent seq. count	CTL_20: rel. freq. (%)	CTL_3	CTL_3: parent seq. count
k__Bacteria;p__Actinobacteria;c__Actinobacteria;o__Actinomycetales;f__Nocardiopsaceae;g__	2.57035e-06	9.30465e-05	0.277262		0.00093705	0.00223923	0.0124019	0.0130549	0	1	0	1.03e-05	1	0.00103	0	1	0	7.25e-05	1	0.00725	0	1	0	0	1	0	0	0.999999	0	0	1	0	0	1	0	0	1	0	0	1	0	0	1	0	0	1	0	6.71e-06	1
k__Bacteria;p__Actinobacteria;c__Actinobacteria;o__Actinomycetales;f__Actinomycetaceae;g__Actinomyces	2.34627e-06	0.000106169	0.33397		0.0856032	0.066773	0.0136564	0.0245069	0.000642899	1	0.0642899	0.00121009	1	0.121009	0.000438663	1	0.0438663	0.000507438	1	0.0507438	0.000964088	1	0.0964088	0.00177623	1	0.177623	0.000809016	0.999999	0.0809016	0.00106394	1	0.106394	0.00307062	1	0.307063	0.000252286	1	0.0252286	0.000201082	1	0.0201082	0.000809445	1	0.0809445	0.00182825	1	0.182825	0.000469972	1
k__Bacteria;p__Proteobacteria;c__Betaproteobacteria;o__Burkholderiales;f__Alcaligenaceae;g__Sutterella	3.6624e-06	0.000110482	0.299444		0.0020054	0.00363612	0.164668	0.178131	0	1	0	0	1	0	0	1	0	0	1	0	0	1	0	0.00013088	1	0.013088	8.37e-05	0.999999	0.00837	2.01e-05	1	0.00201	0	1	0	0	1	0	0	1	0	0	1	0	0	1	0	0	1
k__Bacteria;p__Fusobacteria;c__Fusobacteriia;o__Fusobacteriales;f__Leptotrichiaceae;g__Leptotrichia	2.20999e-06	0.000133336	0.214445		0.0305756	0.0158725	0.00825667	0.0258956	0.000155854	1	0.0155854	0.00031028	1	0.031028	0.000143237	1	0.0143237	0.000188477	1	0.0188477	0.000533691	1	0.0533691	0.000430035	1	0.0430035	0.00019528	0.999999	0.019528	0.00042156	1	0.042156	0.000597066	1	0.0597066	8.41e-05	1	0.00841	9.34e-05	1	0.00934	0.000488721	1	0.0488721	0.000400711	1	0.0400711	0.000134278	1
k__Bacteria;p__Fusobacteria;c__Fusobacteriia;o__Fusobacteriales;f__Fusobacteriaceae;g__Fusobacterium	6.23969e-06	0.000141173	0.113469		0.0323487	0.0203272	0.0114717	0.0362126	0.000409117	1	0.0409117	0.00035165	1	0.035165	0.000134285	1	0.0134285	0.000144982	1	0.0144982	0.000344317	1	0.0344317	0.000579613	1	0.0579613	0.000460302	0.999999	0.0460302	0.000521931	1	0.0521931	0.000767656	1	0.0767656	0.000147167	1	0.0147167	2.87e-05	1	0.00287	0.000290178	1	0.0290178	0.000776378	1	0.0776378	0.000201417	1
k__Bacteria;p__Proteobacteria;c__Betaproteobacteria;o__Burkholderiales;f__Burkholderiaceae;g__Lautropia	8.66435e-06	0.000142568	0.218878		0.0602212	0.0492571	0.0140108	0.0367981	0.000301968	1	0.0301968	0.000920496	1	0.0920496	0.000384949	1	0.0384949	0.000420448	1	0.0420448	0.000878008	1	0.0878008	0.000710493	1	0.0710493	0.000348714	0.999999	0.0348714	0.000361337	1	0.0361337	0.00243091	1	0.243091	0.000304846	1	0.0304846	0.000222626	1	0.0222626	0.000274906	1	0.0274906	0.000851511	1	0.0851511	0.000375978	1
k__Bacteria;p__Proteobacteria;c__Betaproteobacteria;o__Neisseriales;f__Neisseriaceae;g__Neisseria	7.94633e-06	0.000143829	0.213265		0.118542	0.070576	0.0330045	0.0927289	0.000964348	1	0.0964348	0.0018927	1	0.189271	0.000537139	1	0.0537139	0.000724911	1	0.0724911	0.00201425	1	0.201426	0.0013462	1	0.13462	0.000795068	0.999999	0.0795068	0.00204758	1	0.204758	0.00290003	1	0.290004	0.000840954	1	0.0840954	8.62e-05	1	0.00862	0.00102326	1	0.102326	0.00217887	1	0.217887	0.000664675	1
k__Bacteria;p__Bacteroidetes;c__Bacteroidia;o__Bacteroidales;f__Porphyromonadaceae;g__Porphyromonas	5.57455e-06	0.000144142	0.0421749		0.0168996	0.0218985	0.00700213	0.0252213	0.000340931	1	0.0340931	0.000103427	1	0.0103427	8.06e-05	1	0.00806	8.7e-05	1	0.0087	0.000120511	1	0.0120511	0.00013088	1	0.013088	0.000153434	0.999999	0.0153434	6.02e-05	1	0.00602	0.00106619	1	0.106619	7.36e-05	1	0.00736	7.18e-05	1	0.00718	6.11e-05	1	0.00611	7.51e-05	1	0.00751	8.06e-05	1
k__Bacteria;p__Actinobacteria;c__Actinobacteria;o__Actinomycetales;f__Micrococcaceae;g__Rothia	7.23593e-06	0.000145523	0.151569		0.0883209	0.0497108	0.0311446	0.0823596	0.00054549	1	0.054549	0.00113769	1	0.113769	0.000653519	1	0.0653519	0.000463943	1	0.0463943	0.00122233	1	0.122233	0.00108444	1	0.108444	0.000809016	0.999999	0.0809016	0.0007026	1	0.07026	0.00213238	1	0.213238	0.000409965	1	0.0409965	0.000201082	1	0.0201082	0.00116071	1	0.116071	0.00197851	1	0.197851	0.000550539	1
k__Bacteria;p__Firmicutes;c__Clostridia;o__Clostridiales;f__Veillonellaceae;g__Veillonella	1.96566e-06	0.000177892	0.2517		0.267006	0.185749	0.0593485	0.171537	0.00292227	1	0.292227	0.002958	1	0.2958	0.00113694	1	0.113694	0.00178328	1	0.178328	0.00277175	1	0.277175	0.00366465	1	0.366465	0.00170172	0.999999	0.170172	0.00479775	1	0.479775	0.00929717	1	0.929717	0.00111426	1	0.111427	0.000574519	1	0.0574519	0.00285596	1	0.285596	0.00375667	1	0.375667	0.00143677	1
k__Bacteria;p__Proteobacteria;c__Gammaproteobacteria;o__Pasteurellales;f__Pasteurellaceae;g__Haemophilus	1.5384e-05	0.000232042	0.14423		0.067013	0.0577338	0.019745	0.0573562	0.000448081	1	0.0448081	0.000496447	1	0.0496447	0.000161142	1	0.0161142	0.000318961	1	0.0318961	0.000809145	1	0.0809145	0.000673098	1	0.0673098	0.000334765	0.999999	0.0334765	0.000542005	1	0.0542005	0.0026868	1	0.26868	0.00037843	1	0.037843	7.9e-05	1	0.0079	0.000809445	1	0.0809445	0.0015778	1	0.15778	0.000409547	1
k__Bacteria;p__Firmicutes;c__Erysipelotrichi;o__Erysipelotrichales;f__Erysipelotrichaceae;g__Sharpea	1.99136e-05	0.000277258	0.0684091		0.232941	0.583674	0.00625025	0.0163861	0.000321449	1	0.0321449	0.000217196	1	0.0217196	0.000841517	1	0.0841517	0.000144982	1	0.0144982	0.0262714	1	2.62714	0.00581482	1	0.581482	1.39e-05	0.999999	0.00139	0.000301114	1	0.0301114	0.000426476	1	0.0426476	6.31e-05	1	0.00631	5.03e-05	1	0.00503	0.000442904	1	0.0442904	0.00107691	1	0.107691	0.000114136	1
k__Archaea;p__Euryarchaeota;c__Thermoplasmata;o__E2;f__[Methanomassiliicoccaceae];g__vadinCA11	1.54995e-06	0.000280541	0.545909		0.623648	0.173473	0.295395	0.119524	0.00552309	1	0.552308	0.00590565	1	0.590565	0.00339293	1	0.339293	0.00700264	1	0.700264	0.00872844	1	0.872844	0.00566525	1	0.566525	0.0076996	0.999999	0.769961	0.0062431	1	0.62431	0.00899863	1	0.899864	0.00449911	1	0.449911	0.00413653	1	0.413653	0.00479558	1	0.479558	0.00651156	1	0.651156	0.00625063	1
k__Bacteria;p__Actinobacteria;c__Actinobacteria;o__Actinomycetales;f__Corynebacteriaceae;g__Corynebacterium	2.20813e-05	0.00028548	0.408181		0.0296514	0.0231094	0.107706	0.0629911	0.000185077	1	0.0185077	5.17e-05	1	0.00517	0.000179046	1	0.0179046	0.000275466	1	0.0275466	0.000137727	1	0.0137727	0.000617007	1	0.0617007	0.000111588	0.999999	0.0111588	0.00056208	1	0.056208	0.000383828	1	0.0383828	0.000178703	1	0.0178703	0.000157993	1	0.0157993	0.00090108	1	0.090108	0.000726289	1	0.0726289	0.000127564	1
k__Bacteria;p__Proteobacteria;c__Gammaproteobacteria;o__Pasteurellales;f__Pasteurellaceae;g__Aggregatibacter	3.02826e-05	0.00036541	0.19723		0.016577	0.0156409	0.00371215	0.0093777	0.000311709	1	0.0311709	0.000206853	1	0.0206853	8.95e-05	1	0.00895	7.25e-05	1	0.00725	0.000120511	1	0.0120511	0.000448732	1	0.0448732	8.37e-05	0.999999	0.00837	0.00028104	1	0.028104	0.000511771	1	0.0511771	5.26e-05	1	0.00526	7.18e-06	1	0.000718	4.58e-05	1	0.00458	0.000425756	1	0.0425756	5.37e-05	1
k__Bacteria;p__Proteobacteria;c__Epsilonproteobacteria;o__Campylobacterales;f__Campylobacteraceae;g__Campylobacter	3.55681e-05	0.000402365	0.343843		0.0108202	0.0123328	0.0448879	0.031236	0	1	0	0	1	0	0.000143237	1	0.0143237	1.45e-05	1	0.00145	0.00049926	1	0.049926	0.000280458	1	0.0280458	0	0.999999	0	0.000120446	1	0.0120446	0	1	0	5.26e-05	1	0.00526	6.46e-05	1	0.00646	1.53e-05	1	0.00153	0.000100178	1	0.0100178	0.00012085	1
k__Bacteria;p__Firmicutes;c__Clostridia;o__Clostridiales;f__Veillonellaceae;g__Acidaminococcus	4.14203e-05	0.000441004	0.0511039		0.0469727	0.132264	0.00295786	0.00572036	0.0002143	1	0.02143	0.000144797	1	0.0144797	0.000268569	1	0.0268569	5.8e-05	1	0.0058	0.00619771	1	0.619771	0.000317852	1	0.0317852	9.76e-05	0.999999	0.00976001	0.000120446	1	0.0120446	4.26e-05	1	0.00426	2.1e-05	1	0.0021	7.18e-06	1	0.000718	0.000671992	1	0.0671992	0.000350622	1	0.0350622	0.00012085	1
k__Bacteria;p__Proteobacteria;c__Alphaproteobacteria;o__Rhizobiales;f__Phyllobacteriaceae;g__	0.00011175	0.00112371	0.316918		0.00482416	0.00839243	0.018545	0.0115737	0	1	0	0	1	0	0	1	0	0	1	0	0	1	0	0	1	0	0	0.999999	0	0.000200743	1	0.0200743	0.000298533	1	0.0298533	1.05e-05	1	0.00105	1.44e-05	1	0.00144	0	1	0	0	1	0	2.69e-05	1
k__Bacteria;p__Proteobacteria;c__Gammaproteobacteria;o__Enterobacteriales;f__Enterobacteriaceae;g__Proteus	0.000136979	0.0013049	0.178361		0.00172053	0.00355034	0.0172944	0.0236582	2.92e-05	1	0.00292	0	1	0	0	1	0	0	1	0	3.44e-05	1	0.00344	0.000112183	1	0.0112183	0	0.999999	0	0	1	0	0	1	0	1.05e-05	1	0.00105	0	1	0	0	1	0	0	1	0	0	1
k__Bacteria;p__Synergistetes;c__Synergistia;o__Synergistales;f__Dethiosulfovibrionaceae;g__TG5	0.000221398	0.00190824	0.127407		0.0183326	0.0248261	0.00414002	0.00766102	9.74e-06	1	0.000974	0.000113769	1	0.0113769	3.58e-05	1	0.00358	0.000115986	1	0.0115986	6.89e-05	1	0.00689	7.48e-05	1	0.00748	0.000348714	0.999999	0.0348714	4.01e-05	1	0.00401	0.000213238	1	0.0213238	9.46e-05	1	0.00946	9.34e-05	1	0.00934	0.000167998	1	0.0167998	0.00115204	1	0.115205	0.000161133	1
k__Bacteria;p__Proteobacteria;c__Alphaproteobacteria;o__Rhizobiales;f__Phyllobacteriaceae;Other	0.000242715	0.00191006	0.25059		0.000797805	0.00264465	0.00759042	0.00796235	9.74e-06	1	0.000974	0	1	0	0	1	0	0	1	0	0.000120511	1	0.0120511	0	1	0	0	0.999999	0	0	1	0	0	1	0	0	1	0	0	1	0	0	1	0	2.5e-05	1	0.0025	0	1
k__Bacteria;p__Firmicutes;c__Bacilli;o__Bacillales;f__Staphylococcaceae;g__Staphylococcus	0.000238328	0.00196079	0.169321		0.00235348	0.00561071	0.0183274	0.0246744	0	1	0	0	1	0	0	1	0	0.000101488	1	0.0101488	0	1	0	0	1	0	0	0.999999	0	0	1	0	0	1	0	0	1	0	3.59e-05	1	0.00359	0	1	0	0.0002254	1	0.02254	0	1
k__Bacteria;p__Proteobacteria;c__Alphaproteobacteria;o__Rhodospirillales;f__Acetobacteraceae;g__Acetobacter	0.000221398	0.00200365	0.334942		0.00478347	0.00569238	0.0307644	0.0255582	0.000126632	1	0.0126632	4.14e-05	1	0.00414	8.95e-06	1	0.000895	0	1	0	8.61e-05	1	0.00861	0	1	0	6.97e-05	0.999999	0.00697	0.000120446	1	0.0120446	0	1	0	0	1	0	0	1	0	0	1	0	0	1	0	0.000107422	1
k__Bacteria;p__Firmicutes;c__Clostridia;o__Clostridiales;f__Lachnospiraceae;g__Oribacterium	0.000272975	0.00205869	0.0224455		0.0103242	0.011362	0.00557055	0.0192042	0.00010715	1	0.010715	0.000124112	1	0.0124112	0.00011638	1	0.011638	1.45e-05	1	0.00145	0.000103295	1	0.0103295	0.000224366	1	0.0224366	6.97e-05	0.999999	0.00697	0.000120446	1	0.0120446	0.000511771	1	0.0511771	3.15e-05	1	0.00315	5.75e-05	1	0.00575	0.000167998	1	0.0167998	2.5e-05	1	0.0025	0	1
k__Bacteria;p__Actinobacteria;c__Actinobacteria;o__Actinomycetales;f__Dietziaceae;g__Dietzia	0.000406783	0.00294511	0.307597		0.0004221	0.000957911	0.00457271	0.00434983	0	1	0	0	1	0	2.69e-05	1	0.00269	1.45e-05	1	0.00145	3.44e-05	1	0.00344	0	1	0	0	0.999999	0	0	1	0	0	1	0	0	1	0	0	1	0	0	1	0	0	1	0	0	1
k__Bacteria;p__Proteobacteria;c__Betaproteobacteria;o__Burkholderiales;f__Comamonadaceae;g__	0.000604382	0.00420743	0.228735		0.00824387	0.0101065	0.0211514	0.0134376	4.87e-05	1	0.00487	0.000413706	1	0.0413706	3.58e-05	1	0.00358	1.45e-05	1	0.00145	0.000189374	1	0.0189374	0.000149577	1	0.0149577	0	0.999999	0	0.000100371	1	0.0100371	0	1	0	5.26e-05	1	0.00526	0	1	0	1.53e-05	1	0.00153	0	1	0	7.39e-05	1
k__Bacteria;p__Firmicutes;c__Clostridia;o__Clostridiales;f__Veillonellaceae;g__Megasphaera	0.000656907	0.00440371	0.0300775		0.0949185	0.312049	0.0156331	0.0381575	0.000224041	1	0.0224041	0.000393021	1	0.0393021	0.000187999	1	0.0187999	0.000115986	1	0.0115986	0.0145302	1	1.45302	0.000373944	1	0.0373944	0.000320817	0.999999	0.0320817	0.000602228	1	0.0602228	0.00017059	1	0.017059	0.000168191	1	0.0168191	3.59e-05	1	0.00359	0.000351268	1	0.0351268	0.0006762	1	0.06762	9.4e-05	1
k__Bacteria;p__Firmicutes;c__Bacilli;o__Bacillales;f__Paenibacillaceae;g__Paenibacillus	0.000709056	0.00458354	0.265858		0.00566013	0.00782026	0.0177378	0.0119244	0.000272745	1	0.0272745	0	1	0	0	1	0	7.25e-05	1	0.00725	0	1	0	0	1	0	0	0.999999	0	0.00014052	1	0.014052	0	1	0	4.2e-05	1	0.0042	0	1	0	0.000244361	1	0.0244361	0	1	0	1.34e-05	1
k__Bacteria;p__Firmicutes;c__Clostridia;o__Clostridiales;f__Clostridiaceae;g__	0.000826955	0.00516134	0.0631632		0.933801	2.20609	0.112947	0.0454892	0.00338983	1	0.338983	0.00285457	1	0.285457	0.0748324	1	7.48323	0.00108737	1	0.108737	0.0761113	1	7.61113	0.00373944	1	0.373944	0.00196675	0.999999	0.196675	0.000722674	1	0.0722674	0.000682361	1	0.0682361	0.00243877	1	0.243877	0.0024058	1	0.24058	0.00227561	1	0.227561	0.00220391	1	0.220391	0.00130249	1
k__Bacteria;p__Proteobacteria;c__Gammaproteobacteria;o__Pseudomonadales;f__Pseudomonadaceae;g__Pseudomonas	0.00113011	0.00619846	0.217542		0.000929695	0.00306869	0.00740881	0.00821695	0	1	0	0	1	0	0	1	0	0	1	0	0	1	0	0	1	0	0	0.999999	0	0	1	0	0	1	0	0	1	0	0	1	0	0	1	0	0	1	0	3.36e-05	1
k__Bacteria;p__Firmicutes;c__Clostridia;o__Clostridiales;f__Veillonellaceae;g__Selenomonas	0.0011168	0.00631691	0.278332		0.757751	0.344959	1.66256	0.98148	0.00913696	1	0.913696	0.00518167	1	0.518167	0.0087106	1	0.87106	0.00967031	1	0.967031	0.00452777	1	0.452777	0.00536609	1	0.536609	0.00669531	0.999999	0.669531	0.0157784	1	1.57784	0.0034118	1	0.341181	0.00150321	1	0.150321	0.00829461	1	0.829461	0.00229088	1	0.229088	0.00543465	1	0.543465	0.0118232	1
k__Bacteria;p__Bacteroidetes;c__Flavobacteriia;o__Flavobacteriales;f__Flavobacteriaceae;g__Capnocytophaga	0.00104907	0.00632937	0.0341867		0.00370074	0.00403218	0.00173479	0.00623543	1.95e-05	1	0.00195	0	1	0	0	1	0	1.45e-05	1	0.00145	5.16e-05	1	0.00516	0.000112183	1	0.0112183	1.39e-05	0.999999	0.00139	0	1	0	4.26e-05	1	0.00426	3.15e-05	1	0.00315	0	1	0	4.58e-05	1	0.00458	0	1	0	0	1
k__Bacteria;p__Bacteroidetes;c__Sphingobacteriia;o__Sphingobacteriales;f__Sphingobacteriaceae;g__	0.0010951	0.00639397	0.0999309		0.00110409	0.0048126	0.00429874	0.00477072	0	1	0	0	1	0	0	1	0	0	1	0	0	1	0	0	1	0	0	0.999999	0	0.000220817	1	0.0220817	0	1	0	0	1	0	0	1	0	0	1	0	0	1	0	0	1
k__Bacteria;p__WPS-2;c__;o__;f__;g__	0.00123192	0.00655817	0.149467		0.364541	0.470777	0.0748995	0.107323	0.0125073	1	1.25073	0.0164655	1	1.64655	0.00269465	1	0.269465	0.000710413	1	0.0710413	0.00117068	1	0.117068	0.00789021	1	0.789021	0.00170172	0.999999	0.170172	0.000903342	1	0.0903342	4.26e-05	1	0.00426	0.000168191	1	0.0168191	0.00190309	1	0.190309	0.00114544	1	0.114544	0.00215382	1	0.215382	0.00345765	1
k__Bacteria;p__Actinobacteria;c__Actinobacteria;o__Actinomycetales;f__Gordoniaceae;g__Gordonia	0.0014655	0.00757873	0.189436		0.000556855	0.00218806	0.00474043	0.00577627	0	1	0	0	1	0	0	1	0	0	1	0	0	1	0	0	1	0	0	0.999999	0	0.000100371	1	0.0100371	0	1	0	0	1	0	0	1	0	0	1	0	0	1	0	0	1
k__Bacteria;p__Actinobacteria;c__Actinobacteria;o__Actinomycetales;f__Streptomycetaceae;g__Streptomyces	0.00164425	0.00804349	0.209883		0.00083	0.00249321	0.00640059	0.0073051	0	1	0	0	1	0	0	1	0	8.7e-05	1	0.0087	0	1	0	0	1	0	0	0.999999	0	0	1	0	0	1	0	0	1	0	7.9e-05	1	0.0079	0	1	0	0	1	0	0	1
k__Bacteria;p__Firmicutes;c__Clostridia;o__Clostridiales;f__Dehalobacteriaceae;g__	0.00184091	0.00812694	0.111807		0.00675501	0.0131696	5.94737e-05	0.000252325	0	1	0	0.000279252	1	0.0279252	8.95e-06	1	0.000895	0	1	0	0	1	0	0	1	0	0	0.999999	0	0	1	0	8.53e-05	1	0.00853	0.000168191	1	0.0168191	0	1	0	0.000549811	1	0.0549811	7.51e-05	1	0.00751	6.71e-06	1
k__Bacteria;p__Proteobacteria;c__Betaproteobacteria;o__Burkholderiales;f__Alcaligenaceae;Other	0.0016272	0.0081812	0.112529		0.0011569	0.00329298	0.00612805	0.00940915	0	1	0	0	1	0	0	1	0	0	1	0	0	1	0	0.00013088	1	0.013088	0	0.999999	0	0	1	0	0	1	0	0	1	0	0	1	0	0	1	0	0	1	0	0	1
k__Bacteria;p__Proteobacteria;c__Gammaproteobacteria;o__Aeromonadales;f__Succinivibrionaceae;g__Succinivibrio	0.0018157	0.00821605	0.254646		0.147227	0.11511	0.348809	0.216904	3.9e-05	1	0.0039	0.000475762	1	0.0475762	0.00140551	1	0.140551	0.00107287	1	0.107287	0.000878008	1	0.0878008	0.000336549	1	0.0336549	0.00345924	0.999999	0.345924	0.00242899	1	0.242899	0.000469123	1	0.0469123	0.00353201	1	0.353201	0.00334657	1	0.334657	3.05e-05	1	0.00305	0.000525934	1	0.0525934	0.000892947	1
k__Bacteria;p__Actinobacteria;c__Actinobacteria;o__Bifidobacteriales;f__Bifidobacteriaceae;g__Bifidobacterium	0.00177364	0.00823153	0.183666		0.202742	0.26998	0.0181264	0.0309841	0.000506526	1	0.0506526	0.000930839	1	0.0930839	0.00468206	1	0.468206	0.000115986	1	0.0115986	5.16e-05	1	0.00516	0.0111996	1	1.11996	0.000181331	0.999999	0.0181331	0	1	0	0	1	0	0	1	0	0.0012424	1	0.12424	0.000290178	1	0.0290178	0.00205365	1	0.205365	0.00036255	1
k__Bacteria;p__Proteobacteria;c__Gammaproteobacteria;o__Enterobacteriales;f__Enterobacteriaceae;g__	0.00198114	0.00833921	0.237468		0.0002476	0.00090125	0.00562843	0.00684272	0	1	0	0	1	0	0	1	0	0	1	0	0	1	0	0	1	0	0	0.999999	0	0	1	0	0	1	0	0	1	0	0	1	0	0	1	0	0	1	0	0	1
k__Bacteria;p__Proteobacteria;c__Gammaproteobacteria;o__Xanthomonadales;f__Xanthomonadaceae;Other	0.00176213	0.00839333	0.115022		0.0006085	0.00149122	0.00854703	0.0156944	2.92e-05	1	0.00292	0	1	0	0	1	0	0	1	0	5.16e-05	1	0.00516	0	1	0	0	0.999999	0	0	1	0	0	1	0	0	1	0	0	1	0	0	1	0	0	1	0	0	1
k__Bacteria;p__Firmicutes;c__Clostridia;o__Clostridiales;f__Lachnospiraceae;g__Roseburia	0.00196518	0.00846898	0.0637308		0.0625276	0.158959	0.00302693	0.0086393	0.000448081	1	0.0448081	9.31e-05	1	0.00931	0.00023276	1	0.023276	1.45e-05	1	0.00145	0.00139448	1	0.139448	0.00114053	1	0.114053	0	0.999999	0	0	1	0	0	1	0	4.2e-05	1	0.0042	7.18e-05	1	0.00718	0.000213816	1	0.0213816	2.5e-05	1	0.0025	2.01e-05	1
k__Bacteria;p__Firmicutes;c__Bacilli;o__Bacillales;f__Bacillaceae;g__	0.00234096	0.00962988	0.188011		0.0102203	0.0129286	0.029494	0.0254321	0	1	0	0	1	0	2.69e-05	1	0.00269	0.000391452	1	0.0391452	6.89e-05	1	0.00689	0.000373944	1	0.0373944	0.000278971	0.999999	0.0278971	6.02e-05	1	0.00602	0	1	0	1.05e-05	1	0.00105	0	1	0	0	1	0	2.5e-05	1	0.0025	6.71e-05	1
k__Bacteria;p__Firmicutes;c__Bacilli;o__Bacillales;f__Planococcaceae;g__Lysinibacillus	0.00279562	0.0112446	0.223053		0.00514059	0.00656767	0.018827	0.0170058	0	1	0	1.03e-05	1	0.00103	4.48e-05	1	0.00448	7.25e-05	1	0.00725	0	1	0	3.74e-05	1	0.00374	0.000125537	0.999999	0.0125537	0.00028104	1	0.028104	0	1	0	1.05e-05	1	0.00105	0.000100541	1	0.0100541	0	1	0	5.01e-05	1	0.00501	0	1
k__Bacteria;p__Firmicutes;c__Bacilli;o__Gemellales;f__Gemellaceae;g__	0.00294726	0.0115968	0.094855		0.00482902	0.00961994	0.000324211	0.00137551	0.000204559	1	0.0204559	0	1	0	0	1	0	0	1	0	3.44e-05	1	0.00344	9.35e-05	1	0.00935	0	0.999999	0	0.000401485	1	0.0401485	4.26e-05	1	0.00426	1.05e-05	1	0.00105	1.44e-05	1	0.00144	0	1	0	0	1	0	0	1
k__Bacteria;p__Proteobacteria;c__Alphaproteobacteria;o__RF32;f__;g__	0.00317522	0.012228	0.155364		0.127545	0.110278	0.229531	0.127267	0.000730567	1	0.0730567	0.00137557	1	0.137557	0.00479844	1	0.479844	0.000434947	1	0.0434947	0.000774713	1	0.0774713	0.000878767	1	0.0878767	0.00135301	0.999999	0.135301	0.00383419	1	0.383419	0.000810304	1	0.0810304	0.000630716	1	0.0630716	0.00127112	1	0.127112	0.000335996	1	0.0335996	0.000350622	1	0.0350622	0.00123536	1
k__Bacteria;p__Bacteroidetes;c__Bacteroidia;o__Bacteroidales;f__RF16;g__	0.00347627	0.0131084	0.142274		1.3888	1.0303	2.30339	1.21189	0.0113871	1	1.13871	0.00602977	1	0.602977	0.017833	1	1.7833	0.00714762	1	0.714762	0.0069552	1	0.695521	0.013275	1	1.3275	0.0147297	0.999999	1.47297	0.0427783	1	4.27783	0.00221767	1	0.221767	0.00733733	1	0.733733	0.0180327	1	1.80327	0.00119126	1	0.119126	0.00961707	1	0.961707	0.0389338	1
k__Bacteria;p__Firmicutes;c__Bacilli;o__Lactobacillales;f__Carnobacteriaceae;g__Granulicatella	0.00382679	0.0135814	0.159071		0.00415338	0.00655611	6.47369e-05	0.000274655	9.74e-06	1	0.000974	0	1	0	0	1	0	0	1	0	0	1	0	5.61e-05	1	0.00561	0	0.999999	0	8.03e-05	1	0.00803	4.26e-05	1	0.00426	7.36e-05	1	0.00736	0	1	0	0	1	0	0.000200356	1	0.0200356	0	1
k__Archaea;p__Euryarchaeota;c__Methanobacteria;o__Methanobacteriales;f__Methanobacteriaceae;g__Methanosphaera	0.00380307	0.0137671	0.209193		0.0903158	0.0586661	0.0407119	0.0338703	0.000866939	1	0.0866939	0.000299937	1	0.0299937	6.27e-05	1	0.00627	0.00101487	1	0.101487	0.0010846	1	0.10846	0.00183232	1	0.183232	0.00135301	0.999999	0.135301	0.0013249	1	0.13249	0.00221767	1	0.221767	0.000893514	1	0.0893514	0.000416526	1	0.0416526	0.00209234	1	0.209234	0.0009016	1	0.09016	0.000530397	1
k__Bacteria;p__Actinobacteria;c__Actinobacteria;o__Bifidobacteriales;f__Bifidobacteriaceae;g__	0.00380307	0.0140481	0.162943		0.171654	0.321338	0.78147	0.933265	0.000116891	1	0.0116891	0.00019651	1	0.019651	0.000340188	1	0.0340188	0	1	0	0.00103295	1	0.103295	0.000355246	1	0.0355246	0.0043101	0.999999	0.431011	0.0126267	1	1.26267	0.00311327	1	0.311327	6.31e-05	1	0.00631	0.0086106	1	0.861059	0.00012218	1	0.012218	0.000826467	1	0.0826467	0.000107422	1
k__Bacteria;p__Tenericutes;c__RF3;o__ML615J-28;f__;g__	0.00427708	0.0148875	0.160571		0.00926522	0.0102676	0.026662	0.0264652	0	1	0	0.00015514	1	0.015514	8.95e-06	1	0.000895	2.9e-05	1	0.0029	0	1	0	3.74e-05	1	0.00374	0.000334765	0.999999	0.0334765	0	1	0	4.26e-05	1	0.00426	0.000105119	1	0.0105119	0.000150811	1	0.0150811	1.53e-05	1	0.00153	0.000125222	1	0.0125222	0.000194703	1
k__Bacteria;p__Bacteroidetes;c__Bacteroidia;o__Bacteroidales;f__Porphyromonadaceae;g__Paludibacter	0.00487756	0.0166573	0.158029		0.00545883	0.0159271	0.0493853	0.0707463	0	1	0	0	1	0	0	1	0	0	1	0	0	1	0	0	1	0	0.000348714	0.999999	0.0348714	0.000662451	1	0.0662451	0	1	0	0	1	0	0	1	0	0	1	0	0	1	0	8.06e-05	1
k__Bacteria;p__Actinobacteria;c__Actinobacteria;o__Actinomycetales;f__Nocardiopsaceae;g__Prauseria	0.00504137	0.0168979	0.18869		0.000795	0.00177328	0.00435383	0.0049615	0	1	0	0	1	0	0	1	0	0	1	0	0	1	0	1.87e-05	1	0.00187	0	0.999999	0	0	1	0	0	1	0	0	1	0	0	1	0	0	1	0	0	1	0	2.69e-05	1
k__Bacteria;p__Actinobacteria;c__Coriobacteriia;o__Coriobacteriales;f__Coriobacteriaceae;g__Atopobium	0.00539879	0.0177669	0.167921		0.0197595	0.0164215	0.00856282	0.00589143	0.000146113	1	0.0146113	0.000144797	1	0.0144797	5.37e-05	1	0.00537	8.7e-05	1	0.0087	0.000292669	1	0.0292669	0.000766584	1	0.0766584	0.00019528	0.999999	0.019528	0.000301114	1	0.0301114	0.000426476	1	0.0426476	0.000283822	1	0.0283822	9.34e-05	1	0.00934	0.000167998	1	0.0167998	0	1	0	0.000154419	1
k__Bacteria;p__Firmicutes;c__Bacilli;o__Lactobacillales;f__Leuconostocaceae;g__	0.00555646	0.0179593	0.113491		0.00160438	0.0053012	0.0102532	0.0164336	0	1	0	0	1	0	8.95e-06	1	0.000895	0	1	0	1.72e-05	1	0.00172	0	1	0	0	0.999999	0	0	1	0	0	1	0	0	1	0	0	1	0	0	1	0	0	1	0	5.37e-05	1
k__Bacteria;p__Firmicutes;c__Erysipelotrichi;o__Erysipelotrichales;f__Erysipelotrichaceae;g__Holdemania	0.0059678	0.0186236	0.17093		0.00409979	0.00510764	0.000615789	0.00165264	8.77e-05	1	0.00877	0	1	0	5.37e-05	1	0.00537	0	1	0	6.89e-05	1	0.00689	0.000186972	1	0.0186972	0.000139486	0.999999	0.0139486	0	1	0	0	1	0	7.36e-05	1	0.00736	0	1	0	6.11e-05	1	0.00611	0	1	0	2.01e-05	1
k__Bacteria;p__Firmicutes;c__Clostridia;o__Clostridiales;f__Veillonellaceae;g__Anaerovibrio	0.00589506	0.0187194	0.200886		0.079297	0.0504545	0.154124	0.0935004	0.000243522	1	0.0243522	0.000651587	1	0.0651587	0.00137866	1	0.137866	0.00124685	1	0.124685	3.44e-05	1	0.00344	0.00072919	1	0.072919	0.000892708	0.999999	0.0892708	0.00134498	1	0.134498	8.53e-05	1	0.00853	0.000157679	1	0.0157679	0.00160147	1	0.160147	0.000320723	1	0.0320723	0.000475845	1	0.0475845	0.00111451	1
k__Bacteria;p__Actinobacteria;c__Actinobacteria;o__Actinomycetales;f__Actinomycetaceae;g__	0.00649298	0.0199191	0.0698796		0.0100174	0.0123289	0.0039256	0.00965936	9.74e-06	1	0.000974	6.21e-05	1	0.00621	0	1	0	0.00015948	1	0.015948	0.00020659	1	0.020659	0	1	0	2.79e-05	0.999999	0.00279	0.00028104	1	0.028104	0.00017059	1	0.017059	0.000147167	1	0.0147167	0.000502704	1	0.0502704	4.58e-05	1	0.00458	0.000100178	1	0.0100178	0.000114136	1
k__Bacteria;p__Firmicutes;c__Clostridia;o__Clostridiales;f__Veillonellaceae;g__Dialister	0.0100952	0.030454	0.074236		0.0155066	0.0153617	0.00773921	0.0117233	6.82e-05	1	0.00682	0.000165482	1	0.0165482	2.69e-05	1	0.00269	7.25e-05	1	0.00725	0.000258238	1	0.0258238	0.000373944	1	0.0373944	5.58e-05	0.999999	0.00558	8.03e-05	1	0.00803	0.000639713	1	0.0639713	0.000136655	1	0.0136655	0	1	0	0.000137453	1	0.0137453	0.000100178	1	0.0100178	0.000134278	1
k__Bacteria;p__Firmicutes;c__Bacilli;o__Bacillales;f__Paenibacillaceae;g__Brevibacillus	0.0114821	0.0340697	0.112653		0.0013615	0.00262185	0.0124558	0.0221347	1.95e-05	1	0.00195	0	1	0	0	1	0	0	1	0	0	1	0	5.61e-05	1	0.00561	8.37e-05	0.999999	0.00837	4.01e-05	1	0.00401	0	1	0	0	1	0	0	1	0	0	1	0	0	1	0	0	1
k__Bacteria;p__Proteobacteria;c__Alphaproteobacteria;o__Rhizobiales;f__Beijerinckiaceae;g__Chelatococcus	0.0120935	0.0353051	0.160566		0.00281646	0.00559216	0.00964305	0.00959285	0	1	0	0	1	0	0	1	0	0	1	0	0.000223806	1	0.0223806	0	1	0	0.000139486	0.999999	0.0139486	2.01e-05	1	0.00201	0	1	0	5.26e-05	1	0.00526	0	1	0	0	1	0	0	1	0	0	1
k__Bacteria;p__Proteobacteria;c__Betaproteobacteria;o__Burkholderiales;f__Comamonadaceae;Other	0.0128502	0.0363419	0.174848		0.013643	0.010049	0.0291763	0.021855	0.000136372	1	0.0136372	0.000206853	1	0.0206853	8.95e-05	1	0.00895	0	1	0	8.61e-05	1	0.00861	0	1	0	8.37e-05	0.999999	0.00837	0.000180668	1	0.0180668	0.00034118	1	0.034118	6.31e-05	1	0.00631	0.000323167	1	0.0323167	0.000274906	1	0.0274906	7.51e-05	1	0.00751	0.000167847	1
k__Bacteria;p__Proteobacteria;c__Betaproteobacteria;o__Burkholderiales;f__Comamonadaceae;g__Comamonas	0.012849	0.0369153	0.120061		0.00881403	0.0150882	0.0216495	0.0194829	0.000243522	1	0.0243522	0	1	0	0	1	0	2.9e-05	1	0.0029	0.000585339	1	0.0585339	0.000168275	1	0.0168275	0	0.999999	0	0	1	0	0	1	0	3.15e-05	1	0.00315	0	1	0	0	1	0	0	1	0	9.4e-05	1
k__Archaea;p__Euryarchaeota;c__Methanobacteria;o__Methanobacteriales;f__Methanobacteriaceae;g__Methanobrevibacter	0.0134139	0.0373526	0.129424		6.5447	3.3591	4.28721	2.38793	0.0360997	1	3.60997	0.0459317	1	4.59317	0.0299813	1	2.99813	0.102937	1	10.2937	0.0357401	1	3.57401	0.0749757	1	7.49757	0.0925208	0.999999	9.25208	0.0775068	1	7.75068	0.173576	1	17.3576	0.0766215	1	7.66215	0.0652797	1	6.52797	0.102143	1	10.2143	0.0525433	1	5.25433	0.0501863	1
k__Bacteria;p__Actinobacteria;c__Actinobacteria;o__Actinomycetales;f__Pseudonocardiaceae;g__Saccharomonospora	0.0140904	0.0386418	0.0268927		0.00124075	0.00359006	0.00231453	0.00279798	0	1	0	0.000134454	1	0.0134454	0	1	0	0	1	0	0.000103295	1	0.0103295	0	1	0	0	0.999999	0	0	1	0	0	1	0	0	1	0	0	1	0	0	1	0	0	1	0	0	1
k__Bacteria;p__Firmicutes;c__Clostridia;o__Clostridiales;f__Veillonellaceae;g__	0.0156752	0.041119	0.10188		0.704116	0.516623	1.10485	0.667117	0.00461718	1	0.461718	0.00420946	1	0.420946	0.00633824	1	0.633823	0.0101053	1	1.01053	0.0203319	1	2.03319	0.00377683	1	0.377683	0.00517492	0.999999	0.517492	0.00582154	1	0.582154	0.00558683	1	0.558683	0.0020288	1	0.20288	0.00866087	1	0.866087	0.00505521	1	0.505521	0.00711263	1	0.711263	0.00735171	1
k__Bacteria;p__Firmicutes;c__Clostridia;o__Clostridiales;f__Ruminococcaceae;g__Oscillospira	0.0156752	0.0417237	0.0394558		0.110887	0.0358756	0.0910029	0.0598457	0.000896162	1	0.0896162	0.00121009	1	0.121009	0.000599805	1	0.0599805	0.000971381	1	0.0971381	0.00194539	1	0.194539	0.00106574	1	0.106574	0.00119958	0.999999	0.119958	0.000943491	1	0.0943491	0.00123678	1	0.123678	0.00131399	1	0.131399	0.00133576	1	0.133576	0.00206179	1	0.206179	0.0006762	1	0.06762	0.00106751	1
k__Bacteria;p__Actinobacteria;c__Coriobacteriia;o__Coriobacteriales;f__Coriobacteriaceae;g__Slackia	0.015603	0.0421513	0.0648571		0	0	0.0023746	0.00645705	0	1	0	0	1	0	0	1	0	0	1	0	0	1	0	0	1	0	0	0.999999	0	0	1	0	0	1	0	0	1	0	0	1	0	0	1	0	0	1	0	0	1
k__Bacteria;p__Firmicutes;c__Clostridia;o__Clostridiales;f__Veillonellaceae;g__Mitsuokella	0.0169901	0.0433129	0.0130572		0.0149332	0.0178781	0.0104898	0.0207089	9.74e-05	1	0.00974	9.31e-05	1	0.00931	0.000214855	1	0.0214855	1.45e-05	1	0.00145	0.000654202	1	0.0654202	0.000149577	1	0.0149577	4.18e-05	0.999999	0.00418	0.000542005	1	0.0542005	0	1	0	0	1	0	1.44e-05	1	0.00144	0.00012218	1	0.012218	5.01e-05	1	0.00501	3.36e-05	1
k__Bacteria;p__Planctomycetes;c__Planctomycetia;o__Planctomycetales;f__Planctomycetaceae;g__Planctomyces	0.0168943	0.0436839	0.0753016		0.0003855	0.00168036	0.00226379	0.00438689	0	1	0	0	1	0	0	1	0	0	1	0	0	1	0	0	1	0	0	0.999999	0	0	1	0	0	1	0	0	1	0	0	1	0	0	1	0	0	1	0	0	1
k__Bacteria;p__Tenericutes;c__Mollicutes;o__RF39;f__;g__	0.0182653	0.0459169	0.139245		1.57744	0.611345	2.03687	0.525091	0.0213033	1	2.13033	0.0122871	1	1.22871	0.0103131	1	1.03131	0.0193841	1	1.93841	0.022811	1	2.2811	0.0172762	1	1.72762	0.0152458	0.999999	1.52458	0.0101777	1	1.01777	0.00814568	1	0.814569	0.0152423	1	1.52423	0.0137956	1	1.37956	0.010874	1	1.0874	0.0111949	1	1.11949	0.0120917	1
k__Bacteria;p__Firmicutes;c__Clostridia;o__Clostridiales;f__Peptostreptococcaceae;g__Peptostreptococcus	0.0189351	0.0469486	0.0855689		0.00413657	0.00575476	0.00137532	0.00263134	3.9e-05	1	0.0039	1.03e-05	1	0.00103	0.000107428	1	0.0107428	2.9e-05	1	0.0029	6.89e-05	1	0.00689	1.87e-05	1	0.00187	2.79e-05	0.999999	0.00279	0	1	0	0.000255885	1	0.0255885	1.05e-05	1	0.00105	0	1	0	6.11e-05	1	0.00611	0	1	0	1.34e-05	1
k__Bacteria;p__Actinobacteria;c__Actinobacteria;o__Actinomycetales;f__Nocardiaceae;g__Rhodococcus	0.0191949	0.0469498	0.103327		0.00138527	0.00356941	0.00491948	0.00649425	3.9e-05	1	0.0039	0	1	0	0	1	0	5.8e-05	1	0.0058	0	1	0	0	1	0	0	0.999999	0	0	1	0	0	1	0	0	1	0	0	1	0	0	1	0	0	1	0	0	1
k__Bacteria;p__Synergistetes;c__Synergistia;o__Synergistales;f__Dethiosulfovibrionaceae;g__Pyramidobacter	0.0196955	0.0475318	0.137093		0.0599994	0.032511	0.037539	0.0227104	0.000496786	1	0.0496786	0.00081707	1	0.081707	0.000483425	1	0.0483425	0.000536434	1	0.0536434	0.000568123	1	0.0568123	0.000504824	1	0.0504824	0.000767171	0.999999	0.0767171	0.000762822	1	0.0762822	0.000426476	1	0.0426476	0.000809419	1	0.0809419	0.000201082	1	0.0201082	0.00167998	1	0.167998	0.000976734	1	0.0976734	0.000275269	1
k__Bacteria;p__Actinobacteria;c__Actinobacteria;o__Actinomycetales;f__Microbacteriaceae;g__Leucobacter	0.0201244	0.0479278	0.0676334		0.00144311	0.00345713	0.00340944	0.00384097	0	1	0	0	1	0	0	1	0	0	1	0	0	1	0	0	1	0	9.76e-05	0.999999	0.00976001	0	1	0	0	1	0	0	1	0	0.000107722	1	0.0107722	0	1	0	0	1	0	0	1
k__Bacteria;p__Proteobacteria;c__Gammaproteobacteria;o__Cardiobacteriales;f__Cardiobacteriaceae;g__Suttonella	0.0222706	0.0516793	0.182045		0.0147745	0.0179076	0.00245177	0.00351129	0.00010715	1	0.010715	0.000227538	1	0.0227538	0.00011638	1	0.011638	0.000231971	1	0.0231971	0.000602555	1	0.0602555	0	1	0	9.76e-05	0.999999	0.00976001	0	1	0	0	1	0	0.000210239	1	0.0210239	0.000122085	1	0.0122085	0	1	0	5.01e-05	1	0.00501	0	1
k__Bacteria;p__Firmicutes;c__Bacilli;o__Bacillales;f__Planococcaceae;g__	0.0219985	0.0517108	0.128317		0.00537058	0.00712585	0.0120177	0.0100238	9.74e-05	1	0.00974	0	1	0	0	1	0	1.45e-05	1	0.00145	0	1	0	5.61e-05	1	0.00561	6.97e-05	0.999999	0.00697	0.000100371	1	0.0100371	0	1	0	0.000115631	1	0.0115631	0	1	0	0	1	0	0	1	0	0	1
k__Bacteria;p__Firmicutes;c__Bacilli;o__Lactobacillales;f__Aerococcaceae;g__Aerococcus	0.0246026	0.0563679	0.209326		0.000389	0.000937256	0.00580558	0.00747709	2.92e-05	1	0.00292	2.07e-05	1	0.00207	0	1	0	0	1	0	0	1	0	0	1	0	2.79e-05	0.999999	0.00279	0	1	0	0	1	0	0	1	0	0	1	0	0	1	0	0	1	0	0	1
k__Bacteria;p__Firmicutes;c__Bacilli;o__Lactobacillales;f__Enterococcaceae;g__Enterococcus	0.0274057	0.0620053	0.11693		0.00163298	0.00333216	0.00652149	0.00899248	0	1	0	0	1	0	0	1	0	0	1	0	0.000103295	1	0.0103295	1.87e-05	1	0.00187	0	0.999999	0	0	1	0	0	1	0	0	1	0	0	1	0	0	1	0	0	1	0	9.4e-05	1
k__Bacteria;p__Proteobacteria;c__Alphaproteobacteria;o__;f__;g__	0.0350808	0.0783904	0.119527		0.0398993	0.0274487	0.0670343	0.0445913	0.00054549	1	0.054549	0.000424049	1	0.0424049	0.000286474	1	0.0286474	0.000318961	1	0.0318961	0.00091244	1	0.091244	0.00059831	1	0.059831	0.000543994	0.999999	0.0543994	0.000401485	1	0.0401485	0	1	0	6.31e-05	1	0.00631	0.000473978	1	0.0473978	0	1	0	0.000175311	1	0.0175311	0.000154419	1
k__Bacteria;p__Verrucomicrobia;c__Verruco-5;o__WCHB1-41;f__WCHB1-25;g__	0.040255	0.0888555	0.061317		0.165266	0.0893381	0.117652	0.0969369	0.0017631	1	0.17631	0.00113769	1	0.113769	0.00323178	1	0.323178	0.00140633	1	0.140633	0.000826361	1	0.0826361	0.00239324	1	0.239324	0.00283156	0.999999	0.283156	0.00196728	1	0.196728	0.000383828	1	0.0383828	0.0013245	1	0.13245	0.0027936	1	0.27936	0.000244361	1	0.0244361	0.00155276	1	0.155276	0.00155762	1
k__Bacteria;p__Proteobacteria;c__Betaproteobacteria;o__Burkholderiales;f__Oxalobacteraceae;g__Ralstonia	0.0473158	0.103183	0.059521		0.00698993	0.0129354	0.04119	0.096444	0.000116891	1	0.0116891	0.000113769	1	0.0113769	0	1	0	0	1	0	3.44e-05	1	0.00344	1.87e-05	1	0.00187	4.18e-05	0.999999	0.00418	0	1	0	0.000597066	1	0.0597066	0.000126143	1	0.0126143	0.000122085	1	0.0122085	0	1	0	0	1	0	0.000107422	1
k__Bacteria;p__Proteobacteria;c__Alphaproteobacteria;o__Rhizobiales;f__Brucellaceae;g__Ochrobactrum	0.0481734	0.103802	0.0797175		0.00127526	0.00404933	0.00401244	0.00520527	0	1	0	0	1	0	0	1	0	0	1	0	0	1	0	0	1	0	0.000181331	0.999999	0.0181331	0	1	0	0	1	0	1.05e-05	1	0.00105	0	1	0	0	1	0	0	1	0	0	1
k__Bacteria;p__Firmicutes;c__Clostridia;o__Clostridiales;f__[Mogibacteriaceae];g__	0.0492028	0.104773	0.10147		0.307379	0.0927456	0.24663	0.0877717	0.00274693	1	0.274693	0.00363027	1	0.363027	0.00214855	1	0.214855	0.00234871	1	0.234871	0.00475158	1	0.475158	0.00338419	1	0.338419	0.00237126	0.999999	0.237126	0.00168624	1	0.168624	0.00443535	1	0.443535	0.00350047	1	0.350047	0.00281514	1	0.281514	0.00513157	1	0.513157	0.00262967	1	0.262967	0.00200074	1
k__Bacteria;p__Firmicutes;c__Bacilli;o__Lactobacillales;f__Lactobacillaceae;g__Lactobacillus	0.0522632	0.109996	0.0915721		0.00984354	0.0126428	0.0202317	0.0195127	0.000467563	1	0.0467563	4.14e-05	1	0.00414	0.000134285	1	0.0134285	0	1	0	0.000223806	1	0.0223806	0	1	0	8.37e-05	0.999999	0.00837	0.000301114	1	0.0301114	0	1	0	4.2e-05	1	0.0042	7.18e-05	1	0.00718	0	1	0	0	1	0	2.69e-05	1
k__Bacteria;p__Firmicutes;c__Bacilli;o__Bacillales;f__;g__	0.0543539	0.113081	0.110766		0.0001395	0.000608067	0.00212297	0.00397586	0	1	0	0	1	0	0	1	0	0	1	0	0	1	0	0	1	0	2.79e-05	0.999999	0.00279	0	1	0	0	1	0	0	1	0	0	1	0	0	1	0	0	1	0	0	1
k__Bacteria;p__Firmicutes;c__Clostridia;o__Clostridiales;f__Ruminococcaceae;g__Ruminococcus	0.0560515	0.115288	0.0892925		11.6345	5.64908	8.48936	4.25981	0.0880382	1	8.80382	0.0643313	1	6.43313	0.135538	1	13.5538	0.0771595	1	7.71595	0.0774197	1	7.74197	0.131927	1	13.1927	0.126262	0.999999	12.6262	0.057573	1	5.7573	0.273755	1	27.3755	0.132324	1	13.2324	0.0743499	1	7.43499	0.260855	1	26.0855	0.0793909	1	7.93909	0.07962	1
k__Bacteria;p__Firmicutes;c__Clostridia;o__Clostridiales;f__Lachnospiraceae;g__Pseudobutyrivibrio	0.0597631	0.121541	0.0809777		0.0641866	0.0372599	0.105034	0.0908271	0.000701344	1	0.0701344	0.000341308	1	0.0341308	0.000492377	1	0.0492377	0.000898889	1	0.0898889	6.89e-05	1	0.00689	0.000785282	1	0.0785282	0.000725325	0.999999	0.0725325	0.000461708	1	0.0461708	0.000127943	1	0.0127943	0.000883002	1	0.0883002	0.000840234	1	0.0840234	0.00100799	1	0.100799	0.00115204	1	0.115205	0.000281983	1
k__Bacteria;p__Firmicutes;c__Erysipelotrichi;o__Erysipelotrichales;f__Erysipelotrichaceae;g__RFN20	0.0636762	0.12806	0.0618269		0.345996	0.207613	0.475838	0.292947	0.00312683	1	0.312683	0.00217196	1	0.217196	0.00189789	1	0.189789	0.00336359	1	0.336359	0.00278897	1	0.278897	0.00235585	1	0.235584	0.00318027	0.999999	0.318027	0.0049182	1	0.49182	0.00379563	1	0.379563	0.0023757	1	0.23757	0.0112677	1	1.12677	0.00083999	1	0.083999	0.00200356	1	0.200356	0.00380677	1
k__Bacteria;p__Proteobacteria;c__Alphaproteobacteria;o__Caulobacterales;f__Caulobacteraceae;g__Mycoplana	0.0646698	0.128629	0.0013715		0.00148848	0.00299894	0.00194404	0.00824785	3.9e-05	1	0.0039	2.07e-05	1	0.00207	0	1	0	0	1	0	0.000103295	1	0.0103295	9.35e-05	1	0.00935	0	0.999999	0	0	1	0	0	1	0	0	1	0	0	1	0	0	1	0	0	1	0	0	1
k__Bacteria;p__Spirochaetes;c__Spirochaetes;o__Spirochaetales;f__Spirochaetaceae;g__Treponema	0.0767026	0.150904	0.108273		1.92107	0.644895	2.65345	1.35189	0.0118741	1	1.18741	0.0295903	1	2.95903	0.0172869	1	1.72869	0.016064	1	1.6064	0.0225528	1	2.25528	0.0266435	1	2.66435	0.01897	0.999999	1.897	0.0155375	1	1.55375	0.00929717	1	0.929717	0.0126984	1	1.26984	0.0239431	1	2.39431	0.0221299	1	2.21299	0.0276992	1	2.76992	0.0307563	1
k__Bacteria;p__Proteobacteria;c__Gammaproteobacteria;o__Enterobacteriales;f__Enterobacteriaceae;g__Erwinia	0.07839	0.152565	0.0861931		0.00400771	0.00612691	0.0112589	0.0156957	0.000224041	1	0.0224041	0.000134454	1	0.0134454	0	1	0	0.000101488	1	0.0101488	0	1	0	1.87e-05	1	0.00187	0	0.999999	0	0	1	0	0	1	0	0	1	0	0	1	0	4.58e-05	1	0.00458	0	1	0	0	1
k__Bacteria;p__Firmicutes;c__Bacilli;o__Bacillales;f__Thermoactinomycetaceae;g__	0.0834928	0.160768	0.0140551		0.0041095	0.00831205	0.00578968	0.00536909	9.74e-06	1	0.000974	0	1	0	7.16e-05	1	0.00716	0	1	0	0	1	0	0	1	0	0.00019528	0.999999	0.019528	0	1	0	0.00034118	1	0.034118	0	1	0	0	1	0	0	1	0	0	1	0	3.36e-05	1
k__Bacteria;p__Proteobacteria;c__Deltaproteobacteria;o__Desulfovibrionales;f__Desulfovibrionaceae;g__Desulfovibrio	0.0865375	0.164877	0.0795239		0.0618018	0.0296234	0.0461257	0.0231286	0.000642899	1	0.0642899	0.000424049	1	0.0424049	0.000250665	1	0.0250665	0.000376954	1	0.0376954	0.000464828	1	0.0464828	0.000972253	1	0.0972253	0.000948502	0.999999	0.0948503	0.00106394	1	0.106394	0.000895599	1	0.0895599	0.000693787	1	0.0693787	0.000201082	1	0.0201082	0.000656719	1	0.0656719	0.00115204	1	0.115205	0.000268556	1
k__Bacteria;p__Firmicutes;c__Bacilli;o__Bacillales;f__Bacillaceae;g__Bacillus	0.0973665	0.183577	0.0206123		0.160765	0.166258	0.204029	0.128503	0.000720826	1	0.0720826	0.00163414	1	0.163414	0.000286474	1	0.0286474	0.000840897	1	0.0840897	0.000103295	1	0.0103295	0.00450602	1	0.450602	0.00504938	0.999999	0.504938	0.00206765	1	0.206765	0.00511771	1	0.511771	0.000283822	1	0.0283822	0.000359074	1	0.0359074	0.00109962	1	0.109962	0.000851511	1	0.0851511	0.000154419	1
k__Bacteria;p__Firmicutes;c__Clostridia;o__Clostridiales;f__Ruminococcaceae;Other	0.108248	0.201988	0.0282316		0.169688	0.655371	0.00963433	0.0088308	8.77e-05	1	0.00877	7.24e-05	1	0.00724	0.000859422	1	0.0859422	0.00015948	1	0.015948	0.0302483	1	3.02483	1.87e-05	1	0.00187	0.000223177	0.999999	0.0223177	0.000180668	1	0.0180668	0.000298533	1	0.0298533	0	1	0	0.000150811	1	0.0150811	0.000656719	1	0.0656719	5.01e-05	1	0.00501	0	1
k__Bacteria;p__Firmicutes;c__Clostridia;o__Clostridiales;Other;Other	0.115611	0.213527	0.00502996		0.166303	0.195559	0.132378	0.276582	0.00397428	1	0.397428	0.00242018	1	0.242018	0.00307064	1	0.307064	0.00120335	1	0.120335	0.00189374	1	0.189374	0.00575873	1	0.575873	0.000237125	0.999999	0.0237125	0.00028104	1	0.028104	4.26e-05	1	0.00426	0.000189215	1	0.0189215	0.000287259	1	0.0287259	0.000442904	1	0.0442904	0.000626111	1	0.0626111	0.00625063	1
k__Bacteria;p__Firmicutes;c__Clostridia;o__Clostridiales;f__;g__	0.122258	0.221286	0.0845553		6.1364	1.81237	5.16718	1.32589	0.0640561	1	6.40561	0.0405432	1	4.05432	0.0453256	1	4.53255	0.0506133	1	5.06133	0.0476363	1	4.76363	0.0729751	1	7.29751	0.0569241	0.999999	5.69241	0.0388036	1	3.88036	0.0532668	1	5.32668	0.0596552	1	5.96552	0.0594268	1	5.94267	0.0859538	1	8.59538	0.0776629	1	7.76629	0.048528	1
k__Bacteria;p__Bacteroidetes;c__Bacteroidia;o__Bacteroidales;f__Prevotellaceae;g__Prevotella	0.122258	0.223522	0.108001		25.5617	6.47406	31.4771	10.2023	0.27482	1	27.482	0.20556	1	20.556	0.280968	1	28.0968	0.383507	1	38.3507	0.253417	1	25.3417	0.257479	1	25.7479	0.21033	0.999999	21.033	0.304808	1	30.4808	0.0918628	1	9.18629	0.29118	1	29.1181	0.279941	1	27.9941	0.121294	1	12.1294	0.220416	1	22.0416	0.322011	1
k__Bacteria;p__Tenericutes;c__Mollicutes;o__Mycoplasmatales;f__Mycoplasmataceae;g__	0.143995	0.258051	0.0420837		0.0637959	0.0527838	0.0860889	0.0535579	0.000243522	1	0.0243522	0.000279252	1	0.0279252	0.000438663	1	0.0438663	0.000391452	1	0.0391452	0.000395965	1	0.0395965	0.000523521	1	0.0523521	0.00139486	0.999999	0.139486	0	1	0	0.0017912	1	0.17912	0.000367918	1	0.0367918	0.0015512	1	0.15512	0.000366541	1	0.0366541	2.5e-05	1	0.0025	0.000919803	1
k__Bacteria;p__Actinobacteria;c__Actinobacteria;o__Actinomycetales;f__Beutenbergiaceae;g__Salana	0.149254	0.264853	0.0795487		0.001576	0.00274925	0.00436148	0.0061712	6.82e-05	1	0.00682	0	1	0	3.58e-05	1	0.00358	1.45e-05	1	0.00145	8.61e-05	1	0.00861	0	1	0	0	0.999999	0	2.01e-05	1	0.00201	0	1	0	0	1	0	0	1	0	0	1	0	0	1	0	1.34e-05	1
k__Bacteria;p__Bacteroidetes;c__Bacteroidia;o__Bacteroidales;f__[Paraprevotellaceae];g__CF231	0.151865	0.266869	0.0752422		1.04386	0.611778	0.758832	0.343598	0.00460744	1	0.460744	0.00839823	1	0.839823	0.0105995	1	1.05995	0.00558181	1	0.558181	0.00538856	1	0.538856	0.00602049	1	0.602049	0.00860626	0.999999	0.860626	0.0195122	1	1.95122	0.00571477	1	0.571478	0.028151	1	2.8151	0.00960164	1	0.960164	0.00526903	1	0.526903	0.00929149	1	0.92915	0.011991	1
k__Bacteria;p__Tenericutes;c__Mollicutes;o__Mycoplasmatales;f__Mycoplasmataceae;g__Mycoplasma	0.157892	0.274793	0.0987636		0.00648199	0.0073312	0.00267076	0.00337607	4.87e-05	1	0.00487	5.17e-05	1	0.00517	0	1	0	2.9e-05	1	0.0029	0.00020659	1	0.020659	0	1	0	1.39e-05	0.999999	0.00139	4.01e-05	1	0.00401	0	1	0	0	1	0	8.62e-05	1	0.00862	0	1	0	0.000200356	1	0.0200356	0	1
k__Bacteria;p__Firmicutes;c__Clostridia;o__Clostridiales;f__Lachnospiraceae;g__Blautia	0.16858	0.2906	0.0463433		0.0679274	0.0408027	0.0886458	0.0527007	0.000340931	1	0.0340931	0.000320622	1	0.0320622	0.000358092	1	0.0358092	0.000347957	1	0.0347957	0.000275454	1	0.0275454	0.000317852	1	0.0317852	0.000822965	0.999999	0.0822965	0.000341263	1	0.0341263	0.000682361	1	0.0682361	0.00097761	1	0.097761	0.000825871	1	0.0825871	0.00183271	1	0.18327	0.00125222	1	0.125222	0.000375978	1
k__Bacteria;p__Firmicutes;c__Erysipelotrichi;o__Erysipelotrichales;f__Erysipelotrichaceae;g__Bulleidia	0.177439	0.302985	0.0287173		0.111706	0.0566477	0.13055	0.0527395	0.00150984	1	0.150984	0.000848097	1	0.0848097	0.000626662	1	0.0626662	0.000492939	1	0.0492939	0.00115346	1	0.115346	0.000953556	1	0.0953556	0.00111589	0.999999	0.111589	0.000782897	1	0.0782897	0.000682361	1	0.0682361	0.000714811	1	0.0714811	0.00118494	1	0.118494	0.00215343	1	0.215343	0.00232913	1	0.232913	0.000637819	1
k__Bacteria;p__SR1;c__;o__;f__;g__	0.186639	0.309924	0.0327094		0.179511	0.129663	0.227814	0.132991	0.00327294	1	0.327294	0.00130317	1	0.130317	0.00353616	1	0.353616	0.00104387	1	0.104387	0.0053197	1	0.53197	0.0013462	1	0.13462	0.00119958	0.999999	0.119958	0.000180668	1	0.0180668	0.000426476	1	0.0426476	0.000819931	1	0.0819931	0.00321012	1	0.321012	0.00119126	1	0.119126	0.00130231	1	0.130231	0.00359193	1
k__Bacteria;p__Planctomycetes;c__Planctomycetia;o__Pirellulales;f__Pirellulaceae;g__	0.186639	0.312794	0.00443615		0.263377	0.101877	0.244218	0.176972	0.002143	1	0.2143	0.00262703	1	0.262703	0.00105637	1	0.105637	0.00278366	1	0.278366	0.00306442	1	0.306442	0.00301025	1	0.301025	0.0024689	0.999999	0.24689	0.00214795	1	0.214795	0.00187649	1	0.187649	0.00279617	1	0.279617	0.00537893	1	0.537893	0.00458176	1	0.458176	0.00260462	1	0.260462	0.00200074	1
k__Bacteria;p__Fibrobacteres;c__Fibrobacteria;o__Fibrobacterales;f__Fibrobacteraceae;g__Fibrobacter	0.186639	0.315717	0.0164469		1.35476	1.06663	1.59614	0.767624	0.0101305	1	1.01305	0.0139936	1	1.39936	0.00976697	1	0.976697	0.00774205	1	0.774205	0.0105017	1	1.05017	0.0234089	1	2.34089	0.0110194	0.999999	1.10194	0.00750778	1	0.750778	0.00272944	1	0.272945	0.00596027	1	0.596027	0.0555847	1	5.55847	0.00526903	1	0.526903	0.0116958	1	1.16958	0.0165363	1
k__Bacteria;p__Bacteroidetes;c__Bacteroidia;o__Bacteroidales;f__S24-7;g__	0.196188	0.31991	0.0818452		0.919758	0.465505	0.695571	0.247065	0.00663355	1	0.663355	0.00674341	1	0.674341	0.00646357	1	0.646357	0.00452344	1	0.452344	0.00700685	1	0.700685	0.00588961	1	0.588961	0.0129722	0.999999	1.29722	0.00821038	1	0.821038	0.0220488	1	2.20488	0.0164827	1	1.64827	0.00582418	1	0.582418	0.0164943	1	1.64943	0.00573518	1	0.573518	0.00530397	1
k__Bacteria;Other;Other;Other;Other;Other	0.195475	0.321646	0.0454579		0.0278377	0.0492504	0.0113176	0.0196363	0	1	0	0.000113769	1	0.0113769	0	1	0	0.00015948	1	0.015948	1.72e-05	1	0.00172	0	1	0	0.000836913	0.999999	0.0836913	0.000481783	1	0.0481783	0.000255885	1	0.0255885	0.00221802	1	0.221802	0.0003878	1	0.03878	0	1	0	0.000300533	1	0.0300533	8.06e-05	1
k__Bacteria;p__Proteobacteria;c__Alphaproteobacteria;o__Rickettsiales;f__mitochondria;Other	0.20317	0.328337	0.0815498		0.00998602	0.0151381	0.00297276	0.00654646	0	1	0	0	1	0	8.06e-05	1	0.00806	0	1	0	0.000327101	1	0.0327101	0.000205669	1	0.0205669	0.000446354	0.999999	0.0446354	0.000220817	1	0.0220817	0	1	0	1.05e-05	1	0.00105	0	1	0	0.000305451	1	0.0305451	0.000400711	1	0.0400711	0	1
k__Bacteria;p__Proteobacteria;c__Gammaproteobacteria;o__Pseudomonadales;f__Moraxellaceae;g__Acinetobacter	0.209228	0.335135	0.125601		0.00932843	0.00709571	0.0202464	0.0193019	0.000136372	1	0.0136372	0.000144797	1	0.0144797	4.48e-05	1	0.00448	0.000115986	1	0.0115986	0.000172159	1	0.0172159	0.000186972	1	0.0186972	0.000237125	0.999999	0.0237125	6.02e-05	1	0.00602	0.000127943	1	0.0127943	3.15e-05	1	0.00315	0.000172356	1	0.0172356	0.000152725	1	0.0152725	0	1	0	0.00012085	1
k__Bacteria;p__Actinobacteria;c__Coriobacteriia;o__Coriobacteriales;f__Coriobacteriaceae;g__Adlercreutzia	0.213547	0.339053	0.00220081		0.0127062	0.0214229	0.0111345	0.00955061	3.9e-05	1	0.0039	0	1	0	0	1	0	1.45e-05	1	0.00145	1.72e-05	1	0.00172	0	1	0	8.37e-05	0.999999	0.00837	0	1	0	0.000810304	1	0.0810304	0.00059918	1	0.059918	7.9e-05	1	0.0079	0.000198543	1	0.0198543	0.000375667	1	0.0375667	6.71e-06	1
k__Bacteria;p__Proteobacteria;c__Gammaproteobacteria;o__Aeromonadales;f__Succinivibrionaceae;g__Ruminobacter	0.21635	0.340515	0.0393474		1.13596	1.16223	0.722047	0.850388	0.000672122	1	0.0672122	0.0227538	1	2.27538	0.00204113	1	0.204113	0.00382753	1	0.382753	0.00394243	1	0.394243	0.00908683	1	0.908683	0.00736484	0.999999	0.736484	0.00427582	1	0.427582	0.00217503	1	0.217503	0.0353832	1	3.53832	0.00417244	1	0.417244	0.000687264	1	0.0687264	0.0381177	1	3.81177	0.00493471	1
k__Bacteria;p__Proteobacteria;c__Deltaproteobacteria;o__GMD14H09;f__;g__	0.221754	0.346013	0.0230732		0.0112678	0.012504	0.0078018	0.00981101	0	1	0	4.14e-05	1	0.00414	3.58e-05	1	0.00358	0.000275466	1	0.0275466	0.000172159	1	0.0172159	1.87e-05	1	0.00187	0	0.999999	0	4.01e-05	1	0.00401	0	1	0	0.000220751	1	0.0220751	5.03e-05	1	0.00503	7.64e-05	1	0.00764	0.000200356	1	0.0200356	0.0002417	1
k__Bacteria;p__Proteobacteria;c__Betaproteobacteria;o__Burkholderiales;f__Comamonadaceae;g__Limnohabitans	0.231424	0.358015	0.0571207		0.00161297	0.00298471	0.000446316	0.00146432	0	1	0	0	1	0	0	1	0	0	1	0	0	1	0	0	1	0	0	0.999999	0	6.02e-05	1	0.00602	0	1	0	0	1	0	0	1	0	4.58e-05	1	0.00458	5.01e-05	1	0.00501	0	1
k__Bacteria;p__Elusimicrobia;c__Endomicrobia;o__;f__;g__	0.254298	0.390067	4.4917e-05		0.164398	0.254031	0.160013	0.389337	0.000253263	1	0.0253263	0.000413706	1	0.0413706	0.00117275	1	0.117275	0.000217473	1	0.0217473	3.44e-05	1	0.00344	0.000149577	1	0.0149577	0.00228756	0.999999	0.228756	0.00120446	1	0.120446	0.000980894	1	0.0980894	0.000388941	1	0.0388941	0.0107507	1	1.07507	0.000717809	1	0.0717809	0.000100178	1	0.0100178	0.000584108	1
k__Bacteria;p__Firmicutes;c__Erysipelotrichi;o__Erysipelotrichales;f__Erysipelotrichaceae;g__L7A_E11	0.261054	0.393757	0.0422582		0.0463207	0.0235684	0.0566484	0.0255923	0.000584454	1	0.0584454	0.000651587	1	0.0651587	0.000599805	1	0.0599805	0.00015948	1	0.015948	0.000344317	1	0.0344317	0.000430035	1	0.0430035	0.000627685	0.999999	0.0627685	0.000662451	1	0.0662451	0.000639713	1	0.0639713	0.000168191	1	0.0168191	0.000294441	1	0.0294441	0.000946897	1	0.0946897	0.000851511	1	0.0851511	0.000228272	1
k__Bacteria;p__Lentisphaerae;c__[Lentisphaeria];o__Z20;f__R4-45B;g__	0.261054	0.397066	0.0487434		0.0952168	0.0590307	0.134163	0.107296	0	1	0	0.000568846	1	0.0568846	0.000411806	1	0.0411806	0.000971381	1	0.0971381	0.000137727	1	0.0137727	0.000766584	1	0.0766584	0.00132511	0.999999	0.132511	0.000521931	1	0.0521931	0.00247356	1	0.247356	0.00139809	1	0.139809	0.00177383	1	0.177383	0.000458176	1	0.0458176	0.00102682	1	0.102682	0.00114807	1
k__Bacteria;p__Firmicutes;c__Clostridia;o__Clostridiales;f__Ruminococcaceae;g__	0.285652	0.423796	0.0259193		3.94464	1.04369	3.56746	1.26302	0.0367914	1	3.67913	0.0279665	1	2.79665	0.0218974	1	2.18973	0.0289819	1	2.89819	0.0237407	1	2.37407	0.039021	1	3.9021	0.0415249	0.999999	4.15249	0.0459299	1	4.593	0.0649522	1	6.49523	0.0388731	1	3.88731	0.050177	1	5.0177	0.0520335	1	5.20335	0.0425505	1	4.25505	0.033744	1
k__Bacteria;p__Bacteroidetes;c__Bacteroidia;o__Bacteroidales;f__[Paraprevotellaceae];g__[Prevotella]	0.285555	0.427152	0.0139678		0.0242056	0.0238854	0.0184999	0.0240413	0.000321449	1	0.0321449	8.27e-05	1	0.00827	0.000223808	1	0.0223808	0.000333459	1	0.0333459	0.000826361	1	0.0826361	0.000392641	1	0.0392641	2.79e-05	0.999999	0.00279	4.01e-05	1	0.00401	0.000426476	1	0.0426476	6.31e-05	1	0.00631	1.44e-05	1	0.00144	0.000137453	1	0.0137453	0.000475845	1	0.0475845	0.000342408	1
k__Bacteria;p__Proteobacteria;c__Gammaproteobacteria;o__Pasteurellales;f__Pasteurellaceae;Other	0.296459	0.436252	0.00289751		0.0160334	0.0175087	0.0139487	0.0210766	6.82e-05	1	0.00682	0.000186168	1	0.0186168	0	1	0	0.000376954	1	0.0376954	0.000258238	1	0.0258238	0.00013088	1	0.013088	9.76e-05	0.999999	0.00976001	6.02e-05	1	0.00602	0	1	0	0.000136655	1	0.0136655	0.000402163	1	0.0402163	0.00012218	1	0.012218	0.000751334	1	0.0751334	0.000100708	1
k__Bacteria;p__Firmicutes;c__Bacilli;o__Turicibacterales;f__Turicibacteraceae;g__Turicibacter	0.306324	0.443557	0.0109653		0.00587006	0.0093268	0.00806788	0.0114831	2.92e-05	1	0.00292	0.000227538	1	0.0227538	4.48e-05	1	0.00448	0	1	0	0	1	0	3.74e-05	1	0.00374	2.79e-05	0.999999	0.00279	2.01e-05	1	0.00201	0	1	0	0	1	0	4.31e-05	1	0.00431	0.000152725	1	0.0152725	0	1	0	0	1
k__Bacteria;p__Firmicutes;c__Clostridia;o__Clostridiales;f__Eubacteriaceae;g__Garciella	0.304902	0.445058	0.0277008		0	0	0.00124016	0.00526157	0	1	0	0	1	0	0	1	0	0	1	0	0	1	0	0	1	0	0	0.999999	0	0	1	0	0	1	0	0	1	0	0	1	0	0	1	0	0	1	0	0	1
k__Bacteria;p__Firmicutes;c__Clostridia;o__Clostridiales;f__Peptostreptococcaceae;g__	0.311747	0.447827	0.0195001		0.0176852	0.0146534	0.0222621	0.0177241	0.000165595	1	0.0165595	0.000134454	1	0.0134454	6.27e-05	1	0.00627	0.00015948	1	0.015948	8.61e-05	1	0.00861	0.000149577	1	0.0149577	0	0.999999	0	4.01e-05	1	0.00401	4.26e-05	1	0.00426	0.000126143	1	0.0126143	0.000323167	1	0.0323167	0.000259633	1	0.0259633	0.000601067	1	0.0601067	0	1
k__Bacteria;p__Bacteroidetes;c__Bacteroidia;o__Bacteroidales;f__Bacteroidaceae;g__BF311	0.325403	0.46014	0.0373038		0.0789957	0.0410124	0.0985883	0.0575302	0.000623417	1	0.0623417	0.000403363	1	0.0403363	0.000438663	1	0.0438663	0.000768405	1	0.0768405	0.000774713	1	0.0774713	0.00112183	1	0.112183	0.000822965	0.999999	0.0822965	0.00084312	1	0.084312	8.53e-05	1	0.00853	0.000620204	1	0.0620204	0.00149375	1	0.149375	0.000152725	1	0.0152725	0.000776378	1	0.0776378	0.00131592	1
k__Bacteria;p__Firmicutes;c__Erysipelotrichi;o__Erysipelotrichales;f__Erysipelotrichaceae;g__[Eubacterium]	0.325313	0.463634	4.01546e-05		0.0178221	0.0423383	0.017379	0.0249019	0.000642899	1	0.0642899	7.24e-05	1	0.00724	0.000107428	1	0.0107428	0	1	0	0.00185931	1	0.185931	5.61e-05	1	0.00561	2.79e-05	0.999999	0.00279	0	1	0	0	1	0	0	1	0	0	1	0	0	1	0	0	1	0	0.000127564	1
k__Bacteria;p__Bacteroidetes;c__Flavobacteriia;o__Flavobacteriales;f__[Weeksellaceae];g__	0.336862	0.472652	0.0206727		0.000783415	0.00248624	0.000229474	0.000973574	1.95e-05	1	0.00195	0	1	0	0	1	0	0	1	0	0	1	0	0.000112183	1	0.0112183	0	0.999999	0	0	1	0	0	1	0	0	1	0	0	1	0	0	1	0	2.5e-05	1	0.0025	0	1
k__Bacteria;p__Verrucomicrobia;c__Opitutae;o__HA64;f__;g__	0.368587	0.513187	0.0375852		0.0955787	0.0583755	0.12493	0.0878971	0.000798753	1	0.0798753	0.00138591	1	0.138592	0.000143237	1	0.0143237	0.0016093	1	0.16093	0.000120511	1	0.0120511	0.00142099	1	0.142099	0.000948502	0.999999	0.0948503	0.000883268	1	0.0883268	0.000725009	1	0.0725009	0.000998633	1	0.0998633	0.000351893	1	0.0351893	0.000992715	1	0.0992715	0.00182825	1	0.182825	0.000731814	1
k__Bacteria;p__Firmicutes;c__Bacilli;o__Bacillales;f__Planococcaceae;g__Rummeliibacillus	0.390397	0.539404	0.00248241		0.00883025	0.0102431	0.00974837	0.00795364	0	1	0	0	1	0	0	1	0	0.000130484	1	0.0130484	0.000275454	1	0.0275454	0.000149577	1	0.0149577	0.000223177	0.999999	0.0223177	0.000341263	1	0.0341263	0	1	0	0	1	0	0	1	0	0	1	0	7.51e-05	1	0.00751	0.000127564	1
k__Bacteria;p__Spirochaetes;c__MVP-15;o__PL-11B10;f__;g__	0.404259	0.554325	0.0288511		0.00910816	0.0180577	0.0220627	0.0505336	0	1	0	0	1	0	0	1	0	0	1	0	0	1	0	0	1	0	0.000753222	0.999999	0.0753222	0	1	0	0	1	0	0	1	0	0	1	0	0	1	0	0.0002254	1	0.02254	0	1
k__Bacteria;p__Firmicutes;c__Clostridia;o__Clostridiales;f__Eubacteriaceae;g__Anaerofustis	0.433025	0.576306	0.00654906		0.00532948	0.00711052	0.00641493	0.00619949	2.92e-05	1	0.00292	0.000103427	1	0.0103427	0	1	0	0	1	0	0	1	0	0	1	0	0.000139486	0.999999	0.0139486	0.000220817	1	0.0220817	0.000127943	1	0.0127943	4.2e-05	1	0.0042	0	1	0	0.000152725	1	0.0152725	0	1	0	0	1
k__Bacteria;p__Firmicutes;c__Clostridia;o__Clostridiales;f__[Mogibacteriaceae];g__Mogibacterium	0.431439	0.578447	0.0101717		0.264084	0.141997	0.292948	0.142652	0.00144165	1	0.144165	0.00374404	1	0.374404	0.00113694	1	0.113694	0.00252269	1	0.252269	0.00125676	1	0.125676	0.00422556	1	0.422556	0.0052865	0.999999	0.528651	0.00194721	1	0.194721	0.00400887	1	0.400887	0.00358457	1	0.358457	0.00397136	1	0.397136	0.00537593	1	0.537593	0.00177816	1	0.177816	0.0019806	1
k__Bacteria;p__Firmicutes;c__Clostridia;o__Clostridiales;f__Lachnospiraceae;g__	0.431439	0.582764	0.0214287		2.37269	0.68054	2.18327	0.593887	0.0238262	1	2.38262	0.0178618	1	1.78618	0.0101609	1	1.01609	0.0193261	1	1.93261	0.0155287	1	1.55287	0.0297098	1	2.97098	0.0258327	0.999999	2.58327	0.0266988	1	2.66988	0.0334783	1	3.34784	0.0213077	1	2.13077	0.0338894	1	3.38894	0.0363028	1	3.63028	0.0319567	1	3.19567	0.0173151	1
k__Bacteria;p__Firmicutes;c__Clostridia;o__Clostridiales;f__Lachnospiraceae;Other	0.431415	0.587114	0.0067898		0.0208455	0.0327151	0.0167522	0.011414	0.000116891	1	0.0116891	1.03e-05	1	0.00103	3.58e-05	1	0.00358	0.000130484	1	0.0130484	0	1	0	0.00151447	1	0.151447	5.58e-05	0.999999	0.00558	0.00014052	1	0.014052	4.26e-05	1	0.00426	9.46e-05	1	0.00946	0.000545793	1	0.0545793	0.000290178	1	0.0290178	0.0002254	1	0.02254	0.000288697	1
k__Bacteria;p__Proteobacteria;c__Betaproteobacteria;o__Rhodocyclales;f__Rhodocyclaceae;g__	0.44934	0.593653	0.0403455		0.00260883	0.00669116	0.000589947	0.00160912	0	1	0	0	1	0	0	1	0	0	1	0	0	1	0	0	1	0	0	0.999999	0	0	1	0	0	1	0	0.000252286	1	0.0252286	5.03e-05	1	0.00503	0	1	0	0	1	0	6.71e-06	1
k__Bacteria;p__Firmicutes;c__Bacilli;o__Lactobacillales;f__Streptococcaceae;g__Streptococcus	0.465062	0.605584	0.000188352		0.0950174	0.0551453	0.0971603	0.0964315	0.00065264	1	0.065264	0.00122043	1	0.122043	0.000895231	1	0.0895231	0.000913388	1	0.0913388	0.000654202	1	0.0654202	0.00155187	1	0.155187	0.000641634	0.999999	0.0641634	0.00146542	1	0.146542	0.00208973	1	0.208973	0.000609692	1	0.0609692	0.000466796	1	0.0466796	0.00090108	1	0.090108	0.00245436	1	0.245436	0.00069153	1
k__Bacteria;p__Firmicutes;c__Clostridia;o__Clostridiales;f__Lachnospiraceae;g__Coprococcus	0.465062	0.609973	0.0234475		0.595255	0.308138	0.512447	0.215663	0.0112507	1	1.12507	0.005916	1	0.5916	0.0125511	1	1.25511	0.00265317	1	0.265317	0.00983025	1	0.983025	0.00641313	1	0.641313	0.00333371	0.999999	0.333371	0.00507879	1	0.507879	0.00166325	1	0.166326	0.0028172	1	0.28172	0.00737538	1	0.737538	0.00314614	1	0.314614	0.00593554	1	0.593554	0.00547853	1
k__Bacteria;p__Firmicutes;c__Clostridia;o__Clostridiales;f__Syntrophomonadaceae;g__Syntrophomonas	0.493308	0.637776	0.0369764		0.0008165	0.00201012	0.00203335	0.00393998	0	1	0	1.03e-05	1	0.00103	0	1	0	7.25e-05	1	0.00725	0	1	0	0	1	0	0	0.999999	0	2.01e-05	1	0.00201	0	1	0	0	1	0	0	1	0	0	1	0	0	1	0	6.04e-05	1
k__Bacteria;p__Bacteroidetes;c__Bacteroidia;o__Bacteroidales;f__[Paraprevotellaceae];g__YRC22	0.500094	0.641965	0.0316439		0.910448	0.314694	0.809805	0.233906	0.00779271	1	0.779271	0.00672272	1	0.672272	0.0117007	1	1.17007	0.00872793	1	0.872792	0.0179217	1	1.79217	0.00581482	1	0.581482	0.00860626	0.999999	0.860626	0.0140319	1	1.40319	0.00545889	1	0.545889	0.0114895	1	1.14895	0.00714558	1	0.714557	0.00760572	1	0.760572	0.00801422	1	0.801423	0.0106751	1
k__Bacteria;p__Spirochaetes;c__Spirochaetes;o__M2PT2-76;f__;g__	0.520731	0.654529	5.57408e-07		0.00965398	0.0276457	0.00961615	0.0226255	0	1	0	0	1	0	0	1	0	4.35e-05	1	0.00435	0	1	0	3.74e-05	1	0.00374	0.000125537	0.999999	0.0125537	4.01e-05	1	0.00401	0	1	0	0.000178703	1	0.0178703	0	1	0	0	1	0	0.00127727	1	0.127727	0	1
k__Bacteria;p__Elusimicrobia;c__Elusimicrobia;o__Elusimicrobiales;f__Elusimicrobiaceae;g__	0.518121	0.655804	0.0069699		0.0651419	0.0427718	0.0577608	0.0453304	0.00098383	1	0.098383	0.00139626	1	0.139626	0.000223808	1	0.0223808	0.000173979	1	0.0173979	0.00120511	1	0.120511	0.000336549	1	0.0336549	0.000809016	0.999999	0.0809016	0	1	0	0.000554418	1	0.0554418	6.31e-05	1	0.00631	0.000366256	1	0.0366256	0.00102326	1	0.102326	0.000876556	1	0.0876556	0.000684817	1
k__Bacteria;p__Firmicutes;c__Clostridia;o__Clostridiales;f__Clostridiaceae;g__Clostridium	0.518121	0.660422	0.0143279		0.287313	0.167599	0.25002	0.13963	0.00325346	1	0.325346	0.00193408	1	0.193408	0.00766318	1	0.766318	0.00213124	1	0.213124	0.00647316	1	0.647316	0.00338419	1	0.338419	0.00265023	0.999999	0.265023	0.00285055	1	0.285055	0.00183384	1	0.183385	0.00186061	1	0.186061	0.00403599	1	0.403599	0.000763627	1	0.0763627	0.00280498	1	0.280498	0.00205445	1
k__Bacteria;p__Chloroflexi;c__Anaerolineae;o__Anaerolineales;f__Anaerolinaceae;g__SHD-231	0.536479	0.669673	6.12742e-05		0.229713	0.184715	0.22656	0.217365	0.000886421	1	0.0886421	0.00132386	1	0.132386	0.000286474	1	0.0286474	0.00065242	1	0.065242	0.00154943	1	0.154943	0.00220627	1	0.220627	0.00251074	0.999999	0.251074	0.00766837	1	0.766838	0.00626919	1	0.626919	0.000956586	1	0.0956586	0.00286541	1	0.286541	0.00340578	1	0.340578	0.00303038	1	0.303038	0.00109436	1
k__Bacteria;p__Proteobacteria;c__Betaproteobacteria;o__Neisseriales;f__Neisseriaceae;g__Kingella	0.543185	0.673401	0.0440315		0.000921205	0.00277641	6.36842e-05	0.000270189	0	1	0	0	1	0	0	1	0	0	1	0	0	1	0	0	1	0	8.37e-05	0.999999	0.00837	0	1	0	0	1	0	0	1	0	0.000100541	1	0.0100541	0	1	0	0	1	0	0	1
k__Bacteria;p__Proteobacteria;c__Gammaproteobacteria;o__Aeromonadales;f__Succinivibrionaceae;g__	0.555158	0.683562	0.00737532		9.86348	6.75429	8.75899	6.01458	0.17443	1	17.443	0.273356	1	27.3356	0.142127	1	14.2127	0.0696059	1	6.96059	0.0623386	1	6.23386	0.0388714	1	3.88714	0.126499	0.999999	12.65	0.0519121	1	5.19121	0.00443535	1	0.443535	0.0751393	1	7.51393	0.0418034	1	4.18034	0.0265589	1	2.65589	0.136142	1	13.6142	0.108825	1
k__Bacteria;p__Verrucomicrobia;c__[Pedosphaerae];o__[Pedosphaerales];f__R4-41B;g__	0.563532	0.684559	0.00973695		0.00703685	0.0306729	0.00255852	0.00745931	0	1	0	0	1	0	0	1	0	0	1	0	0	1	0	0	1	0	0	0.999999	0	0	1	0	0.00140737	1	0.140737	0	1	0	0	1	0	0	1	0	0	1	0	0	1
k__Bacteria;p__Firmicutes;c__Erysipelotrichi;o__Erysipelotrichales;f__Erysipelotrichaceae;g__PSB-M-3	0.561687	0.686928	0.0259034		0.000700055	0.00263847	0.00269891	0.00834998	1.95e-05	1	0.00195	0	1	0	0	1	0	0	1	0	0.000120511	1	0.0120511	0	1	0	0	0.999999	0	0	1	0	0	1	0	0	1	0	0	1	0	0	1	0	0	1	0	0	1
k__Bacteria;p__Spirochaetes;c__Spirochaetes;o__Spirochaetales;f__Spirochaetaceae;g__	0.574149	0.692807	0.00877891		0.0440517	0.0295852	0.0495934	0.0292721	4.87e-05	1	0.00487	0.000103427	1	0.0103427	0.000375997	1	0.0375997	0.000449445	1	0.0449445	0.000258238	1	0.0258238	0.000112183	1	0.0112183	0.000878759	0.999999	0.0878759	0.000722674	1	0.0722674	0.000852951	1	0.0852951	0.000683276	1	0.0683276	0.00110595	1	0.110595	0.00018327	1	0.018327	0.000100178	1	0.0100178	0.000389405	1
k__Bacteria;p__Proteobacteria;c__Alphaproteobacteria;o__Sphingomonadales;f__Sphingomonadaceae;g__Sphingomonas	0.581994	0.697622	0.00641416		0.0281471	0.0442495	0.0214981	0.0380895	0	1	0	0.000393021	1	0.0393021	0	1	0	0	1	0	0	1	0	0.000878767	1	0.0878767	0.00129722	0.999999	0.129722	0	1	0	0.00136472	1	0.136472	0	1	0	0	1	0	0.000503994	1	0.0503994	0	1	0	0	1
k__Bacteria;p__Firmicutes;c__Erysipelotrichi;o__Erysipelotrichales;f__Erysipelotrichaceae;g__	0.587989	0.700171	0.00184187		0.00622494	0.00906866	0.00556432	0.00589236	0.000263004	1	0.0263004	0	1	0	8.95e-05	1	0.00895	0	1	0	5.16e-05	1	0.00516	0.000299155	1	0.0299155	0	0.999999	0	0	1	0	0	1	0	0	1	0	5.75e-05	1	0.00575	0	1	0	0.0002254	1	0.02254	6.71e-06	1
k__Bacteria;p__Firmicutes;c__Clostridia;o__Clostridiales;f__Lachnospiraceae;g__Butyrivibrio	0.632893	0.739056	0.0339984		1.7945	0.648971	2.11589	1.0304	0.0213131	1	2.13131	0.0146038	1	1.46038	0.00939993	1	0.939992	0.0158176	1	1.58176	0.0163034	1	1.63034	0.0222309	1	2.22309	0.0193048	0.999999	1.93048	0.0145739	1	1.45739	0.0229444	1	2.29444	0.0147798	1	1.47798	0.0161727	1	1.61727	0.0407624	1	4.07624	0.018007	1	1.8007	0.0109571	1
k__Bacteria;p__Firmicutes;c__Clostridia;o__Clostridiales;f__Eubacteriaceae;g__Pseudoramibacter_Eubacterium	0.63802	0.740266	0.0147169		0.0177653	0.0297895	0.0120528	0.0136463	0	1	0	0	1	0	0	1	0	0.000202975	1	0.0202975	0.00136005	1	0.136005	0.000280458	1	0.0280458	0.000278971	0.999999	0.0278971	4.01e-05	1	0.00401	0	1	0	0.00027331	1	0.027331	0.00043807	1	0.043807	4.58e-05	1	0.00458	0	1	0	0.000127564	1
k__Bacteria;p__Firmicutes;c__Clostridia;o__Clostridiales;f__Lachnospiraceae;g__Anaerostipes	0.632893	0.743855	0.0100201		0.151537	0.148558	0.185978	0.192016	0.000681862	1	0.0681862	0.000920496	1	0.0920496	0.0015398	1	0.15398	0.000623423	1	0.0623423	0.00265124	1	0.265124	0.00222496	1	0.222496	0.0004882	0.999999	0.04882	0.0007026	1	0.07026	0.00554418	1	0.554419	0.000483549	1	0.0483549	0.000344711	1	0.0344711	0.0025047	1	0.25047	0.00190338	1	0.190338	0.000355836	1
k__Bacteria;p__Lentisphaerae;c__[Lentisphaeria];o__Victivallales;f__Victivallaceae;g__	0.632824	0.748635	0.000110508		0.0318836	0.0236814	0.0324675	0.0314902	0.000224041	1	0.0224041	0.000103427	1	0.0103427	0.000205903	1	0.0205903	0.000202975	1	0.0202975	0.000120511	1	0.0120511	0.00046743	1	0.046743	0.000822965	0.999999	0.0822965	0.000220817	1	0.0220817	0	1	0	0.000388941	1	0.0388941	0.000718148	1	0.0718148	0	1	0	0.000150267	1	0.0150267	0.000375978	1
k__Bacteria;p__Firmicutes;c__Clostridia;o__Clostridiales;f__Lachnospiraceae;g__Moryella	0.694049	0.800146	0.000113494		0.442261	0.343853	0.450711	0.445118	0.002406	1	0.2406	0.00404398	1	0.404398	0.00159351	1	0.159351	0.0016528	1	0.16528	0.00197982	1	0.197982	0.00244933	1	0.244933	0.00737879	0.999999	0.737879	0.0105992	1	1.05992	0.0078898	1	0.78898	0.00420477	1	0.420477	0.00354047	1	0.354047	0.0142493	1	1.42493	0.00305542	1	0.305542	0.00161133	1
k__Bacteria;p__Bacteroidetes;c__Bacteroidia;o__Bacteroidales;f__BS11;g__	0.714911	0.81383	0.0150217		0.415462	0.226326	0.482694	0.313167	0.00108124	1	0.108124	0.00424049	1	0.424049	0.00170989	1	0.170989	0.00856845	1	0.856844	0.00223806	1	0.223806	0.00415077	1	0.415077	0.00228756	0.999999	0.228756	0.00459701	1	0.459701	0.00759127	1	0.759127	0.00681173	1	0.681173	0.00176665	1	0.176664	0.00733082	1	0.733082	0.00385685	1	0.385685	0.00524355	1
k__Bacteria;p__Tenericutes;c__Mollicutes;o__Acholeplasmatales;f__;g__	0.714299	0.818279	0.0487305		0.00251596	0.00481909	0.0104922	0.0247476	0	1	0	0	1	0	0	1	0	0	1	0	0	1	0	0	1	0	2.79e-05	0.999999	0.00279	0.00014052	1	0.014052	0	1	0	0	1	0	0	1	0	0.00012218	1	0.012218	0	1	0	0	1
k__Bacteria;p__Proteobacteria;c__Deltaproteobacteria;o__Desulfovibrionales;f__Desulfovibrionaceae;g__	0.724822	0.819955	0.0547696		0.00703243	0.00940733	0.00352359	0.00397619	0	1	0	0	1	0	0	1	0	8.7e-05	1	0.0087	0	1	0	0	1	0	2.79e-05	0.999999	0.00279	0.000160594	1	0.0160594	0.000298533	1	0.0298533	0.000178703	1	0.0178703	0.000100541	1	0.0100541	0.000274906	1	0.0274906	0	1	0	0	1
k__Bacteria;p__Proteobacteria;c__Gammaproteobacteria;o__Pasteurellales;f__Pasteurellaceae;g__Bibersteinia	0.76077	0.844781	0.00381424		0.00124192	0.00314512	0.000914052	0.00199644	0	1	0	2.07e-05	1	0.00207	0	1	0	0	1	0	0	1	0	0	1	0	0	0.999999	0	0	1	0	0	1	0	8.41e-05	1	0.00841	0.000122085	1	0.0122085	0	1	0	0	1	0	0	1
k__Bacteria;p__Firmicutes;c__Erysipelotrichi;o__Erysipelotrichales;f__Erysipelotrichaceae;g__p-75-a5	0.757266	0.846081	0.00444335		0.0542921	0.0301639	0.0506134	0.0244383	0.000827976	1	0.0827976	0.000403363	1	0.0403363	0.00011638	1	0.011638	0.000391452	1	0.0391452	0.000292669	1	0.0292669	0.000897465	1	0.0897465	0.000613737	0.999999	0.0613737	0.000542005	1	0.0542005	0.00115148	1	0.115148	0.000578156	1	0.0578156	0.000394982	1	0.0394982	0.00116071	1	0.116071	0.000726289	1	0.0726289	0.000214844	1
k__Bacteria;p__Actinobacteria;c__Coriobacteriia;o__Coriobacteriales;f__Coriobacteriaceae;g__	0.757266	0.851336	0.00191747		0.414467	0.175381	0.399344	0.169325	0.00448081	1	0.448081	0.00381644	1	0.381644	0.00207694	1	0.207694	0.00175428	1	0.175428	0.00612884	1	0.612884	0.00566525	1	0.566525	0.00477041	0.999999	0.477041	0.00786912	1	0.786912	0.00511771	1	0.511771	0.00336382	1	0.336382	0.00452433	1	0.452433	0.00626174	1	0.626174	0.00192842	1	0.192842	0.00183961	1
k__Bacteria;p__Verrucomicrobia;c__Verruco-5;o__WCHB1-41;f__;g__	0.780145	0.855796	0.00756208		0.0049618	0.00918104	0.00751307	0.0186906	0	1	0	0	1	0	6.27e-05	1	0.00627	0	1	0	0	1	0	0	1	0	8.37e-05	0.999999	0.00837	0.00042156	1	0.042156	4.26e-05	1	0.00426	0	1	0	6.46e-05	1	0.00646	7.64e-05	1	0.00764	0	1	0	2.01e-05	1
k__Bacteria;p__Firmicutes;c__Erysipelotrichi;o__Erysipelotrichales;f__Erysipelotrichaceae;g__Catenibacterium	0.778729	0.859451	0.0090942		0.408328	0.736318	0.562627	0.871562	0.00181181	1	0.181181	0.000361993	1	0.0361993	0.0019158	1	0.191579	0.000101488	1	0.0101488	0.00280618	1	0.280618	0.0186411	1	1.86411	5.58e-05	0.999999	0.00558	0.000461708	1	0.0461708	0.000597066	1	0.0597066	0.000136655	1	0.0136655	0.00193182	1	0.193182	0.000641447	1	0.0641447	0.00177816	1	0.177816	0.000778811	1
k__Bacteria;p__Firmicutes;c__Clostridia;o__Clostridiales;f__Lachnospiraceae;g__Shuttleworthia	0.800323	0.867416	0.00720076		0.0637251	0.0871188	0.0838965	0.144151	0.000837717	1	0.0837717	0.000848097	1	0.0848097	0.00159351	1	0.159351	7.25e-05	1	0.00725	0.00397686	1	0.397686	0.000673098	1	0.0673098	0.00019528	0.999999	0.019528	6.02e-05	1	0.00602	0	1	0	0.000136655	1	0.0136655	0.000596063	1	0.0596063	0.000167998	1	0.0167998	0	1	0	0.000772097	1
k__Bacteria;p__Firmicutes;c__Bacilli;o__Bacillales;f__Staphylococcaceae;g__Jeotgalicoccus	0.797749	0.869834	0.0201305		0.0011145	0.00223703	0.00211799	0.00445744	2.92e-05	1	0.00292	1.03e-05	1	0.00103	0	1	0	5.8e-05	1	0.0058	0	1	0	0	1	0	0	0.999999	0	0	1	0	0	1	0	0	1	0	5.03e-05	1	0.00503	0	1	0	7.51e-05	1	0.00751	0	1
k__Bacteria;p__Actinobacteria;c__Coriobacteriia;o__Coriobacteriales;f__Coriobacteriaceae;Other	0.818838	0.882201	0.00642753		0.00417261	0.00576927	0.00558462	0.0110912	9.74e-06	1	0.000974	0	1	0	3.58e-05	1	0.00358	4.35e-05	1	0.00435	0.000154943	1	0.0154943	7.48e-05	1	0.00748	1.39e-05	0.999999	0.00139	2.01e-05	1	0.00201	0	1	0	0	1	0	5.03e-05	1	0.00503	1.53e-05	1	0.00153	0.000125222	1	0.0125222	0	1
k__Bacteria;p__Bacteroidetes;c__Bacteroidia;o__Bacteroidales;f__[Paraprevotellaceae];g__	0.910514	0.96943	0.00035218		0.660413	0.386824	0.646539	0.350266	0.0145432	1	1.45431	0.00810864	1	0.810864	0.00836146	1	0.836146	0.00835097	1	0.835097	0.00774713	1	0.774714	0.00482387	1	0.482387	0.00425431	0.999999	0.425431	0.0176854	1	1.76854	0.00251621	1	0.251621	0.00394197	1	0.394197	0.00782063	1	0.782063	0.00412358	1	0.412358	0.00793909	1	0.79391	0.0094263	1
k__Bacteria;p__Firmicutes;c__Clostridia;o__Clostridiales;f__Christensenellaceae;g__	0.932824	0.970351	0.00108578		0.123824	0.0960907	0.130447	0.104771	0.00362361	1	0.362361	0.00100324	1	0.100324	0.000438663	1	0.0438663	0.00147882	1	0.147882	0.000258238	1	0.0258238	0.00127141	1	0.127141	0.00110194	0.999999	0.110194	0.000542005	1	0.0542005	0.00204708	1	0.204708	0.000409965	1	0.0409965	0.000703785	1	0.0703785	0.00398613	1	0.398613	0.00117709	1	0.117709	0.00122193	1
k__Bacteria;p__Verrucomicrobia;c__Verruco-5;o__WCHB1-41;Other;Other	0.923334	0.971648	0.000111182		0.0024141	0.00419452	0.0025078	0.00468823	9.74e-06	1	0.000974	5.17e-05	1	0.00517	0	1	0	7.25e-05	1	0.00725	0	1	0	0	1	0	9.76e-05	0.999999	0.00976001	0	1	0	0	1	0	0.000157679	1	0.0157679	0	1	0	0	1	0	0	1	0	2.01e-05	1
k__Bacteria;p__Firmicutes;c__Clostridia;o__Clostridiales;f__Veillonellaceae;g__Succiniclasticum	0.910514	0.975166	0.000409287		2.54453	0.841957	2.50884	0.921506	0.0339178	1	3.39178	0.0349065	1	3.49065	0.0214408	1	2.14408	0.024009	1	2.4009	0.0325207	1	3.25208	0.0166779	1	1.66779	0.0164872	0.999999	1.64872	0.0223025	1	2.23025	0.00882804	1	0.882805	0.0219804	1	2.19804	0.0211997	1	2.11997	0.0291858	1	2.91858	0.0453305	1	4.53305	0.0304341	1
k__Bacteria;p__Proteobacteria;c__Alphaproteobacteria;o__Rickettsiales;f__;g__	0.921657	0.975555	0.00189018		0.0770913	0.0570553	0.0722156	0.0548722	0.00010715	1	0.010715	0.000517133	1	0.0517133	0.000367045	1	0.0367045	0.00185577	1	0.185577	0	1	0	0.00115923	1	0.115922	0.000530045	0.999999	0.0530045	0.000782897	1	0.0782897	0.00034118	1	0.034118	0.00130348	1	0.130348	0.000294441	1	0.0294441	0.000992715	1	0.0992715	0.00132736	1	0.132736	0.00224915	1
k__Bacteria;p__Verrucomicrobia;c__Verruco-5;o__WCHB1-41;f__RFP12;g__	0.932824	0.97596	7.9735e-05		2.25645	1.02094	2.2396	0.854079	0.00911747	1	0.911747	0.0137557	1	1.37557	0.00875536	1	0.875536	0.0302868	1	3.02868	0.00941707	1	0.941707	0.0207913	1	2.07913	0.0360291	0.999999	3.60291	0.0417946	1	4.17947	0.0243091	1	2.43091	0.0209503	1	2.09503	0.032884	1	3.2884	0.0142493	1	1.42493	0.0243182	1	2.43182	0.0150727	1
k__Bacteria;p__Bacteroidetes;c__Bacteroidia;o__Bacteroidales;f__;g__	0.955186	0.982322	0.00299201		3.53377	0.954813	3.6543	1.23416	0.0328463	1	3.28463	0.035889	1	3.5889	0.0246815	1	2.46815	0.0262708	1	2.62708	0.0342423	1	3.42423	0.0215392	1	2.15391	0.0275484	0.999999	2.75484	0.0368965	1	3.68965	0.0522433	1	5.22433	0.0332597	1	3.32598	0.0394694	1	3.94694	0.0429006	1	4.29006	0.0286008	1	2.86008	0.0437745	1
k__Bacteria;p__Proteobacteria;c__Deltaproteobacteria;o__Desulfobacterales;f__Desulfobulbaceae;g__Desulfobulbus	0.954912	0.987652	0.00971679		0.0117928	0.012729	0.00943288	0.0109777	0.000136372	1	0.0136372	0.000289594	1	0.0289594	3.58e-05	1	0.00358	1.45e-05	1	0.00145	0.00041318	1	0.041318	0	1	0	0	0.999999	0	0.000260966	1	0.0260966	0	1	0	0.000147167	1	0.0147167	0.000157993	1	0.0157993	0	1	0	0	1	0	0	1
k__Bacteria;p__Tenericutes;c__Mollicutes;o__Anaeroplasmatales;f__Anaeroplasmataceae;g__Anaeroplasma	0.977584	0.988507	4.77576e-06		0.246332	0.17542	0.245571	0.172235	0.00461718	1	0.461718	0.00200648	1	0.200648	0.0019158	1	0.191579	0.000478441	1	0.0478441	0.00370141	1	0.370141	0.00403859	1	0.403859	0.00345924	0.999999	0.345924	0.00176654	1	0.176654	0.000298533	1	0.0298533	0.00129297	1	0.129297	0.00760519	1	0.760519	0.000442904	1	0.0442904	0.00370658	1	0.370658	0.00148377	1
k__Bacteria;p__Firmicutes;c__Bacilli;o__Bacillales;f__Paenibacillaceae;g__	0.975603	0.992046	0.0163562		0.00666115	0.0130578	0.00390088	0.00744954	0	1	0	0	1	0	0	1	0	0.000202975	1	0.0202975	0.000568123	1	0.0568123	0	1	0	0	0.999999	0	0	1	0	0	1	0	0	1	0	0.000136448	1	0.0136448	0.000137453	1	0.0137453	0	1	0	0	1
k__Bacteria;p__Tenericutes;c__Mollicutes;o__;f__;g__	0.988743	0.994236	0.011766		0.0112311	0.0114813	0.00893244	0.00942442	0	1	0	4.14e-05	1	0.00414	2.69e-05	1	0.00269	0	1	0	0.000309885	1	0.0309885	0	1	0	0.000348714	0.999999	0.0348714	0.000260966	1	0.0260966	0	1	0	0	1	0	0.000150811	1	0.0150811	0	1	0	0	1	0	6.71e-05	1
k__Bacteria;p__Firmicutes;c__Bacilli;o__Bacillales;f__Planococcaceae;Other	0.973888	0.995897	0.00492164		0.00545015	0.0100434	0.00419687	0.00752852	0	1	0	0.000134454	1	0.0134454	0	1	0	0	1	0	0	1	0	0.000149577	1	0.0149577	0.000376611	0.999999	0.0376611	0.000220817	1	0.0220817	0.00017059	1	0.017059	0	1	0	7.18e-06	1	0.000718	0	1	0	0	1	0	0	1
k__Bacteria;p__Proteobacteria;c__Gammaproteobacteria;o__Pseudomonadales;f__Moraxellaceae;g__Moraxella	1	1	0.000273157		0.00064943	0.00253006	0.000569584	0.00228639	0	1	0	0	1	0	0	1	0	0.000115986	1	0.0115986	0	1	0	0	1	0	1.39e-05	0.999999	0.00139	0	1	0	0	1	0	0	1	0	0	1	0	0	1	0	0	1	0	0	1
[truncated: 76 more columns]

## Sheet: CTL_COMB
Observation	p-values	p-values (corrected)	Effect size	Note	CTL: mean rel. freq. (%)	CTL: std. dev. (%)	COMB: mean rel. freq. (%)	COMB: std. dev. (%)	CTL_1	CTL_1: parent seq. count	CTL_1: rel. freq. (%)	CTL_10	CTL_10: parent seq. count	CTL_10: rel. freq. (%)	CTL_11	CTL_11: parent seq. count	CTL_11: rel. freq. (%)	CTL_12	CTL_12: parent seq. count	CTL_12: rel. freq. (%)	CTL_13	CTL_13: parent seq. count	CTL_13: rel. freq. (%)	CTL_14	CTL_14: parent seq. count	CTL_14: rel. freq. (%)	CTL_15	CTL_15: parent seq. count	CTL_15: rel. freq. (%)	CTL_16	CTL_16: parent seq. count	CTL_16: rel. freq. (%)	CTL_17	CTL_17: parent seq. count	CTL_17: rel. freq. (%)	CTL_18	CTL_18: parent seq. count	CTL_18: rel. freq. (%)	CTL_19	CTL_19: parent seq. count	CTL_19: rel. freq. (%)	CTL_2	CTL_2: parent seq. count	CTL_2: rel. freq. (%)	CTL_20	CTL_20: parent seq. count	CTL_20: rel. freq. (%)	CTL_3	CTL_3: parent seq. count
k__Archaea;p__Euryarchaeota;c__Methanobacteria;o__Methanobacteriales;f__Methanobacteriaceae;g__Methanobrevibacter	0.20609	0.369329	0.0437985		6.5447	3.3591	5.30044	2.33576	0.0360997	1	3.60997	0.0459317	1	4.59317	0.0299813	1	2.99813	0.102937	1	10.2937	0.0357401	1	3.57401	0.0749757	1	7.49757	0.0925208	0.999999	9.25208	0.0775068	1	7.75068	0.173576	1	17.3576	0.0766215	1	7.66215	0.0652797	1	6.52797	0.102143	1	10.2143	0.0525433	1	5.25433	0.0501863	1
k__Archaea;p__Euryarchaeota;c__Methanobacteria;o__Methanobacteriales;f__Methanobacteriaceae;g__Methanosphaera	0.555158	0.66989	0.0129619		0.0903158	0.0586661	0.0777472	0.0504584	0.000866939	1	0.0866939	0.000299937	1	0.0299937	6.27e-05	1	0.00627	0.00101487	1	0.101487	0.0010846	1	0.10846	0.00183232	1	0.183232	0.00135301	0.999999	0.135301	0.0013249	1	0.13249	0.00221767	1	0.221767	0.000893514	1	0.0893514	0.000416526	1	0.0416526	0.00209234	1	0.209234	0.0009016	1	0.09016	0.000530397	1
k__Archaea;p__Euryarchaeota;c__Thermoplasmata;o__E2;f__[Methanomassiliicoccaceae];g__vadinCA11	0.00219397	0.0116797	0.214577		0.623648	0.173473	0.427904	0.200613	0.00552309	1	0.552308	0.00590565	1	0.590565	0.00339293	1	0.339293	0.00700264	1	0.700264	0.00872844	1	0.872844	0.00566525	1	0.566525	0.0076996	0.999999	0.769961	0.0062431	1	0.62431	0.00899863	1	0.899864	0.00449911	1	0.449911	0.00413653	1	0.413653	0.00479558	1	0.479558	0.00651156	1	0.651156	0.00625063	1
k__Bacteria;Other;Other;Other;Other;Other	0.977253	0.999338	0.00451667		0.0278377	0.0492504	0.0224237	0.0275626	0	1	0	0.000113769	1	0.0113769	0	1	0	0.00015948	1	0.015948	1.72e-05	1	0.00172	0	1	0	0.000836913	0.999999	0.0836913	0.000481783	1	0.0481783	0.000255885	1	0.0255885	0.00221802	1	0.221802	0.0003878	1	0.03878	0	1	0	0.000300533	1	0.0300533	8.06e-05	1
k__Bacteria;p__Actinobacteria;c__Actinobacteria;o__Actinomycetales;f__Actinomycetaceae;g__	0.195475	0.357384	0.0679268		0.0100174	0.0123289	0.00472235	0.0061067	9.74e-06	1	0.000974	6.21e-05	1	0.00621	0	1	0	0.00015948	1	0.015948	0.00020659	1	0.020659	0	1	0	2.79e-05	0.999999	0.00279	0.00028104	1	0.028104	0.00017059	1	0.017059	0.000147167	1	0.0147167	0.000502704	1	0.0502704	4.58e-05	1	0.00458	0.000100178	1	0.0100178	0.000114136	1
k__Bacteria;p__Actinobacteria;c__Actinobacteria;o__Actinomycetales;f__Actinomycetaceae;g__Actinomyces	2.68744e-05	0.000442205	0.218753		0.0856032	0.066773	0.0240291	0.0474391	0.000642899	1	0.0642899	0.00121009	1	0.121009	0.000438663	1	0.0438663	0.000507438	1	0.0507438	0.000964088	1	0.0964088	0.00177623	1	0.177623	0.000809016	0.999999	0.0809016	0.00106394	1	0.106394	0.00307062	1	0.307063	0.000252286	1	0.0252286	0.000201082	1	0.0201082	0.000809445	1	0.0809445	0.00182825	1	0.182825	0.000469972	1
k__Bacteria;p__Actinobacteria;c__Actinobacteria;o__Actinomycetales;f__Beutenbergiaceae;g__Salana	0.446661	0.594453	6.01887e-05		0.001576	0.00274925	0.00152766	0.0034568	6.82e-05	1	0.00682	0	1	0	3.58e-05	1	0.00358	1.45e-05	1	0.00145	8.61e-05	1	0.00861	0	1	0	0	0.999999	0	2.01e-05	1	0.00201	0	1	0	0	1	0	0	1	0	0	1	0	0	1	0	1.34e-05	1
k__Bacteria;p__Actinobacteria;c__Actinobacteria;o__Actinomycetales;f__Corynebacteriaceae;g__Corynebacterium	7.91337e-06	0.00047744	0.417668		0.0296514	0.0231094	0.0908976	0.0460421	0.000185077	1	0.0185077	5.17e-05	1	0.00517	0.000179046	1	0.0179046	0.000275466	1	0.0275466	0.000137727	1	0.0137727	0.000617007	1	0.0617007	0.000111588	0.999999	0.0111588	0.00056208	1	0.056208	0.000383828	1	0.0383828	0.000178703	1	0.0178703	0.000157993	1	0.0157993	0.00090108	1	0.090108	0.000726289	1	0.0726289	0.000127564	1
k__Bacteria;p__Actinobacteria;c__Actinobacteria;o__Actinomycetales;f__Dietziaceae;g__Dietzia	0.446553	0.598711	0.0632615		0.0004221	0.000957911	0.00156895	0.0030036	0	1	0	0	1	0	2.69e-05	1	0.00269	1.45e-05	1	0.00145	3.44e-05	1	0.00344	0	1	0	0	0.999999	0	0	1	0	0	1	0	0	1	0	0	1	0	0	1	0	0	1	0	0	1
k__Bacteria;p__Actinobacteria;c__Actinobacteria;o__Actinomycetales;f__Gordoniaceae;g__Gordonia	0.0108204	0.0455465	0.127148		0.000556855	0.00218806	0.00290346	0.00378759	0	1	0	0	1	0	0	1	0	0	1	0	0	1	0	0	1	0	0	0.999999	0	0.000100371	1	0.0100371	0	1	0	0	1	0	0	1	0	0	1	0	0	1	0	0	1
k__Bacteria;p__Actinobacteria;c__Actinobacteria;o__Actinomycetales;f__Microbacteriaceae;g__Leucobacter	1	1.00556	0.000654196		0.00144311	0.00345713	0.00126561	0.00347879	0	1	0	0	1	0	0	1	0	0	1	0	0	1	0	0	1	0	9.76e-05	0.999999	0.00976001	0	1	0	0	1	0	0	1	0	0.000107722	1	0.0107722	0	1	0	0	1	0	0	1
k__Bacteria;p__Actinobacteria;c__Actinobacteria;o__Actinomycetales;f__Micrococcaceae;g__Rothia	1.17694e-05	0.000426054	0.266735		0.0883209	0.0497108	0.0245376	0.0559834	0.00054549	1	0.054549	0.00113769	1	0.113769	0.000653519	1	0.0653519	0.000463943	1	0.0463943	0.00122233	1	0.122233	0.00108444	1	0.108444	0.000809016	0.999999	0.0809016	0.0007026	1	0.07026	0.00213238	1	0.213238	0.000409965	1	0.0409965	0.000201082	1	0.0201082	0.00116071	1	0.116071	0.00197851	1	0.197851	0.000550539	1
k__Bacteria;p__Actinobacteria;c__Actinobacteria;o__Actinomycetales;f__Nocardiaceae;g__Rhodococcus	0.00392234	0.0191877	0.10621		0.00138527	0.00356941	0.00448796	0.00530409	3.9e-05	1	0.0039	0	1	0	0	1	0	5.8e-05	1	0.0058	0	1	0	0	1	0	0	0.999999	0	0	1	0	0	1	0	0	1	0	0	1	0	0	1	0	0	1	0	0	1
k__Bacteria;p__Actinobacteria;c__Actinobacteria;o__Actinomycetales;f__Nocardiopsaceae;g__	0.00181249	0.0105826	0.226873		0.00093705	0.00223923	0.00696328	0.00762794	0	1	0	1.03e-05	1	0.00103	0	1	0	7.25e-05	1	0.00725	0	1	0	0	1	0	0	0.999999	0	0	1	0	0	1	0	0	1	0	0	1	0	0	1	0	0	1	0	6.71e-06	1
k__Bacteria;p__Actinobacteria;c__Actinobacteria;o__Actinomycetales;f__Nocardiopsaceae;g__Prauseria	0.936529	0.974205	1.44088e-05		0.000795	0.00177328	0.000808421	0.00176087	0	1	0	0	1	0	0	1	0	0	1	0	0	1	0	1.87e-05	1	0.00187	0	0.999999	0	0	1	0	0	1	0	0	1	0	0	1	0	0	1	0	0	1	0	2.69e-05	1
k__Bacteria;p__Actinobacteria;c__Actinobacteria;o__Actinomycetales;f__Pseudonocardiaceae;g__Saccharomonospora	0.0927113	0.220799	0.0061522		0.00124075	0.00359006	0.00177258	0.00314087	0	1	0	0.000134454	1	0.0134454	0	1	0	0	1	0	0.000103295	1	0.0103295	0	1	0	0	0.999999	0	0	1	0	0	1	0	0	1	0	0	1	0	0	1	0	0	1	0	0	1
k__Bacteria;p__Actinobacteria;c__Actinobacteria;o__Actinomycetales;f__Streptomycetaceae;g__Streptomyces	0.102578	0.232082	0.064858		0.00083	0.00249321	0.00276786	0.0046069	0	1	0	0	1	0	0	1	0	8.7e-05	1	0.0087	0	1	0	0	1	0	0	0.999999	0	0	1	0	0	1	0	0	1	0	7.9e-05	1	0.0079	0	1	0	0	1	0	0	1
k__Bacteria;p__Actinobacteria;c__Actinobacteria;o__Bifidobacteriales;f__Bifidobacteriaceae;g__	2.20813e-05	0.00049959	0.294239		0.171654	0.321338	0.989359	0.84485	0.000116891	1	0.0116891	0.00019651	1	0.019651	0.000340188	1	0.0340188	0	1	0	0.00103295	1	0.103295	0.000355246	1	0.0355246	0.0043101	0.999999	0.431011	0.0126267	1	1.26267	0.00311327	1	0.311327	6.31e-05	1	0.00631	0.0086106	1	0.861059	0.00012218	1	0.012218	0.000826467	1	0.0826467	0.000107422	1
k__Bacteria;p__Actinobacteria;c__Actinobacteria;o__Bifidobacteriales;f__Bifidobacteriaceae;g__Bifidobacterium	0.000140221	0.001269	0.201583		0.202742	0.26998	0.00795587	0.0184283	0.000506526	1	0.0506526	0.000930839	1	0.0930839	0.00468206	1	0.468206	0.000115986	1	0.0115986	5.16e-05	1	0.00516	0.0111996	1	1.11996	0.000181331	0.999999	0.0181331	0	1	0	0	1	0	0	1	0	0.0012424	1	0.12424	0.000290178	1	0.0290178	0.00205365	1	0.205365	0.00036255	1
k__Bacteria;p__Actinobacteria;c__Coriobacteriia;o__Coriobacteriales;f__Coriobacteriaceae;g__	0.0145058	0.0558626	0.194521		0.414467	0.175381	0.617546	0.234942	0.00448081	1	0.448081	0.00381644	1	0.381644	0.00207694	1	0.207694	0.00175428	1	0.175428	0.00612884	1	0.612884	0.00566525	1	0.566525	0.00477041	0.999999	0.477041	0.00786912	1	0.786912	0.00511771	1	0.511771	0.00336382	1	0.336382	0.00452433	1	0.452433	0.00626174	1	0.626174	0.00192842	1	0.192842	0.00183961	1
k__Bacteria;p__Actinobacteria;c__Coriobacteriia;o__Coriobacteriales;f__Coriobacteriaceae;g__Adlercreutzia	0.0319887	0.101578	0.0199716		0.0127062	0.0214229	0.0179217	0.0141926	3.9e-05	1	0.0039	0	1	0	0	1	0	1.45e-05	1	0.00145	1.72e-05	1	0.00172	0	1	0	8.37e-05	0.999999	0.00837	0	1	0	0.000810304	1	0.0810304	0.00059918	1	0.059918	7.9e-05	1	0.0079	0.000198543	1	0.0198543	0.000375667	1	0.0375667	6.71e-06	1
k__Bacteria;p__Actinobacteria;c__Coriobacteriia;o__Coriobacteriales;f__Coriobacteriaceae;g__Atopobium	0.292015	0.451749	0.0297577		0.0197595	0.0164215	0.01463	0.0124931	0.000146113	1	0.0146113	0.000144797	1	0.0144797	5.37e-05	1	0.00537	8.7e-05	1	0.0087	0.000292669	1	0.0292669	0.000766584	1	0.0766584	0.00019528	0.999999	0.019528	0.000301114	1	0.0301114	0.000426476	1	0.0426476	0.000283822	1	0.0283822	9.34e-05	1	0.00934	0.000167998	1	0.0167998	0	1	0	0.000154419	1
k__Bacteria;p__Actinobacteria;c__Coriobacteriia;o__Coriobacteriales;f__Coriobacteriaceae;g__Slackia	1.33959e-05	0.000404111	0.278812		0	0	0.00565358	0.00651142	0	1	0	0	1	0	0	1	0	0	1	0	0	1	0	0	1	0	0	0.999999	0	0	1	0	0	1	0	0	1	0	0	1	0	0	1	0	0	1	0	0	1
k__Bacteria;p__Actinobacteria;c__Coriobacteriia;o__Coriobacteriales;f__Coriobacteriaceae;Other	0.197625	0.357702	0.0644254		0.00417261	0.00576927	0.00827445	0.00950064	9.74e-06	1	0.000974	0	1	0	3.58e-05	1	0.00358	4.35e-05	1	0.00435	0.000154943	1	0.0154943	7.48e-05	1	0.00748	1.39e-05	0.999999	0.00139	2.01e-05	1	0.00201	0	1	0	0	1	0	5.03e-05	1	0.00503	1.53e-05	1	0.00153	0.000125222	1	0.0125222	0	1
k__Bacteria;p__Bacteroidetes;c__Bacteroidia;o__Bacteroidales;f__;g__	0.866123	0.922166	0.00408319		3.53377	0.954813	3.68709	1.40731	0.0328463	1	3.28463	0.035889	1	3.5889	0.0246815	1	2.46815	0.0262708	1	2.62708	0.0342423	1	3.42423	0.0215392	1	2.15391	0.0275484	0.999999	2.75484	0.0368965	1	3.68965	0.0522433	1	5.22433	0.0332597	1	3.32598	0.0394694	1	3.94694	0.0429006	1	4.29006	0.0286008	1	2.86008	0.0437745	1
k__Bacteria;p__Bacteroidetes;c__Bacteroidia;o__Bacteroidales;f__[Paraprevotellaceae];g__	0.593443	0.688546	0.0168381		0.660413	0.386824	0.569031	0.304201	0.0145432	1	1.45431	0.00810864	1	0.810864	0.00836146	1	0.836146	0.00835097	1	0.835097	0.00774713	1	0.774714	0.00482387	1	0.482387	0.00425431	0.999999	0.425431	0.0176854	1	1.76854	0.00251621	1	0.251621	0.00394197	1	0.394197	0.00782063	1	0.782063	0.00412358	1	0.412358	0.00793909	1	0.79391	0.0094263	1
k__Bacteria;p__Bacteroidetes;c__Bacteroidia;o__Bacteroidales;f__[Paraprevotellaceae];g__[Prevotella]	0.0914951	0.220808	0.0735353		0.0242056	0.0238854	0.0125806	0.0165107	0.000321449	1	0.0321449	8.27e-05	1	0.00827	0.000223808	1	0.0223808	0.000333459	1	0.0333459	0.000826361	1	0.0826361	0.000392641	1	0.0392641	2.79e-05	0.999999	0.00279	4.01e-05	1	0.00401	0.000426476	1	0.0426476	6.31e-05	1	0.00631	1.44e-05	1	0.00144	0.000137453	1	0.0137453	0.000475845	1	0.0475845	0.000342408	1
k__Bacteria;p__Bacteroidetes;c__Bacteroidia;o__Bacteroidales;f__[Paraprevotellaceae];g__CF231	0.261054	0.429553	0.00305206		1.04386	0.611778	1.10119	0.395874	0.00460744	1	0.460744	0.00839823	1	0.839823	0.0105995	1	1.05995	0.00558181	1	0.558181	0.00538856	1	0.538856	0.00602049	1	0.602049	0.00860626	0.999999	0.860626	0.0195122	1	1.95122	0.00571477	1	0.571478	0.028151	1	2.8151	0.00960164	1	0.960164	0.00526903	1	0.526903	0.00929149	1	0.92915	0.011991	1
k__Bacteria;p__Bacteroidetes;c__Bacteroidia;o__Bacteroidales;f__[Paraprevotellaceae];g__YRC22	0.555158	0.665454	0.0020118		0.910448	0.314694	0.878255	0.399261	0.00779271	1	0.779271	0.00672272	1	0.672272	0.0117007	1	1.17007	0.00872793	1	0.872792	0.0179217	1	1.79217	0.00581482	1	0.581482	0.00860626	0.999999	0.860626	0.0140319	1	1.40319	0.00545889	1	0.545889	0.0114895	1	1.14895	0.00714558	1	0.714557	0.00760572	1	0.760572	0.00801422	1	0.801423	0.0106751	1
k__Bacteria;p__Bacteroidetes;c__Bacteroidia;o__Bacteroidales;f__Bacteroidaceae;g__BF311	0.298521	0.457901	0.0147421		0.0789957	0.0410124	0.0687957	0.0423703	0.000623417	1	0.0623417	0.000403363	1	0.0403363	0.000438663	1	0.0438663	0.000768405	1	0.0768405	0.000774713	1	0.0774713	0.00112183	1	0.112183	0.000822965	0.999999	0.0822965	0.00084312	1	0.084312	8.53e-05	1	0.00853	0.000620204	1	0.0620204	0.00149375	1	0.149375	0.000152725	1	0.0152725	0.000776378	1	0.0776378	0.00131592	1
k__Bacteria;p__Bacteroidetes;c__Bacteroidia;o__Bacteroidales;f__BS11;g__	0.673417	0.747782	0.0210131		0.415462	0.226326	0.50166	0.351569	0.00108124	1	0.108124	0.00424049	1	0.424049	0.00170989	1	0.170989	0.00856845	1	0.856844	0.00223806	1	0.223806	0.00415077	1	0.415077	0.00228756	0.999999	0.228756	0.00459701	1	0.459701	0.00759127	1	0.759127	0.00681173	1	0.681173	0.00176665	1	0.176664	0.00733082	1	0.733082	0.00385685	1	0.385685	0.00524355	1
k__Bacteria;p__Bacteroidetes;c__Bacteroidia;o__Bacteroidales;f__Porphyromonadaceae;g__Paludibacter	0.0059678	0.0257184	0.137675		0.00545883	0.0159271	0.0315316	0.0437776	0	1	0	0	1	0	0	1	0	0	1	0	0	1	0	0	1	0	0.000348714	0.999999	0.0348714	0.000662451	1	0.0662451	0	1	0	0	1	0	0	1	0	0	1	0	0	1	0	8.06e-05	1
k__Bacteria;p__Bacteroidetes;c__Bacteroidia;o__Bacteroidales;f__Porphyromonadaceae;g__Porphyromonas	4.8353e-05	0.000583459	0.110613		0.0168996	0.0218985	0.0046081	0.0108709	0.000340931	1	0.0340931	0.000103427	1	0.0103427	8.06e-05	1	0.00806	8.7e-05	1	0.0087	0.000120511	1	0.0120511	0.00013088	1	0.013088	0.000153434	0.999999	0.0153434	6.02e-05	1	0.00602	0.00106619	1	0.106619	7.36e-05	1	0.00736	7.18e-05	1	0.00718	6.11e-05	1	0.00611	7.51e-05	1	0.00751	8.06e-05	1
k__Bacteria;p__Bacteroidetes;c__Bacteroidia;o__Bacteroidales;f__Prevotellaceae;g__Prevotella	0.0430705	0.127799	0.00522169		25.5617	6.47406	24.2912	10.6574	0.27482	1	27.482	0.20556	1	20.556	0.280968	1	28.0968	0.383507	1	38.3507	0.253417	1	25.3417	0.257479	1	25.7479	0.21033	0.999999	21.033	0.304808	1	30.4808	0.0918628	1	9.18629	0.29118	1	29.1181	0.279941	1	27.9941	0.121294	1	12.1294	0.220416	1	22.0416	0.322011	1
k__Bacteria;p__Bacteroidetes;c__Bacteroidia;o__Bacteroidales;f__RF16;g__	0.226972	0.380388	0.0062907		1.3888	1.0303	1.53563	0.79318	0.0113871	1	1.13871	0.00602977	1	0.602977	0.017833	1	1.7833	0.00714762	1	0.714762	0.0069552	1	0.695521	0.013275	1	1.3275	0.0147297	0.999999	1.47297	0.0427783	1	4.27783	0.00221767	1	0.221767	0.00733733	1	0.733733	0.0180327	1	1.80327	0.00119126	1	0.119126	0.00961707	1	0.961707	0.0389338	1
k__Bacteria;p__Bacteroidetes;c__Bacteroidia;o__Bacteroidales;f__S24-7;g__	0.632893	0.71596	0.0230493		0.919758	0.465505	0.794406	0.336809	0.00663355	1	0.663355	0.00674341	1	0.674341	0.00646357	1	0.646357	0.00452344	1	0.452344	0.00700685	1	0.700685	0.00588961	1	0.588961	0.0129722	0.999999	1.29722	0.00821038	1	0.821038	0.0220488	1	2.20488	0.0164827	1	1.64827	0.00582418	1	0.582418	0.0164943	1	1.64943	0.00573518	1	0.573518	0.00530397	1
k__Bacteria;p__Bacteroidetes;c__Flavobacteriia;o__Flavobacteriales;f__[Weeksellaceae];g__	0.176668	0.343838	0.0513575		0.000783415	0.00248624	0.00242054	0.00434524	1.95e-05	1	0.00195	0	1	0	0	1	0	0	1	0	0	1	0	0.000112183	1	0.0112183	0	0.999999	0	0	1	0	0	1	0	0	1	0	0	1	0	0	1	0	2.5e-05	1	0.0025	0	1
k__Bacteria;p__Bacteroidetes;c__Flavobacteriia;o__Flavobacteriales;f__Flavobacteriaceae;g__Capnocytophaga	0.000198361	0.00170969	0.0393063		0.00370074	0.00403218	0.00152827	0.00648391	1.95e-05	1	0.00195	0	1	0	0	1	0	1.45e-05	1	0.00145	5.16e-05	1	0.00516	0.000112183	1	0.0112183	1.39e-05	0.999999	0.00139	0	1	0	4.26e-05	1	0.00426	3.15e-05	1	0.00315	0	1	0	4.58e-05	1	0.00458	0	1	0	0	1
k__Bacteria;p__Bacteroidetes;c__Sphingobacteriia;o__Sphingobacteriales;f__Sphingobacteriaceae;g__	1	1.01117	0.0171104		0.00110409	0.0048126	0.000183158	0.000777073	0	1	0	0	1	0	0	1	0	0	1	0	0	1	0	0	1	0	0	0.999999	0	0.000220817	1	0.0220817	0	1	0	0	1	0	0	1	0	0	1	0	0	1	0	0	1
k__Bacteria;p__Chloroflexi;c__Anaerolineae;o__Anaerolineales;f__Anaerolinaceae;g__SHD-231	0.0814998	0.207767	0.025841		0.229713	0.184715	0.283776	0.143489	0.000886421	1	0.0886421	0.00132386	1	0.132386	0.000286474	1	0.0286474	0.00065242	1	0.065242	0.00154943	1	0.154943	0.00220627	1	0.220627	0.00251074	0.999999	0.251074	0.00766837	1	0.766838	0.00626919	1	0.626919	0.000956586	1	0.0956586	0.00286541	1	0.286541	0.00340578	1	0.340578	0.00303038	1	0.303038	0.00109436	1
k__Bacteria;p__Elusimicrobia;c__Elusimicrobia;o__Elusimicrobiales;f__Elusimicrobiaceae;g__	0.164256	0.323155	0.0411255		0.0651419	0.0427718	0.0470921	0.0443818	0.00098383	1	0.098383	0.00139626	1	0.139626	0.000223808	1	0.0223808	0.000173979	1	0.0173979	0.00120511	1	0.120511	0.000336549	1	0.0336549	0.000809016	0.999999	0.0809016	0	1	0	0.000554418	1	0.0554418	6.31e-05	1	0.00631	0.000366256	1	0.0366256	0.00102326	1	0.102326	0.000876556	1	0.0876556	0.000684817	1
k__Bacteria;p__Elusimicrobia;c__Endomicrobia;o__;f__;g__	0.0444318	0.129712	0.0880984		0.164398	0.254031	0.0474037	0.0687662	0.000253263	1	0.0253263	0.000413706	1	0.0413706	0.00117275	1	0.117275	0.000217473	1	0.0217473	3.44e-05	1	0.00344	0.000149577	1	0.0149577	0.00228756	0.999999	0.228756	0.00120446	1	0.120446	0.000980894	1	0.0980894	0.000388941	1	0.0388941	0.0107507	1	1.07507	0.000717809	1	0.0717809	0.000100178	1	0.0100178	0.000584108	1
k__Bacteria;p__Fibrobacteres;c__Fibrobacteria;o__Fibrobacterales;f__Fibrobacteraceae;g__Fibrobacter	0.177439	0.334546	0.0468325		1.35476	1.06663	0.991121	0.427266	0.0101305	1	1.01305	0.0139936	1	1.39936	0.00976697	1	0.976697	0.00774205	1	0.774205	0.0105017	1	1.05017	0.0234089	1	2.34089	0.0110194	0.999999	1.10194	0.00750778	1	0.750778	0.00272944	1	0.272945	0.00596027	1	0.596027	0.0555847	1	5.55847	0.00526903	1	0.526903	0.0116958	1	1.16958	0.0165363	1
k__Bacteria;p__Firmicutes;c__Bacilli;o__Bacillales;f__;g__	0.329719	0.493216	0.025		0.0001395	0.000608067	0	0	0	1	0	0	1	0	0	1	0	0	1	0	0	1	0	0	1	0	2.79e-05	0.999999	0.00279	0	1	0	0	1	0	0	1	0	0	1	0	0	1	0	0	1	0	0	1
k__Bacteria;p__Firmicutes;c__Bacilli;o__Bacillales;f__Bacillaceae;g__	2.37216e-05	0.000477067	0.464664		0.0102203	0.0129286	0.0422834	0.0207711	0	1	0	0	1	0	2.69e-05	1	0.00269	0.000391452	1	0.0391452	6.89e-05	1	0.00689	0.000373944	1	0.0373944	0.000278971	0.999999	0.0278971	6.02e-05	1	0.00602	0	1	0	1.05e-05	1	0.00105	0	1	0	0	1	0	2.5e-05	1	0.0025	6.71e-05	1
k__Bacteria;p__Firmicutes;c__Bacilli;o__Bacillales;f__Bacillaceae;g__Bacillus	0.00540817	0.0250995	0.125527		0.160765	0.166258	0.284714	0.160589	0.000720826	1	0.0720826	0.00163414	1	0.163414	0.000286474	1	0.0286474	0.000840897	1	0.0840897	0.000103295	1	0.0103295	0.00450602	1	0.450602	0.00504938	0.999999	0.504938	0.00206765	1	0.206765	0.00511771	1	0.511771	0.000283822	1	0.0283822	0.000359074	1	0.0359074	0.00109962	1	0.109962	0.000851511	1	0.0851511	0.000154419	1
k__Bacteria;p__Firmicutes;c__Bacilli;o__Bacillales;f__Paenibacillaceae;g__	0.586667	0.685076	0.00485995		0.00666115	0.0130578	0.00520187	0.00664313	0	1	0	0	1	0	0	1	0	0.000202975	1	0.0202975	0.000568123	1	0.0568123	0	1	0	0	0.999999	0	0	1	0	0	1	0	0	1	0	0.000136448	1	0.0136448	0.000137453	1	0.0137453	0	1	0	0	1
k__Bacteria;p__Firmicutes;c__Bacilli;o__Bacillales;f__Paenibacillaceae;g__Brevibacillus	0.0218132	0.0731145	0.149551		0.0013615	0.00262185	0.0152702	0.0235991	1.95e-05	1	0.00195	0	1	0	0	1	0	0	1	0	0	1	0	5.61e-05	1	0.00561	8.37e-05	0.999999	0.00837	4.01e-05	1	0.00401	0	1	0	0	1	0	0	1	0	0	1	0	0	1	0	0	1
k__Bacteria;p__Firmicutes;c__Bacilli;o__Bacillales;f__Paenibacillaceae;g__Paenibacillus	1.52341e-05	0.00039391	0.372875		0.00566013	0.00782026	0.0254783	0.0165644	0.000272745	1	0.0272745	0	1	0	0	1	0	7.25e-05	1	0.00725	0	1	0	0	1	0	0	0.999999	0	0.00014052	1	0.014052	0	1	0	4.2e-05	1	0.0042	0	1	0	0.000244361	1	0.0244361	0	1	0	1.34e-05	1
k__Bacteria;p__Firmicutes;c__Bacilli;o__Bacillales;f__Planococcaceae;g__	0.0744881	0.192605	0.0740115		0.00537058	0.00712585	0.0105051	0.0107564	9.74e-05	1	0.00974	0	1	0	0	1	0	1.45e-05	1	0.00145	0	1	0	5.61e-05	1	0.00561	6.97e-05	0.999999	0.00697	0.000100371	1	0.0100371	0	1	0	0.000115631	1	0.0115631	0	1	0	0	1	0	0	1	0	0	1
k__Bacteria;p__Firmicutes;c__Bacilli;o__Bacillales;f__Planococcaceae;g__Lysinibacillus	0.00559809	0.0253314	0.128167		0.00514059	0.00656767	0.0177539	0.022574	0	1	0	1.03e-05	1	0.00103	4.48e-05	1	0.00448	7.25e-05	1	0.00725	0	1	0	3.74e-05	1	0.00374	0.000125537	0.999999	0.0125537	0.00028104	1	0.028104	0	1	0	1.05e-05	1	0.00105	0.000100541	1	0.0100541	0	1	0	5.01e-05	1	0.00501	0	1
k__Bacteria;p__Firmicutes;c__Bacilli;o__Bacillales;f__Planococcaceae;g__Rummeliibacillus	0.403218	0.561404	0.00231446		0.00883025	0.0102431	0.00978857	0.00962136	0	1	0	0	1	0	0	1	0	0.000130484	1	0.0130484	0.000275454	1	0.0275454	0.000149577	1	0.0149577	0.000223177	0.999999	0.0223177	0.000341263	1	0.0341263	0	1	0	0	1	0	0	1	0	0	1	0	7.51e-05	1	0.00751	0.000127564	1
k__Bacteria;p__Firmicutes;c__Bacilli;o__Bacillales;f__Planococcaceae;Other	0.210036	0.362063	0.00168769		0.00545015	0.0100434	0.00618787	0.00767544	0	1	0	0.000134454	1	0.0134454	0	1	0	0	1	0	0	1	0	0.000149577	1	0.0149577	0.000376611	0.999999	0.0376611	0.000220817	1	0.0220817	0.00017059	1	0.017059	0	1	0	7.18e-06	1	0.000718	0	1	0	0	1	0	0	1
k__Bacteria;p__Firmicutes;c__Bacilli;o__Bacillales;f__Staphylococcaceae;g__Jeotgalicoccus	0.44934	0.593653	0.0192868		0.0011145	0.00223703	0.000569474	0.0015743	2.92e-05	1	0.00292	1.03e-05	1	0.00103	0	1	0	5.8e-05	1	0.0058	0	1	0	0	1	0	0	0.999999	0	0	1	0	0	1	0	0	1	0	5.03e-05	1	0.00503	0	1	0	7.51e-05	1	0.00751	0	1
k__Bacteria;p__Firmicutes;c__Bacilli;o__Bacillales;f__Staphylococcaceae;g__Staphylococcus	0.339241	0.5033	4.58614e-05		0.00235348	0.00561071	0.00228689	0.00405522	0	1	0	0	1	0	0	1	0	0.000101488	1	0.0101488	0	1	0	0	1	0	0	0.999999	0	0	1	0	0	1	0	0	1	0	3.59e-05	1	0.00359	0	1	0	0.0002254	1	0.02254	0	1
k__Bacteria;p__Firmicutes;c__Bacilli;o__Bacillales;f__Thermoactinomycetaceae;g__	0.402891	0.569714	4.72123e-05		0.0041095	0.00831205	0.00420769	0.00565678	9.74e-06	1	0.000974	0	1	0	7.16e-05	1	0.00716	0	1	0	0	1	0	0	1	0	0.00019528	0.999999	0.019528	0	1	0	0.00034118	1	0.034118	0	1	0	0	1	0	0	1	0	0	1	0	3.36e-05	1
k__Bacteria;p__Firmicutes;c__Bacilli;o__Gemellales;f__Gemellaceae;g__	0.00294726	0.0152416	0.0983097		0.00482902	0.00961994	0.000251579	0.00106736	0.000204559	1	0.0204559	0	1	0	0	1	0	0	1	0	3.44e-05	1	0.00344	9.35e-05	1	0.00935	0	0.999999	0	0.000401485	1	0.0401485	4.26e-05	1	0.00426	1.05e-05	1	0.00105	1.44e-05	1	0.00144	0	1	0	0	1	0	0	1
k__Bacteria;p__Firmicutes;c__Bacilli;o__Lactobacillales;f__Aerococcaceae;g__Aerococcus	0.28593	0.450029	0.0526812		0.000389	0.000937256	6.10527e-05	0.000259024	2.92e-05	1	0.00292	2.07e-05	1	0.00207	0	1	0	0	1	0	0	1	0	0	1	0	2.79e-05	0.999999	0.00279	0	1	0	0	1	0	0	1	0	0	1	0	0	1	0	0	1	0	0	1
k__Bacteria;p__Firmicutes;c__Bacilli;o__Lactobacillales;f__Carnobacteriaceae;g__Granulicatella	0.0168866	0.059931	0.116377		0.00415338	0.00655611	0.000609474	0.0019125	9.74e-06	1	0.000974	0	1	0	0	1	0	0	1	0	0	1	0	5.61e-05	1	0.00561	0	0.999999	0	8.03e-05	1	0.00803	4.26e-05	1	0.00426	7.36e-05	1	0.00736	0	1	0	0	1	0	0.000200356	1	0.0200356	0	1
k__Bacteria;p__Firmicutes;c__Bacilli;o__Lactobacillales;f__Enterococcaceae;g__Enterococcus	0.101707	0.233025	0.0743579		0.00163298	0.00333216	0.00474176	0.00707171	0	1	0	0	1	0	0	1	0	0	1	0	0.000103295	1	0.0103295	1.87e-05	1	0.00187	0	0.999999	0	0	1	0	0	1	0	0	1	0	0	1	0	0	1	0	0	1	0	9.4e-05	1
k__Bacteria;p__Firmicutes;c__Bacilli;o__Lactobacillales;f__Lactobacillaceae;g__Lactobacillus	0.0634601	0.168916	0.0620539		0.00984354	0.0126428	0.0163392	0.0126019	0.000467563	1	0.0467563	4.14e-05	1	0.00414	0.000134285	1	0.0134285	0	1	0	0.000223806	1	0.0223806	0	1	0	8.37e-05	0.999999	0.00837	0.000301114	1	0.0301114	0	1	0	4.2e-05	1	0.0042	7.18e-05	1	0.00718	0	1	0	0	1	0	2.69e-05	1
k__Bacteria;p__Firmicutes;c__Bacilli;o__Lactobacillales;f__Leuconostocaceae;g__	0.215409	0.367822	0.00172174		0.00160438	0.0053012	0.00197043	0.00320272	0	1	0	0	1	0	8.95e-06	1	0.000895	0	1	0	1.72e-05	1	0.00172	0	1	0	0	0.999999	0	0	1	0	0	1	0	0	1	0	0	1	0	0	1	0	0	1	0	5.37e-05	1
k__Bacteria;p__Firmicutes;c__Bacilli;o__Lactobacillales;f__Streptococcaceae;g__Streptococcus	0.285652	0.453536	0.0124931		0.0950174	0.0551453	0.0821649	0.0591175	0.00065264	1	0.065264	0.00122043	1	0.122043	0.000895231	1	0.0895231	0.000913388	1	0.0913388	0.000654202	1	0.0654202	0.00155187	1	0.155187	0.000641634	0.999999	0.0641634	0.00146542	1	0.146542	0.00208973	1	0.208973	0.000609692	1	0.0609692	0.000466796	1	0.0466796	0.00090108	1	0.090108	0.00245436	1	0.245436	0.00069153	1
k__Bacteria;p__Firmicutes;c__Bacilli;o__Turicibacterales;f__Turicibacteraceae;g__Turicibacter	0.47746	0.621729	0.00588945		0.00587006	0.0093268	0.00720264	0.00788327	2.92e-05	1	0.00292	0.000227538	1	0.0227538	4.48e-05	1	0.00448	0	1	0	0	1	0	3.74e-05	1	0.00374	2.79e-05	0.999999	0.00279	2.01e-05	1	0.00201	0	1	0	0	1	0	4.31e-05	1	0.00431	0.000152725	1	0.0152725	0	1	0	0	1
k__Bacteria;p__Firmicutes;c__Clostridia;o__Clostridiales;f__;g__	0.866123	0.927623	0.000132043		6.1364	1.81237	6.09508	1.78112	0.0640561	1	6.40561	0.0405432	1	4.05432	0.0453256	1	4.53255	0.0506133	1	5.06133	0.0476363	1	4.76363	0.0729751	1	7.29751	0.0569241	0.999999	5.69241	0.0388036	1	3.88036	0.0532668	1	5.32668	0.0596552	1	5.96552	0.0594268	1	5.94267	0.0859538	1	8.59538	0.0776629	1	7.76629	0.048528	1
k__Bacteria;p__Firmicutes;c__Clostridia;o__Clostridiales;f__[Mogibacteriaceae];g__	0.273164	0.445429	0.0529867		0.307379	0.0927456	0.363288	0.139985	0.00274693	1	0.274693	0.00363027	1	0.363027	0.00214855	1	0.214855	0.00234871	1	0.234871	0.00475158	1	0.475158	0.00338419	1	0.338419	0.00237126	0.999999	0.237126	0.00168624	1	0.168624	0.00443535	1	0.443535	0.00350047	1	0.350047	0.00281514	1	0.281514	0.00513157	1	0.513157	0.00262967	1	0.262967	0.00200074	1
k__Bacteria;p__Firmicutes;c__Clostridia;o__Clostridiales;f__[Mogibacteriaceae];g__Mogibacterium	0.103174	0.230548	0.0696404		0.264084	0.141997	0.356359	0.192637	0.00144165	1	0.144165	0.00374404	1	0.374404	0.00113694	1	0.113694	0.00252269	1	0.252269	0.00125676	1	0.125676	0.00422556	1	0.422556	0.0052865	0.999999	0.528651	0.00194721	1	0.194721	0.00400887	1	0.400887	0.00358457	1	0.358457	0.00397136	1	0.397136	0.00537593	1	0.537593	0.00177816	1	0.177816	0.0019806	1
k__Bacteria;p__Firmicutes;c__Clostridia;o__Clostridiales;f__Christensenellaceae;g__	0.0460508	0.130237	0.092747		0.123824	0.0960907	0.191601	0.115432	0.00362361	1	0.362361	0.00100324	1	0.100324	0.000438663	1	0.0438663	0.00147882	1	0.147882	0.000258238	1	0.0258238	0.00127141	1	0.127141	0.00110194	0.999999	0.110194	0.000542005	1	0.0542005	0.00204708	1	0.204708	0.000409965	1	0.0409965	0.000703785	1	0.0703785	0.00398613	1	0.398613	0.00117709	1	0.117709	0.00122193	1
k__Bacteria;p__Firmicutes;c__Clostridia;o__Clostridiales;f__Clostridiaceae;g__	0.115611	0.249115	0.0560379		0.933801	2.20609	0.163224	0.0804636	0.00338983	1	0.338983	0.00285457	1	0.285457	0.0748324	1	7.48323	0.00108737	1	0.108737	0.0761113	1	7.61113	0.00373944	1	0.373944	0.00196675	0.999999	0.196675	0.000722674	1	0.0722674	0.000682361	1	0.0682361	0.00243877	1	0.243877	0.0024058	1	0.24058	0.00227561	1	0.227561	0.00220391	1	0.220391	0.00130249	1
k__Bacteria;p__Firmicutes;c__Clostridia;o__Clostridiales;f__Clostridiaceae;g__Clostridium	0.0560515	0.153717	0.115664		0.287313	0.167599	0.192537	0.0751748	0.00325346	1	0.325346	0.00193408	1	0.193408	0.00766318	1	0.766318	0.00213124	1	0.213124	0.00647316	1	0.647316	0.00338419	1	0.338419	0.00265023	0.999999	0.265023	0.00285055	1	0.285055	0.00183384	1	0.183385	0.00186061	1	0.186061	0.00403599	1	0.403599	0.000763627	1	0.0763627	0.00280498	1	0.280498	0.00205445	1
k__Bacteria;p__Firmicutes;c__Clostridia;o__Clostridiales;f__Dehalobacteriaceae;g__	0.000505474	0.00315486	0.113611		0.00675501	0.0131696	0	0	0	1	0	0.000279252	1	0.0279252	8.95e-06	1	0.000895	0	1	0	0	1	0	0	1	0	0	0.999999	0	0	1	0	8.53e-05	1	0.00853	0.000168191	1	0.0168191	0	1	0	0.000549811	1	0.0549811	7.51e-05	1	0.00751	6.71e-06	1
k__Bacteria;p__Firmicutes;c__Clostridia;o__Clostridiales;f__Eubacteriaceae;g__Anaerofustis	0.207162	0.364041	0.0331929		0.00532948	0.00711052	0.00801805	0.00739932	2.92e-05	1	0.00292	0.000103427	1	0.0103427	0	1	0	0	1	0	0	1	0	0	1	0	0.000139486	0.999999	0.0139486	0.000220817	1	0.0220817	0.000127943	1	0.0127943	4.2e-05	1	0.0042	0	1	0	0.000152725	1	0.0152725	0	1	0	0	1
k__Bacteria;p__Firmicutes;c__Clostridia;o__Clostridiales;f__Eubacteriaceae;g__Garciella	0.000251348	0.00181976	0.24362		0	0	0.00751565	0.00948338	0	1	0	0	1	0	0	1	0	0	1	0	0	1	0	0	1	0	0	0.999999	0	0	1	0	0	1	0	0	1	0	0	1	0	0	1	0	0	1	0	0	1
k__Bacteria;p__Firmicutes;c__Clostridia;o__Clostridiales;f__Eubacteriaceae;g__Pseudoramibacter_Eubacterium	0.713241	0.787174	0.0128946		0.0177653	0.0297895	0.0126492	0.00966406	0	1	0	0	1	0	0	1	0	0.000202975	1	0.0202975	0.00136005	1	0.136005	0.000280458	1	0.0280458	0.000278971	0.999999	0.0278971	4.01e-05	1	0.00401	0	1	0	0.00027331	1	0.027331	0.00043807	1	0.043807	4.58e-05	1	0.00458	0	1	0	0.000127564	1
k__Bacteria;p__Firmicutes;c__Clostridia;o__Clostridiales;f__Lachnospiraceae;g__	0.613028	0.706739	0.000464198		2.37269	0.68054	2.40189	0.673672	0.0238262	1	2.38262	0.0178618	1	1.78618	0.0101609	1	1.01609	0.0193261	1	1.93261	0.0155287	1	1.55287	0.0297098	1	2.97098	0.0258327	0.999999	2.58327	0.0266988	1	2.66988	0.0334783	1	3.34784	0.0213077	1	2.13077	0.0338894	1	3.38894	0.0363028	1	3.63028	0.0319567	1	3.19567	0.0173151	1
k__Bacteria;p__Firmicutes;c__Clostridia;o__Clostridiales;f__Lachnospiraceae;g__Anaerostipes	0.325403	0.494941	0.000100394		0.151537	0.148558	0.1491	0.0842417	0.000681862	1	0.0681862	0.000920496	1	0.0920496	0.0015398	1	0.15398	0.000623423	1	0.0623423	0.00265124	1	0.265124	0.00222496	1	0.222496	0.0004882	0.999999	0.04882	0.0007026	1	0.07026	0.00554418	1	0.554419	0.000483549	1	0.0483549	0.000344711	1	0.0344711	0.0025047	1	0.25047	0.00190338	1	0.190338	0.000355836	1
k__Bacteria;p__Firmicutes;c__Clostridia;o__Clostridiales;f__Lachnospiraceae;g__Blautia	0.0114459	0.046038	0.179483		0.0679274	0.0408027	0.113497	0.0558189	0.000340931	1	0.0340931	0.000320622	1	0.0320622	0.000358092	1	0.0358092	0.000347957	1	0.0347957	0.000275454	1	0.0275454	0.000317852	1	0.0317852	0.000822965	0.999999	0.0822965	0.000341263	1	0.0341263	0.000682361	1	0.0682361	0.00097761	1	0.097761	0.000825871	1	0.0825871	0.00183271	1	0.18327	0.00125222	1	0.125222	0.000375978	1
k__Bacteria;p__Firmicutes;c__Clostridia;o__Clostridiales;f__Lachnospiraceae;g__Butyrivibrio	0.00589506	0.0260245	0.184103		1.7945	0.648971	2.84086	1.43002	0.0213131	1	2.13131	0.0146038	1	1.46038	0.00939993	1	0.939992	0.0158176	1	1.58176	0.0163034	1	1.63034	0.0222309	1	2.22309	0.0193048	0.999999	1.93048	0.0145739	1	1.45739	0.0229444	1	2.29444	0.0147798	1	1.47798	0.0161727	1	1.61727	0.0407624	1	4.07624	0.018007	1	1.8007	0.0109571	1
k__Bacteria;p__Firmicutes;c__Clostridia;o__Clostridiales;f__Lachnospiraceae;g__Coprococcus	0.129199	0.271918	0.0893052		0.595255	0.308138	0.441986	0.151331	0.0112507	1	1.12507	0.005916	1	0.5916	0.0125511	1	1.25511	0.00265317	1	0.265317	0.00983025	1	0.983025	0.00641313	1	0.641313	0.00333371	0.999999	0.333371	0.00507879	1	0.507879	0.00166325	1	0.166326	0.0028172	1	0.28172	0.00737538	1	0.737538	0.00314614	1	0.314614	0.00593554	1	0.593554	0.00547853	1
k__Bacteria;p__Firmicutes;c__Clostridia;o__Clostridiales;f__Lachnospiraceae;g__Moryella	0.0814998	0.204881	0.0341827		0.442261	0.343853	0.601573	0.493246	0.002406	1	0.2406	0.00404398	1	0.404398	0.00159351	1	0.159351	0.0016528	1	0.16528	0.00197982	1	0.197982	0.00244933	1	0.244933	0.00737879	0.999999	0.737879	0.0105992	1	1.05992	0.0078898	1	0.78898	0.00420477	1	0.420477	0.00354047	1	0.354047	0.0142493	1	1.42493	0.00305542	1	0.305542	0.00161133	1
k__Bacteria;p__Firmicutes;c__Clostridia;o__Clostridiales;f__Lachnospiraceae;g__Oribacterium	8.3225e-05	0.000886101	0.0571973		0.0103242	0.011362	0.00429436	0.0130939	0.00010715	1	0.010715	0.000124112	1	0.0124112	0.00011638	1	0.011638	1.45e-05	1	0.00145	0.000103295	1	0.0103295	0.000224366	1	0.0224366	6.97e-05	0.999999	0.00697	0.000120446	1	0.0120446	0.000511771	1	0.0511771	3.15e-05	1	0.00315	5.75e-05	1	0.00575	0.000167998	1	0.0167998	2.5e-05	1	0.0025	0	1
k__Bacteria;p__Firmicutes;c__Clostridia;o__Clostridiales;f__Lachnospiraceae;g__Pseudobutyrivibrio	0.977584	0.99406	0.000175893		0.0641866	0.0372599	0.0651084	0.0318678	0.000701344	1	0.0701344	0.000341308	1	0.0341308	0.000492377	1	0.0492377	0.000898889	1	0.0898889	6.89e-05	1	0.00689	0.000785282	1	0.0785282	0.000725325	0.999999	0.0725325	0.000461708	1	0.0461708	0.000127943	1	0.0127943	0.000883002	1	0.0883002	0.000840234	1	0.0840234	0.00100799	1	0.100799	0.00115204	1	0.115205	0.000281983	1
k__Bacteria;p__Firmicutes;c__Clostridia;o__Clostridiales;f__Lachnospiraceae;g__Roseburia	0.00183591	0.0103844	0.0649339		0.0625276	0.158959	0.00247962	0.00547872	0.000448081	1	0.0448081	9.31e-05	1	0.00931	0.00023276	1	0.023276	1.45e-05	1	0.00145	0.00139448	1	0.139448	0.00114053	1	0.114053	0	0.999999	0	0	1	0	0	1	0	4.2e-05	1	0.0042	7.18e-05	1	0.00718	0.000213816	1	0.0213816	2.5e-05	1	0.0025	2.01e-05	1
k__Bacteria;p__Firmicutes;c__Clostridia;o__Clostridiales;f__Lachnospiraceae;g__Shuttleworthia	0.0971971	0.225547	0.0868986		0.0637251	0.0871188	0.0238297	0.0242383	0.000837717	1	0.0837717	0.000848097	1	0.0848097	0.00159351	1	0.159351	7.25e-05	1	0.00725	0.00397686	1	0.397686	0.000673098	1	0.0673098	0.00019528	0.999999	0.019528	6.02e-05	1	0.00602	0	1	0	0.000136655	1	0.0136655	0.000596063	1	0.0596063	0.000167998	1	0.0167998	0	1	0	0.000772097	1
k__Bacteria;p__Firmicutes;c__Clostridia;o__Clostridiales;f__Lachnospiraceae;Other	0.109181	0.240997	0.00879812		0.0208455	0.0327151	0.0259198	0.0189997	0.000116891	1	0.0116891	1.03e-05	1	0.00103	3.58e-05	1	0.00358	0.000130484	1	0.0130484	0	1	0	0.00151447	1	0.151447	5.58e-05	0.999999	0.00558	0.00014052	1	0.014052	4.26e-05	1	0.00426	9.46e-05	1	0.00946	0.000545793	1	0.0545793	0.000290178	1	0.0290178	0.0002254	1	0.02254	0.000288697	1
k__Bacteria;p__Firmicutes;c__Clostridia;o__Clostridiales;f__Peptostreptococcaceae;g__	0.151657	0.308427	0.104305		0.0176852	0.0146534	0.0318317	0.0255982	0.000165595	1	0.0165595	0.000134454	1	0.0134454	6.27e-05	1	0.00627	0.00015948	1	0.015948	8.61e-05	1	0.00861	0.000149577	1	0.0149577	0	0.999999	0	4.01e-05	1	0.00401	4.26e-05	1	0.00426	0.000126143	1	0.0126143	0.000323167	1	0.0323167	0.000259633	1	0.0259633	0.000601067	1	0.0601067	0	1
k__Bacteria;p__Firmicutes;c__Clostridia;o__Clostridiales;f__Peptostreptococcaceae;g__Peptostreptococcus	0.0236161	0.0777185	0.0675364		0.00413657	0.00575476	0.00166105	0.00292058	3.9e-05	1	0.0039	1.03e-05	1	0.00103	0.000107428	1	0.0107428	2.9e-05	1	0.0029	6.89e-05	1	0.00689	1.87e-05	1	0.00187	2.79e-05	0.999999	0.00279	0	1	0	0.000255885	1	0.0255885	1.05e-05	1	0.00105	0	1	0	6.11e-05	1	0.00611	0	1	0	1.34e-05	1
k__Bacteria;p__Firmicutes;c__Clostridia;o__Clostridiales;f__Ruminococcaceae;g__	0.0460508	0.132305	0.0721907		3.94464	1.04369	4.64493	1.44414	0.0367914	1	3.67913	0.0279665	1	2.79665	0.0218974	1	2.18973	0.0289819	1	2.89819	0.0237407	1	2.37407	0.039021	1	3.9021	0.0415249	0.999999	4.15249	0.0459299	1	4.593	0.0649522	1	6.49523	0.0388731	1	3.88731	0.050177	1	5.0177	0.0520335	1	5.20335	0.0425505	1	4.25505	0.033744	1
k__Bacteria;p__Firmicutes;c__Clostridia;o__Clostridiales;f__Ruminococcaceae;g__Oscillospira	0.325403	0.490816	0.0361689		0.110887	0.0358756	0.128925	0.0555984	0.000896162	1	0.0896162	0.00121009	1	0.121009	0.000599805	1	0.0599805	0.000971381	1	0.0971381	0.00194539	1	0.194539	0.00106574	1	0.106574	0.00119958	0.999999	0.119958	0.000943491	1	0.0943491	0.00123678	1	0.123678	0.00131399	1	0.131399	0.00133576	1	0.133576	0.00206179	1	0.206179	0.0006762	1	0.06762	0.00106751	1
k__Bacteria;p__Firmicutes;c__Clostridia;o__Clostridiales;f__Ruminococcaceae;g__Ruminococcus	0.482405	0.610597	0.000292529		11.6345	5.64908	11.8099	4.50915	0.0880382	1	8.80382	0.0643313	1	6.43313	0.135538	1	13.5538	0.0771595	1	7.71595	0.0774197	1	7.74197	0.131927	1	13.1927	0.126262	0.999999	12.6262	0.057573	1	5.7573	0.273755	1	27.3755	0.132324	1	13.2324	0.0743499	1	7.43499	0.260855	1	26.0855	0.0793909	1	7.93909	0.07962	1
k__Bacteria;p__Firmicutes;c__Clostridia;o__Clostridiales;f__Ruminococcaceae;Other	0.854831	0.920978	0.025573		0.169688	0.655371	0.0175367	0.0156583	8.77e-05	1	0.00877	7.24e-05	1	0.00724	0.000859422	1	0.0859422	0.00015948	1	0.015948	0.0302483	1	3.02483	1.87e-05	1	0.00187	0.000223177	0.999999	0.0223177	0.000180668	1	0.0180668	0.000298533	1	0.0298533	0	1	0	0.000150811	1	0.0150811	0.000656719	1	0.0656719	5.01e-05	1	0.00501	0	1
k__Bacteria;p__Firmicutes;c__Clostridia;o__Clostridiales;f__Syntrophomonadaceae;g__Syntrophomonas	0.146725	0.301786	0.0802965		0.0008165	0.00201012	0.00437879	0.00838359	0	1	0	1.03e-05	1	0.00103	0	1	0	7.25e-05	1	0.00725	0	1	0	0	1	0	0	0.999999	0	2.01e-05	1	0.00201	0	1	0	0	1	0	0	1	0	0	1	0	0	1	0	6.04e-05	1
k__Bacteria;p__Firmicutes;c__Clostridia;o__Clostridiales;f__Veillonellaceae;g__	0.910514	0.952619	0.0139351		0.704116	0.516623	0.606199	0.258789	0.00461718	1	0.461718	0.00420946	1	0.420946	0.00633824	1	0.633823	0.0101053	1	1.01053	0.0203319	1	2.03319	0.00377683	1	0.377683	0.00517492	0.999999	0.517492	0.00582154	1	0.582154	0.00558683	1	0.558683	0.0020288	1	0.20288	0.00866087	1	0.866087	0.00505521	1	0.505521	0.00711263	1	0.711263	0.00735171	1
k__Bacteria;p__Firmicutes;c__Clostridia;o__Clostridiales;f__Veillonellaceae;g__Acidaminococcus	8.60819e-05	0.000865601	0.0490788		0.0469727	0.132264	0.00383594	0.00863232	0.0002143	1	0.02143	0.000144797	1	0.0144797	0.000268569	1	0.0268569	5.8e-05	1	0.0058	0.00619771	1	0.619771	0.000317852	1	0.0317852	9.76e-05	0.999999	0.00976001	0.000120446	1	0.0120446	4.26e-05	1	0.00426	2.1e-05	1	0.0021	7.18e-06	1	0.000718	0.000671992	1	0.0671992	0.000350622	1	0.0350622	0.00012085	1
k__Bacteria;p__Firmicutes;c__Clostridia;o__Clostridiales;f__Veillonellaceae;g__Anaerovibrio	0.0156752	0.0579023	0.179223		0.079297	0.0504545	0.142812	0.0824308	0.000243522	1	0.0243522	0.000651587	1	0.0651587	0.00137866	1	0.137866	0.00124685	1	0.124685	3.44e-05	1	0.00344	0.00072919	1	0.072919	0.000892708	0.999999	0.0892708	0.00134498	1	0.134498	8.53e-05	1	0.00853	0.000157679	1	0.0157679	0.00160147	1	0.160147	0.000320723	1	0.0320723	0.000475845	1	0.0475845	0.00111451	1
k__Bacteria;p__Firmicutes;c__Clostridia;o__Clostridiales;f__Veillonellaceae;g__Dialister	0.000341508	0.00228937	0.220146		0.0155066	0.0153617	0.00321775	0.00509306	6.82e-05	1	0.00682	0.000165482	1	0.0165482	2.69e-05	1	0.00269	7.25e-05	1	0.00725	0.000258238	1	0.0258238	0.000373944	1	0.0373944	5.58e-05	0.999999	0.00558	8.03e-05	1	0.00803	0.000639713	1	0.0639713	0.000136655	1	0.0136655	0	1	0	0.000137453	1	0.0137453	0.000100178	1	0.0100178	0.000134278	1
k__Bacteria;p__Firmicutes;c__Clostridia;o__Clostridiales;f__Veillonellaceae;g__Megasphaera	0.000455832	0.00294663	0.0356573		0.0949185	0.312049	0.00882969	0.0169731	0.000224041	1	0.0224041	0.000393021	1	0.0393021	0.000187999	1	0.0187999	0.000115986	1	0.0115986	0.0145302	1	1.45302	0.000373944	1	0.0373944	0.000320817	0.999999	0.0320817	0.000602228	1	0.0602228	0.00017059	1	0.017059	0.000168191	1	0.0168191	3.59e-05	1	0.00359	0.000351268	1	0.0351268	0.0006762	1	0.06762	9.4e-05	1
k__Bacteria;p__Firmicutes;c__Clostridia;o__Clostridiales;f__Veillonellaceae;g__Mitsuokella	0.821973	0.890881	0.0139579		0.0149332	0.0178781	0.0211994	0.0329548	9.74e-05	1	0.00974	9.31e-05	1	0.00931	0.000214855	1	0.0214855	1.45e-05	1	0.00145	0.000654202	1	0.0654202	0.000149577	1	0.0149577	4.18e-05	0.999999	0.00418	0.000542005	1	0.0542005	0	1	0	0	1	0	1.44e-05	1	0.00144	0.00012218	1	0.012218	5.01e-05	1	0.00501	3.36e-05	1
k__Bacteria;p__Firmicutes;c__Clostridia;o__Clostridiales;f__Veillonellaceae;g__Selenomonas	1	1	0.0021656		0.757751	0.344959	0.794436	0.439016	0.00913696	1	0.913696	0.00518167	1	0.518167	0.0087106	1	0.87106	0.00967031	1	0.967031	0.00452777	1	0.452777	0.00536609	1	0.536609	0.00669531	0.999999	0.669531	0.0157784	1	1.57784	0.0034118	1	0.341181	0.00150321	1	0.150321	0.00829461	1	0.829461	0.00229088	1	0.229088	0.00543465	1	0.543465	0.0118232	1
k__Bacteria;p__Firmicutes;c__Clostridia;o__Clostridiales;f__Veillonellaceae;g__Succiniclasticum	0.00317522	0.0159643	0.205779		2.54453	0.841957	1.86225	0.418542	0.0339178	1	3.39178	0.0349065	1	3.49065	0.0214408	1	2.14408	0.024009	1	2.4009	0.0325207	1	3.25208	0.0166779	1	1.66779	0.0164872	0.999999	1.64872	0.0223025	1	2.23025	0.00882804	1	0.882805	0.0219804	1	2.19804	0.0211997	1	2.11997	0.0291858	1	2.91858	0.0453305	1	4.53305	0.0304341	1
k__Bacteria;p__Firmicutes;c__Clostridia;o__Clostridiales;f__Veillonellaceae;g__Veillonella	3.19248e-05	0.000481533	0.187093		0.267006	0.185749	0.0867894	0.189863	0.00292227	1	0.292227	0.002958	1	0.2958	0.00113694	1	0.113694	0.00178328	1	0.178328	0.00277175	1	0.277175	0.00366465	1	0.366465	0.00170172	0.999999	0.170172	0.00479775	1	0.479775	0.00929717	1	0.929717	0.00111426	1	0.111427	0.000574519	1	0.0574519	0.00285596	1	0.285596	0.00375667	1	0.375667	0.00143677	1
k__Bacteria;p__Firmicutes;c__Clostridia;o__Clostridiales;Other;Other	0.0305017	0.0985859	0.0597578		0.166303	0.195559	0.082812	0.126452	0.00397428	1	0.397428	0.00242018	1	0.242018	0.00307064	1	0.307064	0.00120335	1	0.120335	0.00189374	1	0.189374	0.00575873	1	0.575873	0.000237125	0.999999	0.0237125	0.00028104	1	0.028104	4.26e-05	1	0.00426	0.000189215	1	0.0189215	0.000287259	1	0.0287259	0.000442904	1	0.0442904	0.000626111	1	0.0626111	0.00625063	1
k__Bacteria;p__Firmicutes;c__Erysipelotrichi;o__Erysipelotrichales;f__Erysipelotrichaceae;g__	0.0116746	0.045937	0.125345		0.00622494	0.00906866	0.0157104	0.0153426	0.000263004	1	0.0263004	0	1	0	8.95e-05	1	0.00895	0	1	0	5.16e-05	1	0.00516	0.000299155	1	0.0299155	0	0.999999	0	0	1	0	0	1	0	0	1	0	5.75e-05	1	0.00575	0	1	0	0.0002254	1	0.02254	6.71e-06	1
k__Bacteria;p__Firmicutes;c__Erysipelotrichi;o__Erysipelotrichales;f__Erysipelotrichaceae;g__[Eubacterium]	0.122101	0.260003	0.00181265		0.0178221	0.0423383	0.0150996	0.0143585	0.000642899	1	0.0642899	7.24e-05	1	0.00724	0.000107428	1	0.0107428	0	1	0	0.00185931	1	0.185931	5.61e-05	1	0.00561	2.79e-05	0.999999	0.00279	0	1	0	0	1	0	0	1	0	0	1	0	0	1	0	0	1	0	0.000127564	1
k__Bacteria;p__Firmicutes;c__Erysipelotrichi;o__Erysipelotrichales;f__Erysipelotrichaceae;g__Bulleidia	0.00199663	0.0109512	0.272552		0.111706	0.0566477	0.19881	0.0837074	0.00150984	1	0.150984	0.000848097	1	0.0848097	0.000626662	1	0.0626662	0.000492939	1	0.0492939	0.00115346	1	0.115346	0.000953556	1	0.0953556	0.00111589	0.999999	0.111589	0.000782897	1	0.0782897	0.000682361	1	0.0682361	0.000714811	1	0.0714811	0.00118494	1	0.118494	0.00215343	1	0.215343	0.00232913	1	0.232913	0.000637819	1
k__Bacteria;p__Firmicutes;c__Erysipelotrichi;o__Erysipelotrichales;f__Erysipelotrichaceae;g__Catenibacterium	0.0597631	0.16145	0.0734643		0.408328	0.736318	0.106903	0.13015	0.00181181	1	0.181181	0.000361993	1	0.0361993	0.0019158	1	0.191579	0.000101488	1	0.0101488	0.00280618	1	0.280618	0.0186411	1	1.86411	5.58e-05	0.999999	0.00558	0.000461708	1	0.0461708	0.000597066	1	0.0597066	0.000136655	1	0.0136655	0.00193182	1	0.193182	0.000641447	1	0.0641447	0.00177816	1	0.177816	0.000778811	1
k__Bacteria;p__Firmicutes;c__Erysipelotrichi;o__Erysipelotrichales;f__Erysipelotrichaceae;g__Holdemania	0.49202	0.618442	0.0222827		0.00409979	0.00510764	0.00276192	0.0035797	8.77e-05	1	0.00877	0	1	0	5.37e-05	1	0.00537	0	1	0	6.89e-05	1	0.00689	0.000186972	1	0.0186972	0.000139486	0.999999	0.0139486	0	1	0	0	1	0	7.36e-05	1	0.00736	0	1	0	6.11e-05	1	0.00611	0	1	0	2.01e-05	1
k__Bacteria;p__Firmicutes;c__Erysipelotrichi;o__Erysipelotrichales;f__Erysipelotrichaceae;g__L7A_E11	0.000208178	0.00163827	0.356547		0.0463207	0.0235684	0.0939985	0.0389752	0.000584454	1	0.0584454	0.000651587	1	0.0651587	0.000599805	1	0.0599805	0.00015948	1	0.015948	0.000344317	1	0.0344317	0.000430035	1	0.0430035	0.000627685	0.999999	0.0627685	0.000662451	1	0.0662451	0.000639713	1	0.0639713	0.000168191	1	0.0168191	0.000294441	1	0.0294441	0.000946897	1	0.0946897	0.000851511	1	0.0851511	0.000228272	1
k__Bacteria;p__Firmicutes;c__Erysipelotrichi;o__Erysipelotrichales;f__Erysipelotrichaceae;g__p-75-a5	0.177439	0.331097	0.0299836		0.0542921	0.0301639	0.0636449	0.0222149	0.000827976	1	0.0827976	0.000403363	1	0.0403363	0.00011638	1	0.011638	0.000391452	1	0.0391452	0.000292669	1	0.0292669	0.000897465	1	0.0897465	0.000613737	0.999999	0.0613737	0.000542005	1	0.0542005	0.00115148	1	0.115148	0.000578156	1	0.0578156	0.000394982	1	0.0394982	0.00116071	1	0.116071	0.000726289	1	0.0726289	0.000214844	1
k__Bacteria;p__Firmicutes;c__Erysipelotrichi;o__Erysipelotrichales;f__Erysipelotrichaceae;g__PSB-M-3	0.0145956	0.0550377	0.0954694		0.000700055	0.00263847	0.0028142	0.00379326	1.95e-05	1	0.00195	0	1	0	0	1	0	0	1	0	0.000120511	1	0.0120511	0	1	0	0	0.999999	0	0	1	0	0	1	0	0	1	0	0	1	0	0	1	0	0	1	0	0	1
k__Bacteria;p__Firmicutes;c__Erysipelotrichi;o__Erysipelotrichales;f__Erysipelotrichaceae;g__RFN20	0.115611	0.252116	0.030743		0.345996	0.207613	0.277182	0.176602	0.00312683	1	0.312683	0.00217196	1	0.217196	0.00189789	1	0.189789	0.00336359	1	0.336359	0.00278897	1	0.278897	0.00235585	1	0.235584	0.00318027	0.999999	0.318027	0.0049182	1	0.49182	0.00379563	1	0.379563	0.0023757	1	0.23757	0.0112677	1	1.12677	0.00083999	1	0.083999	0.00200356	1	0.200356	0.00380677	1
k__Bacteria;p__Firmicutes;c__Erysipelotrichi;o__Erysipelotrichales;f__Erysipelotrichaceae;g__Sharpea	2.60474e-05	0.000471458	0.068949		0.232941	0.583674	0.0053493	0.00927258	0.000321449	1	0.0321449	0.000217196	1	0.0217196	0.000841517	1	0.0841517	0.000144982	1	0.0144982	0.0262714	1	2.62714	0.00581482	1	0.581482	1.39e-05	0.999999	0.00139	0.000301114	1	0.0301114	0.000426476	1	0.0426476	6.31e-05	1	0.00631	5.03e-05	1	0.00503	0.000442904	1	0.0442904	0.00107691	1	0.107691	0.000114136	1
k__Bacteria;p__Fusobacteria;c__Fusobacteriia;o__Fusobacteriales;f__Fusobacteriaceae;g__Fusobacterium	0.000220715	0.00166456	0.294291		0.0323487	0.0203272	0.00946694	0.0144541	0.000409117	1	0.0409117	0.00035165	1	0.035165	0.000134285	1	0.0134285	0.000144982	1	0.0144982	0.000344317	1	0.0344317	0.000579613	1	0.0579613	0.000460302	0.999999	0.0460302	0.000521931	1	0.0521931	0.000767656	1	0.0767656	0.000147167	1	0.0147167	2.87e-05	1	0.00287	0.000290178	1	0.0290178	0.000776378	1	0.0776378	0.000201417	1
k__Bacteria;p__Fusobacteria;c__Fusobacteriia;o__Fusobacteriales;f__Leptotrichiaceae;g__Leptotrichia	6.94385e-05	0.000785523	0.285811		0.0305756	0.0158725	0.00904062	0.0181405	0.000155854	1	0.0155854	0.00031028	1	0.031028	0.000143237	1	0.0143237	0.000188477	1	0.0188477	0.000533691	1	0.0533691	0.000430035	1	0.0430035	0.00019528	0.999999	0.019528	0.00042156	1	0.042156	0.000597066	1	0.0597066	8.41e-05	1	0.00841	9.34e-05	1	0.00934	0.000488721	1	0.0488721	0.000400711	1	0.0400711	0.000134278	1
k__Bacteria;p__Lentisphaerae;c__[Lentisphaeria];o__Victivallales;f__Victivallaceae;g__	0.383717	0.546872	0.0425291		0.0318836	0.0236814	0.0447403	0.0363051	0.000224041	1	0.0224041	0.000103427	1	0.0103427	0.000205903	1	0.0205903	0.000202975	1	0.0202975	0.000120511	1	0.0120511	0.00046743	1	0.046743	0.000822965	0.999999	0.0822965	0.000220817	1	0.0220817	0	1	0	0.000388941	1	0.0388941	0.000718148	1	0.0718148	0	1	0	0.000150267	1	0.0150267	0.000375978	1
k__Bacteria;p__Lentisphaerae;c__[Lentisphaeria];o__Z20;f__R4-45B;g__	0.000208178	0.00171274	0.343235		0.0952168	0.0590307	0.210608	0.0969406	0	1	0	0.000568846	1	0.0568846	0.000411806	1	0.0411806	0.000971381	1	0.0971381	0.000137727	1	0.0137727	0.000766584	1	0.0766584	0.00132511	0.999999	0.132511	0.000521931	1	0.0521931	0.00247356	1	0.247356	0.00139809	1	0.139809	0.00177383	1	0.177383	0.000458176	1	0.0458176	0.00102682	1	0.102682	0.00114807	1
k__Bacteria;p__Planctomycetes;c__Planctomycetia;o__Pirellulales;f__Pirellulaceae;g__	0.273164	0.441452	0.000324179		0.263377	0.101877	0.258676	0.155022	0.002143	1	0.2143	0.00262703	1	0.262703	0.00105637	1	0.105637	0.00278366	1	0.278366	0.00306442	1	0.306442	0.00301025	1	0.301025	0.0024689	0.999999	0.24689	0.00214795	1	0.214795	0.00187649	1	0.187649	0.00279617	1	0.279617	0.00537893	1	0.537893	0.00458176	1	0.458176	0.00260462	1	0.260462	0.00200074	1
k__Bacteria;p__Planctomycetes;c__Planctomycetia;o__Planctomycetales;f__Planctomycetaceae;g__Planctomyces	0.0734905	0.192779	0.0748843		0.0003855	0.00168036	0.00184474	0.00324316	0	1	0	0	1	0	0	1	0	0	1	0	0	1	0	0	1	0	0	0.999999	0	0	1	0	0	1	0	0	1	0	0	1	0	0	1	0	0	1	0	0	1
k__Bacteria;p__Proteobacteria;c__Alphaproteobacteria;o__;f__;g__	0.368563	0.53368	0.0458041		0.0398993	0.0274487	0.0598619	0.0588573	0.00054549	1	0.054549	0.000424049	1	0.0424049	0.000286474	1	0.0286474	0.000318961	1	0.0318961	0.00091244	1	0.091244	0.00059831	1	0.059831	0.000543994	0.999999	0.0543994	0.000401485	1	0.0401485	0	1	0	6.31e-05	1	0.00631	0.000473978	1	0.0473978	0	1	0	0.000175311	1	0.0175311	0.000154419	1
k__Bacteria;p__Proteobacteria;c__Alphaproteobacteria;o__Caulobacterales;f__Caulobacteraceae;g__Mycoplana	0.66044	0.737899	0.00227116		0.00148848	0.00299894	0.00184343	0.00434932	3.9e-05	1	0.0039	2.07e-05	1	0.00207	0	1	0	0	1	0	0.000103295	1	0.0103295	9.35e-05	1	0.00935	0	0.999999	0	0	1	0	0	1	0	0	1	0	0	1	0	0	1	0	0	1	0	0	1
k__Bacteria;p__Proteobacteria;c__Alphaproteobacteria;o__RF32;f__;g__	0.0196955	0.067262	0.0940423		0.127545	0.110278	0.203957	0.126665	0.000730567	1	0.0730567	0.00137557	1	0.137557	0.00479844	1	0.479844	0.000434947	1	0.0434947	0.000774713	1	0.0774713	0.000878767	1	0.0878767	0.00135301	0.999999	0.135301	0.00383419	1	0.383419	0.000810304	1	0.0810304	0.000630716	1	0.0630716	0.00127112	1	0.127112	0.000335996	1	0.0335996	0.000350622	1	0.0350622	0.00123536	1
k__Bacteria;p__Proteobacteria;c__Alphaproteobacteria;o__Rhizobiales;f__Beijerinckiaceae;g__Chelatococcus	0.177296	0.337796	0.0299589		0.00281646	0.00559216	0.00481123	0.00575788	0	1	0	0	1	0	0	1	0	0	1	0	0.000223806	1	0.0223806	0	1	0	0.000139486	0.999999	0.0139486	2.01e-05	1	0.00201	0	1	0	5.26e-05	1	0.00526	0	1	0	0	1	0	0	1	0	0	1
k__Bacteria;p__Proteobacteria;c__Alphaproteobacteria;o__Rhizobiales;f__Brucellaceae;g__Ochrobactrum	0.56808	0.672043	0.00275585		0.00127526	0.00404933	0.00165579	0.00310028	0	1	0	0	1	0	0	1	0	0	1	0	0	1	0	0	1	0	0.000181331	0.999999	0.0181331	0	1	0	0	1	0	1.05e-05	1	0.00105	0	1	0	0	1	0	0	1	0	0	1
k__Bacteria;p__Proteobacteria;c__Alphaproteobacteria;o__Rhizobiales;f__Phyllobacteriaceae;g__	0.177204	0.341212	0.0104413		0.00482416	0.00839243	0.00643068	0.0071622	0	1	0	0	1	0	0	1	0	0	1	0	0	1	0	0	1	0	0	0.999999	0	0.000200743	1	0.0200743	0.000298533	1	0.0298533	1.05e-05	1	0.00105	1.44e-05	1	0.00144	0	1	0	0	1	0	2.69e-05	1
k__Bacteria;p__Proteobacteria;c__Alphaproteobacteria;o__Rhizobiales;f__Phyllobacteriaceae;Other	0.0184355	0.0641697	0.134243		0.000797805	0.00264465	0.00458233	0.00632506	9.74e-06	1	0.000974	0	1	0	0	1	0	0	1	0	0.000120511	1	0.0120511	0	1	0	0	0.999999	0	0	1	0	0	1	0	0	1	0	0	1	0	0	1	0	2.5e-05	1	0.0025	0	1
k__Bacteria;p__Proteobacteria;c__Alphaproteobacteria;o__Rhodospirillales;f__Acetobacteraceae;g__Acetobacter	0.432276	0.588285	0.0405492		0.00478347	0.00569238	0.00274936	0.00401212	0.000126632	1	0.0126632	4.14e-05	1	0.00414	8.95e-06	1	0.000895	0	1	0	8.61e-05	1	0.00861	0	1	0	6.97e-05	0.999999	0.00697	0.000120446	1	0.0120446	0	1	0	0	1	0	0	1	0	0	1	0	0	1	0	0.000107422	1
k__Bacteria;p__Proteobacteria;c__Alphaproteobacteria;o__Rickettsiales;f__;g__	0.0865375	0.211666	0.0965722		0.0770913	0.0570553	0.128962	0.0973708	0.00010715	1	0.010715	0.000517133	1	0.0517133	0.000367045	1	0.0367045	0.00185577	1	0.185577	0	1	0	0.00115923	1	0.115922	0.000530045	0.999999	0.0530045	0.000782897	1	0.0782897	0.00034118	1	0.034118	0.00130348	1	0.130348	0.000294441	1	0.0294441	0.000992715	1	0.0992715	0.00132736	1	0.132736	0.00224915	1
k__Bacteria;p__Proteobacteria;c__Alphaproteobacteria;o__Rickettsiales;f__mitochondria;Other	0.480359	0.621036	0.07885		0.00998602	0.0151381	0.0032531	0.00550995	0	1	0	0	1	0	8.06e-05	1	0.00806	0	1	0	0.000327101	1	0.0327101	0.000205669	1	0.0205669	0.000446354	0.999999	0.0446354	0.000220817	1	0.0220817	0	1	0	1.05e-05	1	0.00105	0	1	0	0.000305451	1	0.0305451	0.000400711	1	0.0400711	0	1
k__Bacteria;p__Proteobacteria;c__Alphaproteobacteria;o__Sphingomonadales;f__Sphingomonadaceae;g__Sphingomonas	0.157892	0.317539	0.000957916		0.0281471	0.0442495	0.0257042	0.0336255	0	1	0	0.000393021	1	0.0393021	0	1	0	0	1	0	0	1	0	0.000878767	1	0.0878767	0.00129722	0.999999	0.129722	0	1	0	0.00136472	1	0.136472	0	1	0	0	1	0	0.000503994	1	0.0503994	0	1	0	0	1
k__Bacteria;p__Proteobacteria;c__Betaproteobacteria;o__Burkholderiales;f__Alcaligenaceae;g__Sutterella	6.36094e-08	1.15133e-05	0.152801		0.0020054	0.00363612	0.115282	0.190972	0	1	0	0	1	0	0	1	0	0	1	0	0	1	0	0.00013088	1	0.013088	8.37e-05	0.999999	0.00837	2.01e-05	1	0.00201	0	1	0	0	1	0	0	1	0	0	1	0	0	1	0	0	1
k__Bacteria;p__Proteobacteria;c__Betaproteobacteria;o__Burkholderiales;f__Alcaligenaceae;Other	0.28593	0.44615	0.0504959		0.0011569	0.00329298	6.52631e-05	0.000276888	0	1	0	0	1	0	0	1	0	0	1	0	0	1	0	0.00013088	1	0.013088	0	0.999999	0	0	1	0	0	1	0	0	1	0	0	1	0	0	1	0	0	1	0	0	1
k__Bacteria;p__Proteobacteria;c__Betaproteobacteria;o__Burkholderiales;f__Burkholderiaceae;g__Lautropia	1.26411e-06	0.000114402	0.319109		0.0602212	0.0492571	0.00840206	0.0196026	0.000301968	1	0.0301968	0.000920496	1	0.0920496	0.000384949	1	0.0384949	0.000420448	1	0.0420448	0.000878008	1	0.0878008	0.000710493	1	0.0710493	0.000348714	0.999999	0.0348714	0.000361337	1	0.0361337	0.00243091	1	0.243091	0.000304846	1	0.0304846	0.000222626	1	0.0222626	0.000274906	1	0.0274906	0.000851511	1	0.0851511	0.000375978	1
k__Bacteria;p__Proteobacteria;c__Betaproteobacteria;o__Burkholderiales;f__Comamonadaceae;g__	4.57754e-05	0.000637334	0.330539		0.00824387	0.0101065	0.0271706	0.0162649	4.87e-05	1	0.00487	0.000413706	1	0.0413706	3.58e-05	1	0.00358	1.45e-05	1	0.00145	0.000189374	1	0.0189374	0.000149577	1	0.0149577	0	0.999999	0	0.000100371	1	0.0100371	0	1	0	5.26e-05	1	0.00526	0	1	0	1.53e-05	1	0.00153	0	1	0	7.39e-05	1
k__Bacteria;p__Proteobacteria;c__Betaproteobacteria;o__Burkholderiales;f__Comamonadaceae;g__Comamonas	0.545324	0.671454	0.0467906		0.00881403	0.0150882	0.00371756	0.00563171	0.000243522	1	0.0243522	0	1	0	0	1	0	2.9e-05	1	0.0029	0.000585339	1	0.0585339	0.000168275	1	0.0168275	0	0.999999	0	0	1	0	0	1	0	3.15e-05	1	0.00315	0	1	0	0	1	0	0	1	0	9.4e-05	1
k__Bacteria;p__Proteobacteria;c__Betaproteobacteria;o__Burkholderiales;f__Comamonadaceae;g__Limnohabitans	0.634264	0.713054	0.00722893		0.00161297	0.00298471	0.00108075	0.00325139	0	1	0	0	1	0	0	1	0	0	1	0	0	1	0	0	1	0	0	0.999999	0	6.02e-05	1	0.00602	0	1	0	0	1	0	0	1	0	4.58e-05	1	0.00458	5.01e-05	1	0.00501	0	1
k__Bacteria;p__Proteobacteria;c__Betaproteobacteria;o__Burkholderiales;f__Comamonadaceae;Other	0.0162363	0.0587755	0.168287		0.013643	0.010049	0.0308242	0.025335	0.000136372	1	0.0136372	0.000206853	1	0.0206853	8.95e-05	1	0.00895	0	1	0	8.61e-05	1	0.00861	0	1	0	8.37e-05	0.999999	0.00837	0.000180668	1	0.0180668	0.00034118	1	0.034118	6.31e-05	1	0.00631	0.000323167	1	0.0323167	0.000274906	1	0.0274906	7.51e-05	1	0.00751	0.000167847	1
k__Bacteria;p__Proteobacteria;c__Betaproteobacteria;o__Burkholderiales;f__Oxalobacteraceae;g__Ralstonia	0.511949	0.634677	0.0382215		0.00698993	0.0129354	0.0249965	0.0633081	0.000116891	1	0.0116891	0.000113769	1	0.0113769	0	1	0	0	1	0	3.44e-05	1	0.00344	1.87e-05	1	0.00187	4.18e-05	0.999999	0.00418	0	1	0	0.000597066	1	0.0597066	0.000126143	1	0.0126143	0.000122085	1	0.0122085	0	1	0	0	1	0	0.000107422	1
k__Bacteria;p__Proteobacteria;c__Betaproteobacteria;o__Neisseriales;f__Neisseriaceae;g__Kingella	0.00433802	0.0206627	0.155798		0.000921205	0.00277641	0.00534934	0.00680974	0	1	0	0	1	0	0	1	0	0	1	0	0	1	0	0	1	0	8.37e-05	0.999999	0.00837	0	1	0	0	1	0	0	1	0	0.000100541	1	0.0100541	0	1	0	0	1	0	0	1
k__Bacteria;p__Proteobacteria;c__Betaproteobacteria;o__Neisseriales;f__Neisseriaceae;g__Neisseria	0.000117484	0.00111919	0.25318		0.118542	0.070576	0.0391023	0.065598	0.000964348	1	0.0964348	0.0018927	1	0.189271	0.000537139	1	0.0537139	0.000724911	1	0.0724911	0.00201425	1	0.201426	0.0013462	1	0.13462	0.000795068	0.999999	0.0795068	0.00204758	1	0.204758	0.00290003	1	0.290004	0.000840954	1	0.0840954	8.62e-05	1	0.00862	0.00102326	1	0.102326	0.00217887	1	0.217887	0.000664675	1
k__Bacteria;p__Proteobacteria;c__Betaproteobacteria;o__Rhodocyclales;f__Rhodocyclaceae;g__	0.970797	0.998376	0.00478937		0.00260883	0.00669116	0.00183212	0.00414238	0	1	0	0	1	0	0	1	0	0	1	0	0	1	0	0	1	0	0	0.999999	0	0	1	0	0	1	0	0.000252286	1	0.0252286	5.03e-05	1	0.00503	0	1	0	0	1	0	6.71e-06	1
k__Bacteria;p__Proteobacteria;c__Deltaproteobacteria;o__Desulfobacterales;f__Desulfobulbaceae;g__Desulfobulbus	0.439518	0.593677	0.0361581		0.0117928	0.012729	0.00769643	0.00766985	0.000136372	1	0.0136372	0.000289594	1	0.0289594	3.58e-05	1	0.00358	1.45e-05	1	0.00145	0.00041318	1	0.041318	0	1	0	0	0.999999	0	0.000260966	1	0.0260966	0	1	0	0.000147167	1	0.0147167	0.000157993	1	0.0157993	0	1	0	0	1	0	0	1
k__Bacteria;p__Proteobacteria;c__Deltaproteobacteria;o__Desulfovibrionales;f__Desulfovibrionaceae;g__	0.620602	0.710943	0.000188401		0.00703243	0.00940733	0.00728427	0.00891398	0	1	0	0	1	0	0	1	0	8.7e-05	1	0.0087	0	1	0	0	1	0	2.79e-05	0.999999	0.00279	0.000160594	1	0.0160594	0.000298533	1	0.0298533	0.000178703	1	0.0178703	0.000100541	1	0.0100541	0.000274906	1	0.0274906	0	1	0	0	1
k__Bacteria;p__Proteobacteria;c__Deltaproteobacteria;o__Desulfovibrionales;f__Desulfovibrionaceae;g__Desulfovibrio	0.040255	0.123494	0.145427		0.0618018	0.0296234	0.0920215	0.0427583	0.000642899	1	0.0642899	0.000424049	1	0.0424049	0.000250665	1	0.0250665	0.000376954	1	0.0376954	0.000464828	1	0.0464828	0.000972253	1	0.0972253	0.000948502	0.999999	0.0948503	0.00106394	1	0.106394	0.000895599	1	0.0895599	0.000693787	1	0.0693787	0.000201082	1	0.0201082	0.000656719	1	0.0656719	0.00115204	1	0.115205	0.000268556	1
k__Bacteria;p__Proteobacteria;c__Deltaproteobacteria;o__GMD14H09;f__;g__	0.8878	0.939718	0.00531273		0.0112678	0.012504	0.00967118	0.00895365	0	1	0	4.14e-05	1	0.00414	3.58e-05	1	0.00358	0.000275466	1	0.0275466	0.000172159	1	0.0172159	1.87e-05	1	0.00187	0	0.999999	0	4.01e-05	1	0.00401	0	1	0	0.000220751	1	0.0220751	5.03e-05	1	0.00503	7.64e-05	1	0.00764	0.000200356	1	0.0200356	0.0002417	1
k__Bacteria;p__Proteobacteria;c__Epsilonproteobacteria;o__Campylobacterales;f__Campylobacteraceae;g__Campylobacter	1.14574e-05	0.000518448	0.473458		0.0108202	0.0123328	0.0361776	0.014374	0	1	0	0	1	0	0.000143237	1	0.0143237	1.45e-05	1	0.00145	0.00049926	1	0.049926	0.000280458	1	0.0280458	0	0.999999	0	0.000120446	1	0.0120446	0	1	0	5.26e-05	1	0.00526	6.46e-05	1	0.00646	1.53e-05	1	0.00153	0.000100178	1	0.0100178	0.00012085	1
k__Bacteria;p__Proteobacteria;c__Gammaproteobacteria;o__Aeromonadales;f__Succinivibrionaceae;g__	0.368587	0.529479	0.0211737		9.86348	6.75429	11.899	7.08581	0.17443	1	17.443	0.273356	1	27.3356	0.142127	1	14.2127	0.0696059	1	6.96059	0.0623386	1	6.23386	0.0388714	1	3.88714	0.126499	0.999999	12.65	0.0519121	1	5.19121	0.00443535	1	0.443535	0.0751393	1	7.51393	0.0418034	1	4.18034	0.0265589	1	2.65589	0.136142	1	13.6142	0.108825	1
k__Bacteria;p__Proteobacteria;c__Gammaproteobacteria;o__Aeromonadales;f__Succinivibrionaceae;g__Ruminobacter	0.735988	0.802493	0.0175131		1.13596	1.16223	0.869979	0.783229	0.000672122	1	0.0672122	0.0227538	1	2.27538	0.00204113	1	0.204113	0.00382753	1	0.382753	0.00394243	1	0.394243	0.00908683	1	0.908683	0.00736484	0.999999	0.736484	0.00427582	1	0.427582	0.00217503	1	0.217503	0.0353832	1	3.53832	0.00417244	1	0.417244	0.000687264	1	0.0687264	0.0381177	1	3.81177	0.00493471	1
k__Bacteria;p__Proteobacteria;c__Gammaproteobacteria;o__Aeromonadales;f__Succinivibrionaceae;g__Succinivibrio	0.0114459	0.0470844	0.149838		0.147227	0.11511	0.286839	0.206801	3.9e-05	1	0.0039	0.000475762	1	0.0475762	0.00140551	1	0.140551	0.00107287	1	0.107287	0.000878008	1	0.0878008	0.000336549	1	0.0336549	0.00345924	0.999999	0.345924	0.00242899	1	0.242899	0.000469123	1	0.0469123	0.00353201	1	0.353201	0.00334657	1	0.334657	3.05e-05	1	0.00305	0.000525934	1	0.0525934	0.000892947	1
k__Bacteria;p__Proteobacteria;c__Gammaproteobacteria;o__Cardiobacteriales;f__Cardiobacteriaceae;g__Suttonella	0.133731	0.278223	0.0800907		0.0147745	0.0179076	0.00612653	0.0101465	0.00010715	1	0.010715	0.000227538	1	0.0227538	0.00011638	1	0.011638	0.000231971	1	0.0231971	0.000602555	1	0.0602555	0	1	0	9.76e-05	0.999999	0.00976001	0	1	0	0	1	0	0.000210239	1	0.0210239	0.000122085	1	0.0122085	0	1	0	5.01e-05	1	0.00501	0	1
k__Bacteria;p__Proteobacteria;c__Gammaproteobacteria;o__Enterobacteriales;f__Enterobacteriaceae;g__	0.162587	0.323387	0.0354664		0.0002476	0.00090125	0	0	0	1	0	0	1	0	0	1	0	0	1	0	0	1	0	0	1	0	0	0.999999	0	0	1	0	0	1	0	0	1	0	0	1	0	0	1	0	0	1	0	0	1
k__Bacteria;p__Proteobacteria;c__Gammaproteobacteria;o__Enterobacteriales;f__Enterobacteriaceae;g__Erwinia	0.90264	0.949871	0.00702916		0.00400771	0.00612691	0.00310213	0.00446034	0.000224041	1	0.0224041	0.000134454	1	0.0134454	0	1	0	0.000101488	1	0.0101488	0	1	0	1.87e-05	1	0.00187	0	0.999999	0	0	1	0	0	1	0	0	1	0	0	1	0	4.58e-05	1	0.00458	0	1	0	0	1
k__Bacteria;p__Proteobacteria;c__Gammaproteobacteria;o__Enterobacteriales;f__Enterobacteriaceae;g__Proteus	0.280063	0.448596	0.020654		0.00172053	0.00355034	0.00314377	0.00599889	2.92e-05	1	0.00292	0	1	0	0	1	0	0	1	0	3.44e-05	1	0.00344	0.000112183	1	0.0112183	0	0.999999	0	0	1	0	0	1	0	1.05e-05	1	0.00105	0	1	0	0	1	0	0	1	0	0	1
k__Bacteria;p__Proteobacteria;c__Gammaproteobacteria;o__Pasteurellales;f__Pasteurellaceae;g__Aggregatibacter	0.000258679	0.00180081	0.112741		0.016577	0.0156409	0.00615507	0.0134478	0.000311709	1	0.0311709	0.000206853	1	0.0206853	8.95e-05	1	0.00895	7.25e-05	1	0.00725	0.000120511	1	0.0120511	0.000448732	1	0.0448732	8.37e-05	0.999999	0.00837	0.00028104	1	0.028104	0.000511771	1	0.0511771	5.26e-05	1	0.00526	7.18e-06	1	0.000718	4.58e-05	1	0.00458	0.000425756	1	0.0425756	5.37e-05	1
k__Bacteria;p__Proteobacteria;c__Gammaproteobacteria;o__Pasteurellales;f__Pasteurellaceae;g__Bibersteinia	0.041071	0.123897	0.103338		0.00124192	0.00314512	0.00774158	0.0133255	0	1	0	2.07e-05	1	0.00207	0	1	0	0	1	0	0	1	0	0	1	0	0	0.999999	0	0	1	0	0	1	0	8.41e-05	1	0.00841	0.000122085	1	0.0122085	0	1	0	0	1	0	0	1
k__Bacteria;p__Proteobacteria;c__Gammaproteobacteria;o__Pasteurellales;f__Pasteurellaceae;g__Haemophilus	4.8353e-05	0.000625135	0.243767		0.067013	0.0577338	0.0149545	0.0283352	0.000448081	1	0.0448081	0.000496447	1	0.0496447	0.000161142	1	0.0161142	0.000318961	1	0.0318961	0.000809145	1	0.0809145	0.000673098	1	0.0673098	0.000334765	0.999999	0.0334765	0.000542005	1	0.0542005	0.0026868	1	0.26868	0.00037843	1	0.037843	7.9e-05	1	0.0079	0.000809445	1	0.0809445	0.0015778	1	0.15778	0.000409547	1
k__Bacteria;p__Proteobacteria;c__Gammaproteobacteria;o__Pasteurellales;f__Pasteurellaceae;Other	0.498262	0.621968	0.0507772		0.0160334	0.0175087	0.0287168	0.0349212	6.82e-05	1	0.00682	0.000186168	1	0.0186168	0	1	0	0.000376954	1	0.0376954	0.000258238	1	0.0258238	0.00013088	1	0.013088	9.76e-05	0.999999	0.00976001	6.02e-05	1	0.00602	0	1	0	0.000136655	1	0.0136655	0.000402163	1	0.0402163	0.00012218	1	0.012218	0.000751334	1	0.0751334	0.000100708	1
k__Bacteria;p__Proteobacteria;c__Gammaproteobacteria;o__Pseudomonadales;f__Moraxellaceae;g__Acinetobacter	0.550688	0.673476	0.000984564		0.00932843	0.00709571	0.00881861	0.00906904	0.000136372	1	0.0136372	0.000144797	1	0.0144797	4.48e-05	1	0.00448	0.000115986	1	0.0115986	0.000172159	1	0.0172159	0.000186972	1	0.0186972	0.000237125	0.999999	0.0237125	6.02e-05	1	0.00602	0.000127943	1	0.0127943	3.15e-05	1	0.00315	0.000172356	1	0.0172356	0.000152725	1	0.0152725	0	1	0	0.00012085	1
k__Bacteria;p__Proteobacteria;c__Gammaproteobacteria;o__Pseudomonadales;f__Moraxellaceae;g__Moraxella	0.0944653	0.222055	0.0630125		0.00064943	0.00253006	0.00627396	0.0153134	0	1	0	0	1	0	0	1	0	0.000115986	1	0.0115986	0	1	0	0	1	0	1.39e-05	0.999999	0.00139	0	1	0	0	1	0	0	1	0	0	1	0	0	1	0	0	1	0	0	1
k__Bacteria;p__Proteobacteria;c__Gammaproteobacteria;o__Pseudomonadales;f__Pseudomonadaceae;g__Pseudomonas	0.403071	0.565549	0.00483024		0.000929695	0.00306869	0.00136136	0.00312645	0	1	0	0	1	0	0	1	0	0	1	0	0	1	0	0	1	0	0	0.999999	0	0	1	0	0	1	0	0	1	0	0	1	0	0	1	0	0	1	0	3.36e-05	1
k__Bacteria;p__Proteobacteria;c__Gammaproteobacteria;o__Xanthomonadales;f__Xanthomonadaceae;Other	0.629182	0.716239	0.00633466		0.0006085	0.00149122	0.000884211	0.00194271	2.92e-05	1	0.00292	0	1	0	0	1	0	0	1	0	5.16e-05	1	0.00516	0	1	0	0	0.999999	0	0	1	0	0	1	0	0	1	0	0	1	0	0	1	0	0	1	0	0	1
k__Bacteria;p__Spirochaetes;c__MVP-15;o__PL-11B10;f__;g__	0.209894	0.365296	0.00502161		0.00910816	0.0180577	0.0118601	0.0206462	0	1	0	0	1	0	0	1	0	0	1	0	0	1	0	0	1	0	0.000753222	0.999999	0.0753222	0	1	0	0	1	0	0	1	0	0	1	0	0	1	0	0.0002254	1	0.02254	0	1
k__Bacteria;p__Spirochaetes;c__Spirochaetes;o__M2PT2-76;f__;g__	0.364873	0.532596	0.00272068		0.00965398	0.0276457	0.00742979	0.0111988	0	1	0	0	1	0	0	1	0	4.35e-05	1	0.00435	0	1	0	3.74e-05	1	0.00374	0.000125537	0.999999	0.0125537	4.01e-05	1	0.00401	0	1	0	0.000178703	1	0.0178703	0	1	0	0	1	0	0.00127727	1	0.127727	0	1
k__Bacteria;p__Spirochaetes;c__Spirochaetes;o__Spirochaetales;f__Spirochaetaceae;g__	0.482405	0.619258	0.00330151		0.0440517	0.0295852	0.0403636	0.0344156	4.87e-05	1	0.00487	0.000103427	1	0.0103427	0.000375997	1	0.0375997	0.000449445	1	0.0449445	0.000258238	1	0.0258238	0.000112183	1	0.0112183	0.000878759	0.999999	0.0878759	0.000722674	1	0.0722674	0.000852951	1	0.0852951	0.000683276	1	0.0683276	0.00110595	1	0.110595	0.00018327	1	0.018327	0.000100178	1	0.0100178	0.000389405	1
k__Bacteria;p__Spirochaetes;c__Spirochaetes;o__Spirochaetales;f__Spirochaetaceae;g__Treponema	0.0492028	0.137011	0.103595		1.92107	0.644895	1.50446	0.576545	0.0118741	1	1.18741	0.0295903	1	2.95903	0.0172869	1	1.72869	0.016064	1	1.6064	0.0225528	1	2.25528	0.0266435	1	2.66435	0.01897	0.999999	1.897	0.0155375	1	1.55375	0.00929717	1	0.929717	0.0126984	1	1.26984	0.0239431	1	2.39431	0.0221299	1	2.21299	0.0276992	1	2.76992	0.0307563	1
k__Bacteria;p__SR1;c__;o__;f__;g__	0.714911	0.784236	0.00115656		0.179511	0.129663	0.172117	0.0807121	0.00327294	1	0.327294	0.00130317	1	0.130317	0.00353616	1	0.353616	0.00104387	1	0.104387	0.0053197	1	0.53197	0.0013462	1	0.13462	0.00119958	0.999999	0.119958	0.000180668	1	0.0180668	0.000426476	1	0.0426476	0.000819931	1	0.0819931	0.00321012	1	0.321012	0.00119126	1	0.119126	0.00130231	1	0.130231	0.00359193	1
k__Bacteria;p__Synergistetes;c__Synergistia;o__Synergistales;f__Dethiosulfovibrionaceae;g__Pyramidobacter	0.20609	0.365708	0.018238		0.0599994	0.032511	0.0510688	0.0330012	0.000496786	1	0.0496786	0.00081707	1	0.081707	0.000483425	1	0.0483425	0.000536434	1	0.0536434	0.000568123	1	0.0568123	0.000504824	1	0.0504824	0.000767171	0.999999	0.0767171	0.000762822	1	0.0762822	0.000426476	1	0.0426476	0.000809419	1	0.0809419	0.000201082	1	0.0201082	0.00167998	1	0.167998	0.000976734	1	0.0976734	0.000275269	1
k__Bacteria;p__Synergistetes;c__Synergistia;o__Synergistales;f__Dethiosulfovibrionaceae;g__TG5	0.0324188	0.101169	0.0333921		0.0183326	0.0248261	0.0103946	0.0169296	9.74e-06	1	0.000974	0.000113769	1	0.0113769	3.58e-05	1	0.00358	0.000115986	1	0.0115986	6.89e-05	1	0.00689	7.48e-05	1	0.00748	0.000348714	0.999999	0.0348714	4.01e-05	1	0.00401	0.000213238	1	0.0213238	9.46e-05	1	0.00946	9.34e-05	1	0.00934	0.000167998	1	0.0167998	0.00115204	1	0.115205	0.000161133	1
k__Bacteria;p__Tenericutes;c__Mollicutes;o__;f__;g__	0.354581	0.521781	0.0297678		0.0112311	0.0114813	0.00761991	0.00889977	0	1	0	4.14e-05	1	0.00414	2.69e-05	1	0.00269	0	1	0	0.000309885	1	0.0309885	0	1	0	0.000348714	0.999999	0.0348714	0.000260966	1	0.0260966	0	1	0	0	1	0	0.000150811	1	0.0150811	0	1	0	0	1	0	6.71e-05	1
k__Bacteria;p__Tenericutes;c__Mollicutes;o__Acholeplasmatales;f__;g__	0.577232	0.678434	0.00125027		0.00251596	0.00481909	0.00216397	0.005129	0	1	0	0	1	0	0	1	0	0	1	0	0	1	0	0	1	0	2.79e-05	0.999999	0.00279	0.00014052	1	0.014052	0	1	0	0	1	0	0	1	0	0.00012218	1	0.012218	0	1	0	0	1
k__Bacteria;p__Tenericutes;c__Mollicutes;o__Anaeroplasmatales;f__Anaeroplasmataceae;g__Anaeroplasma	0.237961	0.395147	0.0416356		0.246332	0.17542	0.18209	0.127765	0.00461718	1	0.461718	0.00200648	1	0.200648	0.0019158	1	0.191579	0.000478441	1	0.0478441	0.00370141	1	0.370141	0.00403859	1	0.403859	0.00345924	0.999999	0.345924	0.00176654	1	0.176654	0.000298533	1	0.0298533	0.00129297	1	0.129297	0.00760519	1	0.760519	0.000442904	1	0.0442904	0.00370658	1	0.370658	0.00148377	1
k__Bacteria;p__Tenericutes;c__Mollicutes;o__Mycoplasmatales;f__Mycoplasmataceae;g__	0.482405	0.614897	0.078315		0.0637959	0.0527838	0.193417	0.313802	0.000243522	1	0.0243522	0.000279252	1	0.0279252	0.000438663	1	0.0438663	0.000391452	1	0.0391452	0.000395965	1	0.0395965	0.000523521	1	0.0523521	0.00139486	0.999999	0.139486	0	1	0	0.0017912	1	0.17912	0.000367918	1	0.0367918	0.0015512	1	0.15512	0.000366541	1	0.0366541	2.5e-05	1	0.0025	0.000919803	1
k__Bacteria;p__Tenericutes;c__Mollicutes;o__Mycoplasmatales;f__Mycoplasmataceae;g__Mycoplasma	0.082435	0.204394	0.0446451		0.00648199	0.0073312	0.00349536	0.00642735	4.87e-05	1	0.00487	5.17e-05	1	0.00517	0	1	0	2.9e-05	1	0.0029	0.00020659	1	0.020659	0	1	0	1.39e-05	0.999999	0.00139	4.01e-05	1	0.00401	0	1	0	0	1	0	8.62e-05	1	0.00862	0	1	0	0.000200356	1	0.0200356	0	1
k__Bacteria;p__Tenericutes;c__Mollicutes;o__RF39;f__;g__	0.21635	0.365975	0.0338704		1.57744	0.611345	1.80533	0.605218	0.0213033	1	2.13033	0.0122871	1	1.22871	0.0103131	1	1.03131	0.0193841	1	1.93841	0.022811	1	2.2811	0.0172762	1	1.72762	0.0152458	0.999999	1.52458	0.0101777	1	1.01777	0.00814568	1	0.814569	0.0152423	1	1.52423	0.0137956	1	1.37956	0.010874	1	1.0874	0.0111949	1	1.11949	0.0120917	1
k__Bacteria;p__Tenericutes;c__RF3;o__ML615J-28;f__;g__	0.965885	0.999001	0.0214252		0.00926522	0.0102676	0.0137315	0.0188747	0	1	0	0.00015514	1	0.015514	8.95e-06	1	0.000895	2.9e-05	1	0.0029	0	1	0	3.74e-05	1	0.00374	0.000334765	0.999999	0.0334765	0	1	0	4.26e-05	1	0.00426	0.000105119	1	0.0105119	0.000150811	1	0.0150811	1.53e-05	1	0.00153	0.000125222	1	0.0125222	0.000194703	1
k__Bacteria;p__Verrucomicrobia;c__[Pedosphaerae];o__[Pedosphaerales];f__R4-41B;g__	0.563532	0.671048	0.0159467		0.00703685	0.0306729	0.0013956	0.004091	0	1	0	0	1	0	0	1	0	0	1	0	0	1	0	0	1	0	0	0.999999	0	0	1	0	0.00140737	1	0.140737	0	1	0	0	1	0	0	1	0	0	1	0	0	1
k__Bacteria;p__Verrucomicrobia;c__Opitutae;o__HA64;f__;g__	0.41517	0.573632	0.0604756		0.0955787	0.0583755	0.139821	0.109579	0.000798753	1	0.0798753	0.00138591	1	0.138592	0.000143237	1	0.0143237	0.0016093	1	0.16093	0.000120511	1	0.0120511	0.00142099	1	0.142099	0.000948502	0.999999	0.0948503	0.000883268	1	0.0883268	0.000725009	1	0.0725009	0.000998633	1	0.0998633	0.000351893	1	0.0351893	0.000992715	1	0.0992715	0.00182825	1	0.182825	0.000731814	1
k__Bacteria;p__Verrucomicrobia;c__Verruco-5;o__WCHB1-41;f__;g__	0.431767	0.592044	0.00195469		0.0049618	0.00918104	0.00566961	0.0065156	0	1	0	0	1	0	6.27e-05	1	0.00627	0	1	0	0	1	0	0	1	0	8.37e-05	0.999999	0.00837	0.00042156	1	0.042156	4.26e-05	1	0.00426	0	1	0	6.46e-05	1	0.00646	7.64e-05	1	0.00764	0	1	0	2.01e-05	1
k__Bacteria;p__Verrucomicrobia;c__Verruco-5;o__WCHB1-41;f__RFP12;g__	0.465062	0.609973	0.0427514		2.25645	1.02094	2.91507	1.9707	0.00911747	1	0.911747	0.0137557	1	1.37557	0.00875536	1	0.875536	0.0302868	1	3.02868	0.00941707	1	0.941707	0.0207913	1	2.07913	0.0360291	0.999999	3.60291	0.0417946	1	4.17947	0.0243091	1	2.43091	0.0209503	1	2.09503	0.032884	1	3.2884	0.0142493	1	1.42493	0.0243182	1	2.43182	0.0150727	1
k__Bacteria;p__Verrucomicrobia;c__Verruco-5;o__WCHB1-41;f__WCHB1-25;g__	0.555158	0.674386	0.0174818		0.165266	0.0893381	0.192374	0.113041	0.0017631	1	0.17631	0.00113769	1	0.113769	0.00323178	1	0.323178	0.00140633	1	0.140633	0.000826361	1	0.0826361	0.00239324	1	0.239324	0.00283156	0.999999	0.283156	0.00196728	1	0.196728	0.000383828	1	0.0383828	0.0013245	1	0.13245	0.0027936	1	0.27936	0.000244361	1	0.0244361	0.00155276	1	0.155276	0.00155762	1
k__Bacteria;p__Verrucomicrobia;c__Verruco-5;o__WCHB1-41;Other;Other	0.194022	0.358348	0.0777529		0.0024141	0.00419452	0.00770709	0.0123244	9.74e-06	1	0.000974	5.17e-05	1	0.00517	0	1	0	7.25e-05	1	0.00725	0	1	0	0	1	0	9.76e-05	0.999999	0.00976001	0	1	0	0	1	0	0.000157679	1	0.0157679	0	1	0	0	1	0	0	1	0	2.01e-05	1
k__Bacteria;p__WPS-2;c__;o__;f__;g__	0.000824939	0.00497713	0.165968		0.364541	0.470777	0.0605529	0.0696254	0.0125073	1	1.25073	0.0164655	1	1.64655	0.00269465	1	0.269465	0.000710413	1	0.0710413	0.00117068	1	0.117068	0.00789021	1	0.789021	0.00170172	0.999999	0.170172	0.000903342	1	0.0903342	4.26e-05	1	0.00426	0.000168191	1	0.0168191	0.00190309	1	0.190309	0.00114544	1	0.114544	0.00215382	1	0.215382	0.00345765	1
[truncated: 76 more columns]
